# Supplementary material for: Crystal structure, Hirshfeld surface analysis and energy framework study of 6-formyl-7,8,9,11-tetra­hydro-5H-pyrido[2,1-b]quinazolin-11-one
Source: Acta Crystallogr E Crystallogr Commun. 2021 Jan 1;77(Pt 1):47–51. doi: 10.1107/S2056989020016059 (PMC7784053; doi:10.1107/S2056989020016059)
Supplement: Supplementary file 1 [file e-77-00047-sup1.cif]

##############################################################################
#                                                                            #
# This CIF contains the data in a paper accepted for publication in          #
# Acta Crystallographica Section E. It conforms to the requirements of       #
# Notes for Authors for Acta Crystallographica Section E, and has been       #
# peer reviewed under the auspices of the IUCr Commission on Journals.       #
#                                                                            #
# Full details of the Crystallographic Information File format               #
# are given in the paper "The Crystallographic Information File (CIF):       #
# a New Standard Archive File for Crystallography" by S. R. Hall, F. H.      #
# Allen and I. D. Brown [Acta Cryst. (1991), A47, 655-685].                  #
#                                                                            #
# The current version of the core CIF dictionary is obtainable from          #
# ftp://ftp.iucr.org/pub/cif_core.dic.                                       #
#                                                                            #
# Software is freely available for graphical display of the structure(s)     #
# in this CIF. For information consult the CIF software page                 #
# http://www.iucr.org/resources/cif/software.                                #
#                                                                            #
# This file may be used for bona fide research purposes within the           #
# scientific community so long as proper attribution is given to the journal # 
# article from which it was obtained.                                        #
#                                                                            #
##############################################################################
data_I
_audit_creation_method     'SHELXL-2018/3'
_journal_date_recd_electronic     2020-11-19
_journal_date_accepted     2020-12-09
_journal_name_full     'Acta Crystallographica, Section E'
_journal_year     2021
_journal_volume     77
_journal_issue      1
_journal_page_first     47
_journal_page_last     51
_journal_paper_category     GO
_journal_paper_doi     10.1107/S2056989020016059
_journal_coeditor_code     WM5590
_publ_contact_author_name     'A.G. Tojiboev'
_publ_contact_author_address
;
Arifov Institute of Ion-Plasma and Laser Technologies of Uzbekistan Academy of
Sciences, 100125, Durmon yuli st. 33, Tashkent,
Uzbekistan
;
_publ_contact_author_email     'a_tojiboev@yahoo.com'
_publ_contact_author_phone     '998972301674'
_publ_section_title
;
Crystal structure, Hirshfeld surface analysis and energy framework study of
6-formyl-7,8,9,11-tetrahydro-5<i>H</i>-pyrido[2,1-<i>b</i>]quinazolin-11-one
;
loop_
    _publ_author_name
    _publ_author_footnote
    _publ_author_address
    'Tojiboev, Akmal' .
;
Arifov Institute of Ion-Plasma and Laser Technologies of Uzbekistan Academy \
of Sciences, 100125, Durmon Yuli St. 33, Tashkent, Uzbekistan
;
    'Zhurakulov, Sherzod' .
;
S. Yunusov Institute of Chemistry of Plant Substances, Academy of Sciences \
of Uzbekistan, Mirzo Ulugbek Str. 77, 100170 Tashkent, Uzbekistan
National University of Uzbekistan named after Mirzo Ulugbek,
100174, University Str. 4, Olmazor District, Tashkent, Uzbekistan
;
    'Vinogradova, Valentina' .
;
S. Yunusov Institute of Chemistry of Plant Substances, Academy of Sciences \
of Uzbekistan, Mirzo Ulugbek Str. 77, 100170 Tashkent, Uzbekistan
;
    'Englert, Ulli' .
;
Institute of Inorganic Chemistry, RWTH Aachen University, Landoltweg 1,
52056 Aachen, Germany
;
    'Wang, Ruimin' .
;
Institute of Inorganic Chemistry, RWTH Aachen University, Landoltweg 1,
52056 Aachen, Germany
;
_publ_section_synopsis
;
A short [2.592(3) \%A] intramolecular N---H...O hydrogen bond leads to an
<i>S</i>~1~^1^(6) graph-set motif. Intermolecular \p--\p stacking and
C---O...\p interactions dominate the crystal packing.
;
_chemical_name_systematic
;
6-Formyl-7,8,9,11-tetrahydro-5<i>H</i>-pyrido[2,1-<i>b</i>]quinazolin-11-one
;
_chemical_name_common     ?
_chemical_formula_moiety     'C13 H12 N2 O2'
_chemical_formula_sum     'C13 H12 N2 O2'
_chemical_formula_iupac     'C13 H12 N2 O2'
_chemical_formula_weight     228.25
_chemical_melting_point     ?
_chemical_absolute_configuration     unk
_space_group_crystal_system     orthorhombic
_space_group_name_H-M_alt     'P n a 21'
_space_group_name_Hall     'P 2c -2n'
loop_
    _space_group_symop_operation_xyz
    'x, y, z'
    '-x, -y, z+1/2'
    '-x+1/2, y+1/2, z+1/2'
    'x+1/2, -y+1/2, z'
_cell_length_a     8.284(2)
_cell_length_b     8.006(2)
_cell_length_c     31.637(6)
_cell_angle_alpha     90
_cell_angle_beta     90
_cell_angle_gamma     90
_cell_volume     2098.2(8)
_cell_formula_units_Z     8
_cell_measurement_reflns_used     17372
_cell_measurement_theta_min     5.59
_cell_measurement_theta_max     73.90
_cell_measurement_temperature     100(2)
_exptl_crystal_description     'plate'
_exptl_crystal_colour     'brown'
_exptl_crystal_size_max     0.40
_exptl_crystal_size_mid     0.22
_exptl_crystal_size_min     0.07
_exptl_crystal_density_diffrn     1.445
_exptl_crystal_density_meas     ?
_exptl_crystal_density_method     ?
_exptl_crystal_F_000     960
_exptl_absorpt_coefficient_mu     0.812
_exptl_absorpt_correction_type     multi-scan
_exptl_absorpt_process_details
;
(<i>LANA</i>; Koziskova <i>et al.</i>, 2016)
;
_exptl_absorpt_correction_T_min     0.261
_exptl_absorpt_correction_T_max     1.000
_diffrn_ambient_temperature     100(2)
_diffrn_source     'XENOCS microsource'
_diffrn_radiation_type     CuK\a
_diffrn_radiation_wavelength     1.54186
_diffrn_measurement_device_type
                 'Stoe Stadivari goniometer, Dectris Pilatus 200K area detector'
_diffrn_measurement_method     'rotation method, \w scans'
_diffrn_detector_area_resol_mean     ?
_diffrn_reflns_number     15842
_diffrn_reflns_av_R_equivalents     0.0134
_diffrn_reflns_av_unetI/netI     0.0082
_diffrn_reflns_theta_min     5.594
_diffrn_reflns_theta_max     72.766
_diffrn_reflns_theta_full     67.686
_diffrn_measured_fraction_theta_max     0.977
_diffrn_measured_fraction_theta_full     0.983
_diffrn_reflns_limit_h_min     -7
_diffrn_reflns_limit_h_max     10
_diffrn_reflns_limit_k_min     -7
_diffrn_reflns_limit_k_max     9
_diffrn_reflns_limit_l_min     -35
_diffrn_reflns_limit_l_max     38
_refine_special_details
;
 Refined as a two-component inversion twin
;
_reflns_number_total     3629
_reflns_number_gt     3409
_reflns_threshold_expression     'I > 2\s(I)'
_refine_ls_structure_factor_coef     Fsqd
_refine_ls_matrix_type     full
_refine_ls_R_factor_all     0.0378
_refine_ls_R_factor_gt     0.0360
_refine_ls_wR_factor_gt     0.1006
_refine_ls_wR_factor_ref     0.1033
_refine_ls_goodness_of_fit_ref     1.029
_refine_ls_restrained_S_all     1.029
_refine_ls_number_reflns     3629
_refine_ls_number_parameters     316
_refine_ls_number_restraints     2
_refine_ls_hydrogen_treatment     mixed
_refine_ls_weighting_scheme     calc
_refine_ls_weighting_details
              'w=1/[\s^2^(Fo^2^)+(0.0861P)^2^+0.1201P] where P=(Fo^2^+2Fc^2^)/3'
_atom_sites_solution_hydrogens     mixed
_atom_sites_solution_primary     dual
_atom_sites_solution_secondary     ?
_refine_ls_shift/su_max     0.004
_refine_ls_shift/su_mean     0.001
_refine_diff_density_max     0.356
_refine_diff_density_min     -0.244
_refine_ls_extinction_method
;
SHELXL-2018/3 (Sheldrick, 2015b)
;
_refine_ls_extinction_coef     0.0008(2)
_refine_ls_extinction_expression
                                  'Fc^*^=kFc[1+0.001xFc^2^\l^3^/sin(2\q)]^-1/4^'
_refine_ls_abs_structure_details
;
 Refined as an inversion twin.
;
_refine_ls_abs_structure_Flack     0.3(2)
loop_
    _atom_type_symbol
    _atom_type_description
    _atom_type_scat_dispersion_real
    _atom_type_scat_dispersion_imag
    _atom_type_scat_source
    'C' 'C' 0.0181 0.0091
                         'International Tables Vol C Tables 4.2.6.8 and 6.1.1.4'
    'H' 'H' 0.0000 0.0000
                         'International Tables Vol C Tables 4.2.6.8 and 6.1.1.4'
    'N' 'N' 0.0311 0.0180
                         'International Tables Vol C Tables 4.2.6.8 and 6.1.1.4'
    'O' 'O' 0.0492 0.0322
                         'International Tables Vol C Tables 4.2.6.8 and 6.1.1.4'
_computing_data_collection
;
X-Area (Stoe & Cie, 2017)
;
_computing_cell_refinement
;
X-Area (Stoe & Cie, 2017)
;
_computing_data_reduction
;
X-Area (Stoe & Cie, 2017)
;
_computing_structure_solution
;
SHELXT (Sheldrick, 2015a)
;
_computing_structure_refinement
;
<i>SHELXL2018/3</i> (Sheldrick, 2015b)
;
_computing_molecular_graphics
;
PLATON (Spek, 2020)
;
_computing_publication_material
;
publCIF (Westrip, 2010)
;
loop_
    _atom_site_type_symbol
    _atom_site_label
    _atom_site_fract_x
    _atom_site_fract_y
    _atom_site_fract_z
    _atom_site_U_iso_or_equiv
    _atom_site_adp_type
    _atom_site_calc_flag
    _atom_site_occupancy
    _atom_site_disorder_assembly
    _atom_site_disorder_group
    O O1A 0.6021(2) 0.3190(2) 0.91582(6) 0.0238(4) Uani d 1 . .
    O O2A 0.9070(2) 0.9397(2) 0.81869(6) 0.0273(4) Uani d 1 . .
    N N10A 0.7388(2) 0.4746(2) 0.86753(6) 0.0188(4) Uani d 1 . .
    N N5A 0.7374(4) 0.7667(3) 0.87182(9) 0.0205(6) Uani d 1 . .
    H H5A 0.785(4) 0.861(3) 0.8601(12) 0.031(5) Uiso d 1 . .
    C C10A 0.6394(3) 0.4572(3) 0.90289(7) 0.0193(4) Uani d 1 . .
    C C4AA 0.7900(3) 0.6267(3) 0.85180(7) 0.0183(5) Uani d 1 . .
    C C5AA 0.6354(3) 0.7651(3) 0.90621(10) 0.0156(6) Uani d 1 . .
    C C9AA 0.5867(3) 0.6135(3) 0.92277(9) 0.0199(6) Uani d 1 . .
    C C9A 0.4876(4) 0.6078(3) 0.95915(9) 0.0198(6) Uani d 1 . .
    H H9A 0.450928 0.504197 0.970188 0.024 Uiso calc 1 . .
    C C8A 0.4454(4) 0.7578(3) 0.97834(12) 0.0208(7) Uani d 1 . .
    H H8A 0.386242 0.756350 1.004070 0.025 Uiso calc 1 . .
    C C7A 0.4889(4) 0.9111(4) 0.96020(9) 0.0201(5) Uani d 1 . .
    H H7A 0.450755 1.012023 0.972419 0.024 Uiso calc 1 . .
    C C6A 0.5870(3) 0.9174(4) 0.92456(9) 0.0221(5) Uani d 1 . .
    H H6A 0.620410 1.021297 0.912959 0.027 Uiso calc 1 . .
    C C4A 0.8927(3) 0.6410(3) 0.81695(8) 0.0219(5) Uani d 1 . .
    C C11A 0.9422(3) 0.7999(4) 0.80294(8) 0.0236(5) Uani d 1 . .
    H H11A 1.010208 0.801898 0.778758 0.028 Uiso calc 1 . .
    C C3A 0.9495(3) 0.4844(3) 0.79423(7) 0.0251(5) Uani d 1 . .
    H H3A1 1.055458 0.449174 0.805650 0.030 Uiso calc 1 . .
    H H3A2 0.962786 0.508158 0.763718 0.030 Uiso calc 1 . .
    C C2A 0.8267(3) 0.3449(3) 0.80027(8) 0.0261(5) Uani d 1 . .
    H H2A1 0.725049 0.374290 0.785613 0.031 Uiso calc 1 . .
    H H2A2 0.868683 0.240345 0.787679 0.031 Uiso calc 1 . .
    C C1A 0.7936(3) 0.3181(3) 0.84685(7) 0.0234(5) Uani d 1 . .
    H H1A1 0.709624 0.231135 0.850210 0.028 Uiso calc 1 . .
    H H1A2 0.893143 0.277918 0.860881 0.028 Uiso calc 1 . .
    O O1B 0.6478(2) 0.3186(2) 0.58347(6) 0.0246(4) Uani d 1 . .
    O O2B 0.3447(2) 0.9370(2) 0.68172(6) 0.0260(4) Uani d 1 . .
    N N10B 0.5127(2) 0.4739(2) 0.63232(6) 0.0182(4) Uani d 1 . .
    N N5B 0.5164(4) 0.7649(2) 0.62934(9) 0.0175(5) Uani d 1 . .
    H H5B 0.482(4) 0.861(3) 0.6411(12) 0.031(5) Uiso d 1 . .
    C C10B 0.6112(3) 0.4574(3) 0.59674(7) 0.0188(4) Uani d 1 . .
    C C4BA 0.4630(3) 0.6258(3) 0.64828(8) 0.0186(5) Uani d 1 . .
    C C5BA 0.6149(4) 0.7667(3) 0.59430(11) 0.0206(7) Uani d 1 . .
    C C9BA 0.6647(3) 0.6125(3) 0.57672(8) 0.0166(5) Uani d 1 . .
    C C9B 0.7593(4) 0.6123(3) 0.54056(10) 0.0214(6) Uani d 1 . .
    H H9B 0.788639 0.508758 0.528072 0.026 Uiso calc 1 . .
    C C8B 0.8117(4) 0.7591(3) 0.52233(13) 0.0232(8) Uani d 1 . .
    H H8B 0.880004 0.757998 0.498217 0.028 Uiso calc 1 . .
    C C7B 0.7611(4) 0.9097(4) 0.54040(10) 0.0244(6) Uani d 1 . .
    H H7B 0.793649 1.011674 0.527607 0.029 Uiso calc 1 . .
    C C6B 0.6666(3) 0.9156(4) 0.57585(9) 0.0196(5) Uani d 1 . .
    H H6B 0.636423 1.020004 0.587748 0.023 Uiso calc 1 . .
    C C4B 0.3593(3) 0.6378(3) 0.68323(8) 0.0205(5) Uani d 1 . .
    C C11B 0.3090(3) 0.7967(4) 0.69727(8) 0.0234(4) Uani d 1 . .
    H H11B 0.239986 0.798223 0.721255 0.028 Uiso calc 1 . .
    C C3B 0.3026(3) 0.4828(3) 0.70566(7) 0.0238(5) Uani d 1 . .
    H H3B1 0.196540 0.447861 0.694240 0.029 Uiso calc 1 . .
    H H3B2 0.289541 0.506169 0.736197 0.029 Uiso calc 1 . .
    C C2B 0.4255(3) 0.3433(3) 0.69938(8) 0.0254(5) Uani d 1 . .
    H H2B1 0.527309 0.372514 0.714023 0.030 Uiso calc 1 . .
    H H2B2 0.383741 0.238507 0.711861 0.030 Uiso calc 1 . .
    C C1B 0.4583(3) 0.3175(3) 0.65270(7) 0.0226(5) Uani d 1 . .
    H H1B1 0.542250 0.230628 0.649173 0.027 Uiso calc 1 . .
    H H1B2 0.358647 0.277673 0.638669 0.027 Uiso calc 1 . .
loop_
    _atom_site_aniso_label
    _atom_site_aniso_U_11
    _atom_site_aniso_U_22
    _atom_site_aniso_U_33
    _atom_site_aniso_U_12
    _atom_site_aniso_U_13
    _atom_site_aniso_U_23
    O1A 0.0349(8) 0.0136(9) 0.0228(8) -0.0017(6) 0.0023(6) 0.0010(5)
    O2A 0.0321(9) 0.0214(9) 0.0282(10) -0.0033(7) -0.0001(7) -0.0003(8)
    N10A 0.0238(8) 0.0142(9) 0.0185(9) 0.0011(7) -0.0015(7) -0.0010(7)
    N5A 0.0249(14) 0.0170(11) 0.0196(13) -0.0012(7) -0.0001(11) -0.0019(7)
    C10A 0.0225(10) 0.0184(11) 0.0170(10) 0.0010(7) -0.0047(8) -0.0013(7)
    C4AA 0.0207(10) 0.0172(12) 0.0171(11) 0.0013(8) -0.0046(8) 0.0005(8)
    C5AA 0.0155(14) 0.0179(12) 0.0133(12) 0.0008(7) -0.0040(10) 0.0000(8)
    C9AA 0.0217(12) 0.0192(15) 0.0189(12) 0.0017(8) -0.0050(11) -0.0019(10)
    C9A 0.0225(12) 0.0216(14) 0.0153(11) 0.0016(9) -0.0026(9) 0.0015(9)
    C8A 0.0249(17) 0.0211(16) 0.0165(17) 0.0007(8) -0.0021(11) -0.0021(7)
    C7A 0.0251(12) 0.0166(12) 0.0185(12) 0.0035(10) -0.0036(10) -0.0042(10)
    C6A 0.0246(12) 0.0179(13) 0.0237(12) 0.0008(10) -0.0052(11) 0.0000(10)
    C4A 0.0239(12) 0.0204(12) 0.0214(12) 0.0025(10) -0.0023(9) -0.0030(10)
    C11A 0.0248(11) 0.0254(13) 0.0205(12) -0.0006(11) 0.0001(9) 0.0032(11)
    C3A 0.0299(11) 0.0247(12) 0.0208(12) 0.0057(9) 0.0040(8) 0.0022(9)
    C2A 0.0370(12) 0.0216(10) 0.0197(12) 0.0022(9) 0.0011(8) -0.0028(8)
    C1A 0.0317(11) 0.0180(13) 0.0204(13) 0.0027(9) 0.0008(9) -0.0022(8)
    O1B 0.0348(8) 0.0165(9) 0.0226(8) 0.0016(6) 0.0030(6) -0.0001(5)
    O2B 0.0311(8) 0.0213(8) 0.0256(9) 0.0023(8) 0.0014(6) -0.0046(7)
    N10B 0.0237(9) 0.0141(9) 0.0169(8) -0.0007(7) -0.0017(7) 0.0009(7)
    N5B 0.0209(12) 0.0146(11) 0.0170(12) 0.0002(7) -0.0024(10) -0.0021(7)
    C10B 0.0228(10) 0.0159(10) 0.0176(10) 0.0004(8) -0.0030(8) -0.0006(7)
    C4BA 0.0213(10) 0.0150(12) 0.0194(11) 0.0006(7) -0.0065(8) -0.0005(8)
    C5BA 0.0243(17) 0.0169(13) 0.0205(15) 0.0008(8) -0.0056(12) -0.0005(9)
    C9BA 0.0197(11) 0.0139(14) 0.0163(11) -0.0004(8) -0.0030(10) 0.0017(8)
    C9B 0.0228(12) 0.0178(13) 0.0235(13) 0.0027(9) -0.0029(10) -0.0008(10)
    C8B 0.0207(16) 0.0280(17) 0.0209(19) -0.0026(8) -0.0001(11) 0.0022(8)
    C7B 0.0235(13) 0.0231(13) 0.0265(14) -0.0021(11) -0.0043(11) 0.0065(11)
    C6B 0.0238(12) 0.0144(12) 0.0205(12) 0.0001(9) -0.0038(10) 0.0025(9)
    C4B 0.0200(11) 0.0262(13) 0.0154(10) -0.0002(9) -0.0031(8) -0.0023(9)
    C11B 0.0240(11) 0.0261(12) 0.0201(12) 0.0003(10) -0.0019(8) -0.0017(11)
    C3B 0.0314(11) 0.0215(11) 0.0185(11) -0.0044(9) 0.0031(8) 0.0004(8)
    C2B 0.0380(12) 0.0210(10) 0.0170(11) -0.0012(9) 0.0015(9) 0.0035(7)
    C1B 0.0330(11) 0.0129(12) 0.0220(12) -0.0020(8) 0.0005(9) 0.0021(8)
_geom_special_details
;
 All esds (except the esd in the dihedral angle between two l.s. planes)
 are estimated using the full covariance matrix.  The cell esds are taken
 into account individually in the estimation of esds in distances, angles
 and torsion angles; correlations between esds in cell parameters are only
 used when they are defined by crystal symmetry.  An approximate (isotropic)
 treatment of cell esds is used for estimating esds involving l.s. planes.
;
loop_
    _geom_bond_atom_site_label_1
    _geom_bond_atom_site_label_2
    _geom_bond_site_symmetry_2
    _geom_bond_distance
    _geom_bond_publ_flag
    O1A C10A . 1.220(3) ?
    O2A C11A . 1.259(4) ?
    N10A C4AA . 1.382(3) ?
    N10A C10A . 1.396(3) ?
    N10A C1A . 1.485(3) ?
    N5A C4AA . 1.359(3) ?
    N5A C5AA . 1.377(4) ?
    N5A H5A . 0.93(2) ?
    C10A C9AA . 1.467(3) ?
    C4AA C4A . 1.397(4) ?
    C5AA C9AA . 1.382(4) ?
    C5AA C6A . 1.409(4) ?
    C9AA C9A . 1.414(4) ?
    C9A C8A . 1.390(4) ?
    C9A H9A . 0.9500 ?
    C8A C7A . 1.402(4) ?
    C8A H8A . 0.9500 ?
    C7A C6A . 1.391(4) ?
    C7A H7A . 0.9500 ?
    C6A H6A . 0.9500 ?
    C4A C11A . 1.409(4) ?
    C4A C3A . 1.520(3) ?
    C11A H11A . 0.9500 ?
    C3A C2A . 1.523(3) ?
    C3A H3A1 . 0.9900 ?
    C3A H3A2 . 0.9900 ?
    C2A C1A . 1.514(3) ?
    C2A H2A1 . 0.9900 ?
    C2A H2A2 . 0.9900 ?
    C1A H1A1 . 0.9900 ?
    C1A H1A2 . 0.9900 ?
    O1B C10B . 1.226(3) ?
    O2B C11B . 1.262(4) ?
    N10B C4BA . 1.380(3) ?
    N10B C10B . 1.397(3) ?
    N10B C1B . 1.478(3) ?
    N5B C4BA . 1.340(3) ?
    N5B C5BA . 1.377(5) ?
    N5B H5B . 0.90(2) ?
    C10B C9BA . 1.463(3) ?
    C4BA C4B . 1.404(4) ?
    C5BA C6B . 1.395(4) ?
    C5BA C9BA . 1.415(4) ?
    C9BA C9B . 1.386(4) ?
    C9B C8B . 1.380(4) ?
    C9B H9B . 0.9500 ?
    C8B C7B . 1.398(4) ?
    C8B H8B . 0.9500 ?
    C7B C6B . 1.369(4) ?
    C7B H7B . 0.9500 ?
    C6B H6B . 0.9500 ?
    C4B C11B . 1.410(4) ?
    C4B C3B . 1.505(3) ?
    C11B H11B . 0.9500 ?
    C3B C2B . 1.524(3) ?
    C3B H3B1 . 0.9900 ?
    C3B H3B2 . 0.9900 ?
    C2B C1B . 1.516(3) ?
    C2B H2B1 . 0.9900 ?
    C2B H2B2 . 0.9900 ?
    C1B H1B1 . 0.9900 ?
    C1B H1B2 . 0.9900 ?
loop_
    _geom_angle_atom_site_label_1
    _geom_angle_atom_site_label_2
    _geom_angle_atom_site_label_3
    _geom_angle_site_symmetry_1
    _geom_angle_site_symmetry_3
    _geom_angle
    _geom_angle_publ_flag
    C4AA N10A C10A . . 123.88(18) ?
    C4AA N10A C1A . . 119.42(18) ?
    C10A N10A C1A . . 116.69(17) ?
    C4AA N5A C5AA . . 123.9(2) ?
    C4AA N5A H5A . . 110(2) ?
    C5AA N5A H5A . . 126(2) ?
    O1A C10A N10A . . 120.6(2) ?
    O1A C10A C9AA . . 123.7(2) ?
    N10A C10A C9AA . . 115.7(2) ?
    N5A C4AA N10A . . 117.4(2) ?
    N5A C4AA C4A . . 119.7(2) ?
    N10A C4AA C4A . . 122.9(2) ?
    N5A C5AA C9AA . . 119.1(2) ?
    N5A C5AA C6A . . 119.5(2) ?
    C9AA C5AA C6A . . 121.4(3) ?
    C5AA C9AA C9A . . 120.4(2) ?
    C5AA C9AA C10A . . 120.0(2) ?
    C9A C9AA C10A . . 119.6(2) ?
    C8A C9A C9AA . . 118.3(3) ?
    C8A C9A H9A . . 120.9 ?
    C9AA C9A H9A . . 120.9 ?
    C9A C8A C7A . . 120.8(3) ?
    C9A C8A H8A . . 119.6 ?
    C7A C8A H8A . . 119.6 ?
    C6A C7A C8A . . 120.9(3) ?
    C6A C7A H7A . . 119.5 ?
    C8A C7A H7A . . 119.5 ?
    C7A C6A C5AA . . 117.9(3) ?
    C7A C6A H6A . . 121.0 ?
    C5AA C6A H6A . . 121.0 ?
    C4AA C4A C11A . . 120.0(2) ?
    C4AA C4A C3A . . 119.6(2) ?
    C11A C4A C3A . . 120.4(3) ?
    O2A C11A C4A . . 127.6(2) ?
    O2A C11A H11A . . 116.2 ?
    C4A C11A H11A . . 116.2 ?
    C4A C3A C2A . . 109.80(19) ?
    C4A C3A H3A1 . . 109.7 ?
    C2A C3A H3A1 . . 109.7 ?
    C4A C3A H3A2 . . 109.7 ?
    C2A C3A H3A2 . . 109.7 ?
    H3A1 C3A H3A2 . . 108.2 ?
    C1A C2A C3A . . 110.31(19) ?
    C1A C2A H2A1 . . 109.6 ?
    C3A C2A H2A1 . . 109.6 ?
    C1A C2A H2A2 . . 109.6 ?
    C3A C2A H2A2 . . 109.6 ?
    H2A1 C2A H2A2 . . 108.1 ?
    N10A C1A C2A . . 111.38(18) ?
    N10A C1A H1A1 . . 109.4 ?
    C2A C1A H1A1 . . 109.4 ?
    N10A C1A H1A2 . . 109.4 ?
    C2A C1A H1A2 . . 109.4 ?
    H1A1 C1A H1A2 . . 108.0 ?
    C4BA N10B C10B . . 123.5(2) ?
    C4BA N10B C1B . . 119.72(19) ?
    C10B N10B C1B . . 116.73(18) ?
    C4BA N5B C5BA . . 124.3(2) ?
    C4BA N5B H5B . . 115(3) ?
    C5BA N5B H5B . . 121(3) ?
    O1B C10B N10B . . 120.4(2) ?
    O1B C10B C9BA . . 123.1(2) ?
    N10B C10B C9BA . . 116.5(2) ?
    N5B C4BA N10B . . 118.1(2) ?
    N5B C4BA C4B . . 119.8(2) ?
    N10B C4BA C4B . . 122.1(2) ?
    N5B C5BA C6B . . 121.8(3) ?
    N5B C5BA C9BA . . 118.7(2) ?
    C6B C5BA C9BA . . 119.4(3) ?
    C9B C9BA C5BA . . 119.3(2) ?
    C9B C9BA C10B . . 121.8(2) ?
    C5BA C9BA C10B . . 118.8(2) ?
    C8B C9B C9BA . . 121.5(3) ?
    C8B C9B H9B . . 119.3 ?
    C9BA C9B H9B . . 119.3 ?
    C9B C8B C7B . . 118.0(4) ?
    C9B C8B H8B . . 121.0 ?
    C7B C8B H8B . . 121.0 ?
    C6B C7B C8B . . 122.4(3) ?
    C6B C7B H7B . . 118.8 ?
    C8B C7B H7B . . 118.8 ?
    C7B C6B C5BA . . 119.3(3) ?
    C7B C6B H6B . . 120.4 ?
    C5BA C6B H6B . . 120.4 ?
    C4BA C4B C11B . . 119.4(2) ?
    C4BA C4B C3B . . 120.4(2) ?
    C11B C4B C3B . . 120.2(2) ?
    O2B C11B C4B . . 127.6(2) ?
    O2B C11B H11B . . 116.2 ?
    C4B C11B H11B . . 116.2 ?
    C4B C3B C2B . . 109.50(19) ?
    C4B C3B H3B1 . . 109.8 ?
    C2B C3B H3B1 . . 109.8 ?
    C4B C3B H3B2 . . 109.8 ?
    C2B C3B H3B2 . . 109.8 ?
    H3B1 C3B H3B2 . . 108.2 ?
    C1B C2B C3B . . 110.27(19) ?
    C1B C2B H2B1 . . 109.6 ?
    C3B C2B H2B1 . . 109.6 ?
    C1B C2B H2B2 . . 109.6 ?
    C3B C2B H2B2 . . 109.6 ?
    H2B1 C2B H2B2 . . 108.1 ?
    N10B C1B C2B . . 111.35(18) ?
    N10B C1B H1B1 . . 109.4 ?
    C2B C1B H1B1 . . 109.4 ?
    N10B C1B H1B2 . . 109.4 ?
    C2B C1B H1B2 . . 109.4 ?
    H1B1 C1B H1B2 . . 108.0 ?
loop_
    _geom_torsion_atom_site_label_1
    _geom_torsion_atom_site_label_2
    _geom_torsion_atom_site_label_3
    _geom_torsion_atom_site_label_4
    _geom_torsion_site_symmetry_1
    _geom_torsion_site_symmetry_2
    _geom_torsion_site_symmetry_3
    _geom_torsion_site_symmetry_4
    _geom_torsion
    _geom_torsion_publ_flag
    C4AA N10A C10A O1A . . . . -178.06(19) ?
    C1A N10A C10A O1A . . . . 0.6(3) ?
    C4AA N10A C10A C9AA . . . . 1.4(3) ?
    C1A N10A C10A C9AA . . . . -179.96(19) ?
    C5AA N5A C4AA N10A . . . . -0.8(4) ?
    C5AA N5A C4AA C4A . . . . 179.6(3) ?
    C10A N10A C4AA N5A . . . . -1.1(3) ?
    C1A N10A C4AA N5A . . . . -179.7(2) ?
    C10A N10A C4AA C4A . . . . 178.4(2) ?
    C1A N10A C4AA C4A . . . . -0.2(3) ?
    C4AA N5A C5AA C9AA . . . . 2.4(4) ?
    C4AA N5A C5AA C6A . . . . -179.6(3) ?
    N5A C5AA C9AA C9A . . . . 177.3(3) ?
    C6A C5AA C9AA C9A . . . . -0.7(5) ?
    N5A C5AA C9AA C10A . . . . -2.0(4) ?
    C6A C5AA C9AA C10A . . . . -179.9(2) ?
    O1A C10A C9AA C5AA . . . . 179.6(2) ?
    N10A C10A C9AA C5AA . . . . 0.2(3) ?
    O1A C10A C9AA C9A . . . . 0.4(4) ?
    N10A C10A C9AA C9A . . . . -179.1(2) ?
    C5AA C9AA C9A C8A . . . . -2.0(4) ?
    C10A C9AA C9A C8A . . . . 177.3(3) ?
    C9AA C9A C8A C7A . . . . 5.1(5) ?
    C9A C8A C7A C6A . . . . -5.5(5) ?
    C8A C7A C6A C5AA . . . . 2.7(4) ?
    N5A C5AA C6A C7A . . . . -177.7(3) ?
    C9AA C5AA C6A C7A . . . . 0.3(5) ?
    N5A C4AA C4A C11A . . . . 0.5(4) ?
    N10A C4AA C4A C11A . . . . -179.0(2) ?
    N5A C4AA C4A C3A . . . . -179.2(2) ?
    N10A C4AA C4A C3A . . . . 1.3(3) ?
    C4AA C4A C11A O2A . . . . 1.3(4) ?
    C3A C4A C11A O2A . . . . -179.1(2) ?
    C4AA C4A C3A C2A . . . . 26.3(3) ?
    C11A C4A C3A C2A . . . . -153.4(2) ?
    C4A C3A C2A C1A . . . . -54.1(3) ?
    C4AA N10A C1A C2A . . . . -28.9(3) ?
    C10A N10A C1A C2A . . . . 152.38(19) ?
    C3A C2A C1A N10A . . . . 56.2(2) ?
    C4BA N10B C10B O1B . . . . -178.11(19) ?
    C1B N10B C10B O1B . . . . 0.6(3) ?
    C4BA N10B C10B C9BA . . . . 1.3(3) ?
    C1B N10B C10B C9BA . . . . -179.99(19) ?
    C5BA N5B C4BA N10B . . . . 1.5(4) ?
    C5BA N5B C4BA C4B . . . . -178.3(3) ?
    C10B N10B C4BA N5B . . . . -2.1(3) ?
    C1B N10B C4BA N5B . . . . 179.2(2) ?
    C10B N10B C4BA C4B . . . . 177.7(2) ?
    C1B N10B C4BA C4B . . . . -1.0(3) ?
    C4BA N5B C5BA C6B . . . . 179.9(3) ?
    C4BA N5B C5BA C9BA . . . . -0.1(5) ?
    N5B C5BA C9BA C9B . . . . 177.7(3) ?
    C6B C5BA C9BA C9B . . . . -2.3(5) ?
    N5B C5BA C9BA C10B . . . . -0.7(4) ?
    C6B C5BA C9BA C10B . . . . 179.2(2) ?
    O1B C10B C9BA C9B . . . . 1.1(4) ?
    N10B C10B C9BA C9B . . . . -178.3(2) ?
    O1B C10B C9BA C5BA . . . . 179.5(2) ?
    N10B C10B C9BA C5BA . . . . 0.2(3) ?
    C5BA C9BA C9B C8B . . . . 2.8(5) ?
    C10B C9BA C9B C8B . . . . -178.8(3) ?
    C9BA C9B C8B C7B . . . . -2.6(6) ?
    C9B C8B C7B C6B . . . . 1.9(6) ?
    C8B C7B C6B C5BA . . . . -1.5(5) ?
    N5B C5BA C6B C7B . . . . -178.4(3) ?
    C9BA C5BA C6B C7B . . . . 1.7(5) ?
    N5B C4BA C4B C11B . . . . 1.7(4) ?
    N10B C4BA C4B C11B . . . . -178.1(2) ?
    N5B C4BA C4B C3B . . . . -178.1(2) ?
    N10B C4BA C4B C3B . . . . 2.1(3) ?
    C4BA C4B C11B O2B . . . . 0.8(4) ?
    C3B C4B C11B O2B . . . . -179.4(2) ?
    C4BA C4B C3B C2B . . . . 26.0(3) ?
    C11B C4B C3B C2B . . . . -153.9(2) ?
    C4B C3B C2B C1B . . . . -54.1(3) ?
    C4BA N10B C1B C2B . . . . -28.5(3) ?
    C10B N10B C1B C2B . . . . 152.68(19) ?
    C3B C2B C1B N10B . . . . 56.2(2) ?
loop_
    _geom_hbond_atom_site_label_d
    _geom_hbond_atom_site_label_h
    _geom_hbond_atom_site_label_a
    _geom_hbond_site_symmetry_d
    _geom_hbond_site_symmetry_h
    _geom_hbond_site_symmetry_a
    _geom_hbond_distance_dh
    _geom_hbond_distance_ha
    _geom_hbond_distance_da
    _geom_hbond_angle_dha
    _geom_hbond_publ_flag
    N5A H5A O2A . . . 0.93(3) 1.77(3) 2.592(3) 146(3) yes
    N5B H5B O2B . . . 0.90(3) 1.82(3) 2.582(3) 141(3) yes
    C1A H1A2 O1A . . 4_555 0.99 2.57 3.535(3) 164 yes
    C6A H6A O1A . . 1_565 0.95 2.39 3.230(4) 147 yes
    C6B H6B O1B . . 1_565 0.95 2.40 3.239(4) 148 yes
    C8A H8A O1B . . 2_665 0.95 2.60 3.469(4) 153 yes
    C1B H1B2 O1B . . 4_455 0.99 2.59 3.550(3) 164 yes
_shelx_space_group_comment
;
The symmetry employed for this shelxl refinement is uniquely defined
by the following loop, which should always be used as a source of
symmetry information in preference to the above space-group names.
They are only intended as comments.
;
_shelx_estimated_absorpt_T_min     0.737
_shelx_estimated_absorpt_T_max     0.945
_shelx_hkl_file
;
   3  -5  -6   17.38    0.47   0
   4  -5  -6    3.98    0.35   0
   5  -5  -5    1.48    0.35   0
   6  -5  -3    9.63    0.41   0
   5  -4  -6   17.43    0.52   0
   4  -5  -5    0.12    0.40   0
   6  -5  -2    7.08    0.40   0
   3  -5  -5   17.02    0.47   0
   5  -3  -6   74.02    0.75   0
   5  -4  -5   11.41    0.42   0
   6  -5  -1   19.06    0.49   0
   3  -5  -4    2.45    0.41   0
   5  -3  -5  172.57    1.03   0
   5  -5  -2    8.39    0.44   0
   6  -2  -2    1.37    0.45   0
   3  -5  -3    9.30    0.44   0
   5  -5  -1    7.95    0.43   0
   5  -4  -3   52.69    0.64   0
   7  -4   9   13.19    0.52   0
   5  -3  -1  153.53    0.97   0
   7  -4  10   11.25    0.53   0
   5  -6   9    2.79    0.45   0
   7  -4  11   14.76    0.53   0
   5  -6  10   -0.01    0.47   0
   6  -5   9    0.43    0.44   0
   7  -4  12    5.47    0.39   0
   5  -6  11   48.81    0.76   0
   6  -5  10    4.61    0.49   0
   5  -6  12  183.19    1.19   0
   6  -5  11   13.87    0.53   0
   5  -3   1  156.00    0.98   0
   6  -5  12   11.41    0.54   0
   6  -5  13    2.88    0.43   0
   7  -3  13    5.39    0.51   0
   7  -3  14    2.54    0.46   0
   7  -3  15    1.13    0.42   0
   3  -5   3    9.41    0.49   0
   3  -5   4    2.03    0.48   0
   4  -6  13   12.56    0.58   0
   6  -4  12    2.29    0.53   0
   3  -5   5   17.69    0.54   0
   4  -6  16    0.63    0.45   0
   5  -3   4  137.42    0.98   0
   6  -4  13  162.79    1.19   0
   4  -4   4   68.64    0.77   0
   5  -5  14    5.78    0.54   0
   5  -3   5  173.43    1.09   0
   6  -4  16    0.50    0.46   0
   6  -4  18   16.28    0.53   0
   3  -5   6   18.69    0.51   0
   5  -5  15   -0.34    0.48   0
   5  -5  16    1.85    0.47   0
   6  -2   9    2.12    0.55   0
   5  -5  17    6.20    0.50   0
   5  -5  18    2.78    0.48   0
   5  -5  19    2.75    0.46   0
   6  -2  10   52.57    0.79   0
   3  -5   7    9.03    0.44   0
   5  -3   7    3.06    0.46   0
   6  -3  15    0.57    0.52   0
   4  -5  12    6.19    0.59   0
   5  -3   8    0.16    0.51   0
   6  -3  16    3.17    0.56   0
   6  -3  17    6.15    0.53   0
   6  -2  12   11.78    0.60   0
   3  -5   9    3.00    0.53   0
   6  -3  18    2.77    0.44   0
   6  -3  20    3.02    0.47   0
   6  -3  21    1.43    0.44   0
   6  -2  13   65.90    0.84   0
   5  -3   9    4.29    0.54   0
   3  -5  10    3.33    0.57   0
   4  -5  16   10.35    0.58   0
   3  -5  11    3.72    0.54   0
   4  -5  17    9.52    0.59   0
   4  -5  18   61.98    0.86   0
   4  -5  19   23.91    0.64   0
   4  -5  20    0.45    0.49   0
   4  -5  21    3.18    0.51   0
   4  -5  22    0.35    0.47   0
   4  -4   9   28.47    0.63   0
   5  -4  16    0.68    0.49   0
   5  -4  17   10.46    0.59   0
   5  -4  22   12.74    0.57   0
   6  -2  17   28.25    0.66   0
   6  -2  18   11.42    0.57   0
   6  -2  19    4.11    0.54   0
   6  -2  20    0.54    0.52   0
   6  -2  21    0.20    0.46   0
   5  -4  19    1.00    0.46   0
   5  -4  21   44.80    0.75   0
   3  -5  12    6.06    0.47   0
   5  -3  12   82.58    1.01   0
   3  -5  13    3.04    0.54   0
   5  -3  13  342.11    1.80   0
   5  -2  10   35.32    0.67   0
   3  -5  14   12.08    0.60   0
   4  -4  12   11.16    0.59   0
   5  -3  14  340.93    1.82   0
   3  -5  15   13.32    0.58   0
   3  -5  16    3.31    0.60   0
   4  -4  13   46.39    0.78   0
   5  -3  15   69.46    1.05   0
   5  -2  11    7.99    0.55   0
   3  -5  19    3.12    0.55   0
   3  -5  22    2.71    0.55   0
   3  -5  23    3.85    0.53   0
   3  -5  24    6.90    0.53   0
   4  -4  14  121.67    1.08   0
   5  -3  24   52.74    0.79   0
   5  -2  12   24.90    0.68   0
   3  -5  20   12.58    0.61   0
   3  -5  21    9.36    0.61   0
   4  -4  15  135.25    1.16   0
   4  -4  25   14.00    0.58   0
   5  -3  19   40.29    0.79   0
   5  -3  20    8.56    0.57   0
   5  -2  13   21.39    0.67   0
   4  -4  16  528.38    2.04   0
   4  -4  17  284.12    1.61   0
   4  -4  24    4.84    0.56   0
   4  -4  20  366.87    1.78   0
   4  -4  21   26.56    0.71   0
   4  -4  22   15.62    0.64   0
   5  -2  14    2.01    0.46   0
   5  -2  15   19.32    0.68   0
   3  -4  11    9.64    0.43   0
   4  -3  11    7.98    0.42   0
   5  -2  16   31.63    0.73   0
   3  -4  12    8.55    0.50   0
   4  -3  12   44.22    0.70   0
   5  -2  22    5.37    0.58   0
   5  -2  23    4.13    0.52   0
   5  -2  24    0.50    0.49   0
   3  -4  13   12.69    0.57   0
   4  -3  13   72.81    0.83   0
   5  -2  21    2.86    0.47   0
   3  -4  14    6.89    0.54   0
   3  -4  27   49.10    0.78   0
   4  -3  14   96.95    0.95   0
   4  -3  27    1.70    0.50   0
   3  -4  15   11.90    0.61   0
   3  -4  26   34.02    0.73   0
   4  -3  15   10.53    0.61   0
   4  -3  26    7.25    0.55   0
   3  -4  16   48.38    0.87   0
   3  -4  17   56.86    0.92   0
   3  -4  25   29.28    0.72   0
   4  -3  16  519.70    1.97   0
   4  -3  17  950.89    2.71   0
   4  -3  24   71.05    0.91   0
   4  -3  25    0.75    0.45   0
   3  -4  18   63.73    0.95   0
   3  -4  19   18.77    0.73   0
   3  -4  22   24.86    0.74   0
   3  -4  23    7.46    0.63   0
   4  -3  18   -0.46    0.56   0
   4  -3  19  436.74    1.92   0
   4  -3  20   13.53    0.68   0
   4  -3  22    0.68    0.55   0
   4  -3  23   20.81    0.60   0
   4  -2  28    2.26    0.52   0
   2  -4  27    3.92    0.52   0
   3  -3  29   19.36    0.62   0
   4  -2  27    4.21    0.56   0
   2  -4  26   26.67    0.68   0
   3  -3  28    5.35    0.58   0
   4  -2  15    5.54    0.49   0
   4  -2  25    5.75    0.59   0
   4  -2  26    0.45    0.47   0
   4  -1  29    3.69    0.49   0
   2  -4  15  131.95    0.97   0
   2  -4  16  122.58    1.02   0
   3  -3  27    2.02    0.53   0
   4  -2  16   40.01    0.65   0
   4  -2  17    4.71    0.55   0
   4  -2  24   55.42    0.88   0
   2  -4  17  106.31    0.98   0
   2  -4  18  119.77    1.07   0
   2  -4  24   89.24    0.95   0
   4  -2  18   42.88    0.71   0
   4  -2  20   23.17    0.70   0
   4  -2  21   26.71    0.74   0
   4  -2  22   28.30    0.68   0
   4  -1  28    8.22    0.57   0
   1  -4  28   13.32    0.60   0
   2  -4  19  151.21    1.14   0
   2  -4  20  277.07    1.49   0
   2  -4  21   -0.48    0.51   0
   3  -3  15   27.86    0.60   0
   3  -3  24   38.44    0.81   0
   3  -3  25   21.04    0.69   0
   4  -1  27   36.13    0.78   0
   1  -4  27   24.99    0.71   0
   3  -3  17  108.75    1.03   0
   3  -3  18   50.27    0.87   0
   3  -3  19  273.84    1.59   0
   3  -3  20  559.14    2.24   0
   3  -3  21  381.72    1.93   0
   3  -3  22  102.95    1.15   0
   3  -2  30    6.10    0.53   0
   4  -1  26   41.11    0.78   0
   1  -4  26   47.89    0.85   0
   2  -3  30   -0.18    0.40   0
   3  -2  29    7.43    0.54   0
   4  -1  25   37.35    0.70   0
   1  -4  25  109.03    1.12   0
   2  -3  29   56.74    0.82   0
   4  -1  17    0.39    0.46   0
   4  -1  18    2.25    0.53   0
   4  -1  19   42.36    0.75   0
   4  -1  20   46.33    0.77   0
   4  -1  21   32.09    0.72   0
   4  -1  22   29.04    0.73   0
   4  -1  23   70.12    0.92   0
   2  -3  28    7.86    0.57   0
   3  -2  28    2.16    0.45   0
   3  -1  31    4.16    0.54   0
   1  -4  21    7.28    0.63   0
   2  -3  27   16.61    0.64   0
   3  -2  27    0.84    0.44   0
   1  -3  31   12.34    0.59   0
   2  -3  26  147.39    1.21   0
   3  -2  26    5.04    0.50   0
   3  -1  30    6.45    0.53   0
   1  -3  30   57.84    0.89   0
   2  -2  31   17.20    0.62   0
   3  -2  24   12.86    0.64   0
   3  -1  29   15.06    0.64   0
   3   0  31   -0.05    0.46   0
   2  -3  23  699.14    2.40   0
   2  -3  24   94.88    1.02   0
   3  -2  18   20.39    0.60   0
   3  -2  21    8.52    0.60   0
   3  -2  22   34.03    0.74   0
   3  -2  23   25.34    0.65   0
   1  -3  29   92.24    1.08   0
   2  -3  18   62.06    0.79   0
   2  -3  19  229.23    1.33   0
   2  -3  20  129.55    1.11   0
   2  -3  21    6.93    0.62   0
   2  -3  22  571.48    2.13   0
   2  -2  30   36.86    0.75   0
   3  -2  20    4.93    0.48   0
   3  -1  28    8.49    0.55   0
   3   0  30   -0.26    0.51   0
   0  -3  31   24.29    0.65   0
   1  -3  28   59.00    0.97   0
   2  -2  29   27.01    0.72   0
   3  -1  27    1.24    0.55   0
   1  -3  27  180.05    1.40   0
   2  -2  28   23.73    0.67   0
   2  -1  32    0.81    0.46   0
   1  -2  32   32.79    0.71   0
   3  -1  24   55.06    0.92   0
   3  -1  25   64.38    0.88   0
   3   0  28    0.03    0.52   0
   0  -3  29 1824.48    3.74   0
   2  -2  27    0.20    0.46   0
   2  -1  31    3.19    0.41   0
   3  -1  23   23.53    0.73   0
   3   0  27    0.90    0.54   0
   1  -3  24   34.26    0.81   0
   1  -2  31   14.78    0.53   0
   2  -1  30  107.10    1.04   0
   3  -1  21    3.44    0.50   0
   3  -1  22    2.38    0.44   0
   1  -3  22  102.71    1.04   0
   1  -3  23  152.64    1.23   0
   1  -2  30    2.99    0.55   0
   2  -2  25   99.81    0.98   0
   2   0  32    0.22    0.38   0
   0  -3  27   81.58    0.97   0
   1  -3  20    6.18    0.55   0
   1  -3  21   19.68    0.64   0
   2  -2  23    2.48    0.53   0
   2  -1  29   -0.11    0.54   0
   3   0  24    0.49    0.52   0
   0  -2  32   40.03    0.74   0
   1  -2  29   18.50    0.66   0
   2  -2  21  165.32    1.14   0
   2  -2  22   18.74    0.55   0
   2   0  31   18.23    0.57   0
   3   0  23    0.36    0.53   0
   0  -3  25  461.08    1.89   0
   1  -2  28   34.44    0.76   0
   1  -1  32    3.37    0.54   0
   2  -2  20    1.19    0.38   0
   2   0  30  192.04    1.31   0
   3   0  22    0.15    0.50   0
   0  -2  31    0.15    0.51   0
   3   0  20    0.27    0.48   0
   0  -3  23   50.94    0.79   0
   1  -1  31    1.22    0.50   0
   1   0  33    0.34    0.43   0
   2  -1  26   -0.02    0.53   0
   2   0  29   14.48    0.61   0
   0  -3  22   -0.40    0.57   0
   0  -2  30   36.89    0.69   0
   0  -1  33   76.29    0.86   0
   2  -1  25   52.81    0.80   0
   2   1  30  103.47    0.98   0
  -1  -2  31   13.66    0.60   0
   0  -3  20    0.17    0.48   0
   0  -2  29   -0.32    0.56   0
   1  -2  25   59.33    0.88   0
   1  -1  30    1.40    0.46   0
   1   0  32    0.10    0.45   0
   2   0  28   96.53    0.95   0
   2   1  29   -0.33    0.50   0
   1  -2  24   29.42    0.72   0
   1  -1  29   11.72    0.60   0
   1   1  33    5.06    0.46   0
   2  -1  23  134.81    1.03   0
  -1  -2  30    2.80    0.53   0
   0  -1  32   -0.41    0.41   0
   1  -2  23    1.13    0.50   0
   1   0  31    0.39    0.47   0
   2  -1  21    0.40    0.47   0
   2  -1  22   70.93    0.76   0
   2   1  28    0.98    0.51   0
  -1  -1  33    4.53    0.48   0
   1  -2  22   12.48    0.51   0
   1   1  32    3.62    0.49   0
  -1  -2  29   17.49    0.66   0
   0  -1  31    0.94    0.42   0
   0   0  33   -0.18    0.45   0
   1  -1  27   19.52    0.65   0
   1   0  30    0.16    0.47   0
   2   0  25  305.65    1.49   0
   0  -2  26   10.09    0.60   0
   1   1  31    1.37    0.50   0
   2   0  24  183.24    1.18   0
   2   1  26    0.08    0.53   0
  -1  -1  32    4.50    0.49   0
   0  -2  25    0.14    0.51   0
   0  -1  30    0.07    0.40   0
   1  -1  26   20.64    0.57   0
   1   0  29   -0.08    0.48   0
   2   0  23   53.27    0.73   0
   0  -2  24   13.48    0.56   0
   0   0  32    4.39    0.44   0
   1  -1  25   20.51    0.62   0
   1   1  30    1.90    0.48   0
   2   0  22  157.05    1.05   0
  -2  -1  32    0.16    0.42   0
  -1  -1  31    1.22    0.47   0
   0  -2  23   -0.05    0.44   0
   1  -1  24   20.77    0.59   0
   2   1  24   47.28    0.75   0
   9  -4   6   -0.08    0.19   0
   9  -4   8   28.72    0.33   0
   9  -4   9   22.67    0.29   0
   9  -3   8    6.25    0.27   0
   9  -3   9    0.42    0.21   0
   9  -3  10    1.57    0.24   0
   9  -3  11    2.51    0.20   0
   9  -3  12    0.10    0.17   0
   8  -5   9    1.10    0.22   0
   7  -6   9    7.60    0.32   0
   8  -5  10    0.89    0.24   0
   8  -5  11    9.25    0.28   0
   8  -5  12    0.03    0.20   0
   8  -5  14    0.13    0.16   0
   7  -6  11    0.44    0.22   0
   8  -5  13   10.81    0.26   0
   7  -6  13    8.27    0.26   0
   7  -6  14    7.81    0.24   0
   7  -6  15    9.84    0.24   0
   6  -6   7    0.04    0.36   0
   8  -4  12   27.81    0.49   0
   8  -4  18    1.86    0.18   0
   8  -2   6   51.42    0.72   0
   7  -5   8    1.75    0.37   0
   8  -4  13    4.22    0.32   0
   8  -4  14   60.89    0.56   0
   8  -4  15   31.35    0.41   0
   8  -4  16    4.69    0.25   0
   8  -4  17    4.54    0.23   0
   8  -3   8   93.80    0.88   0
   7  -5   9    0.31    0.38   0
   8  -3   9   15.34    0.51   0
   6  -6  11    8.26    0.41   0
   7  -5  10    3.76    0.40   0
   8  -3  10   26.30    0.56   0
   6  -6  12    0.32    0.36   0
   6  -6  19    1.84    0.23   0
   7  -5  11    3.43    0.41   0
   7  -5  20   19.03    0.30   0
   8  -3  11   58.56    0.69   0
   8  -3  12    0.98    0.38   0
   8  -3  20    0.90    0.20   0
   6  -6  15    7.73    0.35   0
   6  -6  16   52.56    0.53   0
   6  -6  17    4.28    0.30   0
   6  -6  18  123.90    0.69   0
   7  -5  12    2.47    0.33   0
   7  -5  19    7.30    0.28   0
   8  -3  13    1.45    0.33   0
   8  -3  18   34.03    0.44   0
   8  -3  19    4.28    0.25   0
   8  -2  11   29.15    0.54   0
   7  -5  16    2.07    0.31   0
   7  -5  17    1.99    0.27   0
   7  -5  18    0.11    0.18   0
   8  -3  16    0.57    0.27   0
   8  -3  17    4.65    0.30   0
   8  -2  13   11.42    0.42   0
   8  -2  14   14.03    0.43   0
   8  -2  15    0.60    0.33   0
   7  -4  11   14.69    0.57   0
   7  -4  23   26.38    0.37   0
   7  -4  22   18.67    0.38   0
   6  -5  11   15.07    0.55   0
   6  -5  24    1.08    0.20   0
   7  -4  13    6.08    0.50   0
   7  -4  14   42.31    0.71   0
   7  -4  21    6.40    0.31   0
   6  -5  23    6.99    0.30   0
   7  -4  15   50.46    0.74   0
   7  -4  20    0.09    0.26   0
   6  -5  13    3.12    0.46   0
   6  -5  22    0.52    0.27   0
   7  -3  25    8.94    0.28   0
   6  -5  14    4.40    0.47   0
   6  -5  15   28.39    0.58   0
   6  -5  21   14.08    0.41   0
   7  -3  24    0.82    0.25   0
   6  -5  16    1.00    0.34   0
   6  -5  17    9.03    0.42   0
   6  -5  18   15.20    0.47   0
   7  -3  13    6.00    0.57   0
   7  -3  23    2.44    0.31   0
   7  -2  26    4.33    0.23   0
   6  -4  27   22.55    0.34   0
   7  -3  14    2.25    0.50   0
   7  -3  15    1.23    0.43   0
   7  -3  22    6.11    0.36   0
   7  -2  25    5.72    0.32   0
   5  -5  27   28.51    0.38   0
   7  -3  16    0.82    0.42   0
   7  -3  18    0.19    0.36   0
   7  -3  19    3.09    0.39   0
   7  -3  20    8.56    0.45   0
   6  -4  26   62.55    0.56   0
   7  -2  24    4.94    0.32   0
   5  -5  26   23.71    0.40   0
   6  -4  25   10.54    0.34   0
   7  -2  15    0.60    0.52   0
   7  -2  23   10.80    0.39   0
   5  -5  25    5.50    0.30   0
   7  -2  16    4.24    0.44   0
   7  -2  17    2.04    0.44   0
   7  -2  18    1.97    0.42   0
   7  -2  19    4.04    0.42   0
   7  -2  20    4.45    0.44   0
   7  -2  21    9.09    0.46   0
   5  -5  24    1.59    0.30   0
   6  -4  15    0.03    0.47   0
   6  -4  24    1.58    0.25   0
  -4   8  -3   17.24    0.63   0
  -5   7  -8   18.67    0.63   0
  -4   8  -4   18.30    0.63   0
  -2   9  -2    9.57    0.47   0
  -4   8  -8    2.74    0.45   0
  -4   8  -7    2.36    0.48   0
  -2   9  -3   19.34    0.52   0
  -4   8 -12   10.16    0.44   0
  -4   8 -11    5.06    0.43   0
  -4   8 -10    1.92    0.43   0
  -4   8  -9   11.36    0.50   0
  -2   9  -4    4.49    0.44   0
  -2   9  -5    7.08    0.47   0
  -2   9  -6   19.59    0.52   0
  -2   9  -7    3.94    0.43   0
  -2   9  -9   29.68    0.52   0
  -2   9  -8   11.09    0.46   0
  -4   7  -5   75.84    1.08   0
  -2   9 -10   42.56    0.54   0
  -4   7  -6    0.27    0.69   0
  -4   7  -8    5.74    0.74   0
  -4   7  -7  159.76    1.32   0
  -1   8   1   10.24    0.68   0
  -4   7  -9  580.59    2.31   0
  -3   8  -8    8.00    0.59   0
  -1   9  -8    5.72    0.43   0
  -3   8 -15    2.05    0.40   0
  -3   8 -14    1.42    0.42   0
  -3   8 -13    4.07    0.45   0
  -3   8 -11    0.59    0.48   0
  -3   8 -10    0.83    0.51   0
  -3   8  -9    9.09    0.52   0
  -2   8  -3   16.40    0.68   0
  -1   8   0    2.47    0.64   0
  -1   9  -9    7.63    0.47   0
  -1   8  -1   10.47    0.71   0
  -1   9 -11   17.80    0.49   0
  -1   9 -10   34.85    0.61   0
   0   9  -7    3.22    0.43   0
   0   9  -8    0.15    0.39   0
  -4   6  -7   70.73    1.08   0
  -3   7  -4   17.60    0.79   0
  -1   8  -2    6.81    0.64   0
   0   9  -9   42.63    0.60   0
  -4   6  -8    0.88    0.67   0
  -2   8  -6   63.17    0.95   0
   0   9 -11   66.44    0.70   0
   0   9 -10    0.08    0.37   0
  -4   6  -9    0.81    0.67   0
  -2   8  -7    3.71    0.60   0
  -1   8  -3    1.05    0.58   0
  -3   7  -7   61.77    1.10   0
  -1   8  -4    4.38    0.62   0
  -2   7  -2   52.84    0.97   0
  -2   8 -18   20.95    0.49   0
  -2   8 -17    0.07    0.41   0
  -3   7 -10  128.70    1.39   0
  -2   7  -3  529.54    2.39   0
  -2   8 -16    4.50    0.47   0
  -2   8 -15   44.09    0.71   0
  -2   8 -14   31.43    0.67   0
  -2   8 -13    2.91    0.51   0
  -2   8 -12    4.98    0.55   0
  -2   8 -11    2.32    0.47   0
  -1   8  -5    9.88    0.59   0
   0   8  -3   -0.25    0.57   0
  -3   7 -17    7.81    0.56   0
  -3   7 -13   15.08    0.73   0
  -3   7 -12   45.77    0.94   0
  -3   7 -11   63.39    1.09   0
  -1   8  -6    6.18    0.62   0
   0   8  -4    4.08    0.63   0
  -3   7 -14    1.02    0.48   0
  -2   7  -4  183.04    1.50   0
  -1   8  -7    1.16    0.55   0
  -2   7  -5   26.94    0.91   0
  -1   8  -8    0.86    0.54   0
   0   8  -5   -0.25    0.60   0
  -2   7  -6  479.00    2.29   0
  -1   8 -20    5.83    0.37   0
  -1   8  -9    2.85    0.58   0
   0   8  -6   12.35    0.65   0
  -2   7  -7  284.78    1.82   0
  -1   8 -19    7.52    0.43   0
  -1   8 -18   14.21    0.51   0
  -1   8 -10    9.90    0.57   0
  -2   7 -22  112.79    0.90   0
  -2   7  -8   48.84    0.99   0
  -1   8 -16   12.01    0.59   0
  -1   8 -15    2.46    0.52   0
  -1   8 -14    0.08    0.51   0
   0   8  -7   -0.15    0.48   0
  -2   7 -21   31.55    0.62   0
  -2   7  -9   22.85    0.81   0
   0   8  -8  107.82    1.10   0
  -3   6 -12   39.40    0.99   0
  -2   7 -20   32.92    0.66   0
  -2   7 -10  144.28    1.32   0
   0   8  -9   -0.39    0.59   0
  -3   6 -15    5.52    0.67   0
  -3   6 -14   12.85    0.79   0
  -3   6 -13   47.86    0.88   0
  -2   7 -19   -0.42    0.51   0
  -2   7 -13   11.34    0.65   0
  -2   7 -12  197.45    1.48   0
  -2   7 -11   16.53    0.69   0
   0   8 -20    8.28    0.39   0
   1   8  -8    0.23    0.53   0
  -2   7 -17    7.97    0.63   0
  -2   7 -16    1.03    0.55   0
  -2   7 -15   95.99    1.09   0
  -2   7 -14    0.77    0.60   0
   0   8 -19    0.22    0.31   0
   0   8 -18    4.66    0.43   0
   0   8 -14    7.76    0.57   0
  -1   7 -24    7.67    0.41   0
   0   8 -15    0.12    0.41   0
  -1   7  -8    8.74    0.77   0
   1   8 -20    6.11    0.38   0
   1   8 -19    7.88    0.42   0
   1   8 -12    0.29    0.49   0
  -1   7 -23    5.15    0.47   0
  -1   7  -9   11.39    0.80   0
   1   8 -18   13.84    0.52   0
   1   8 -17   20.42    0.57   0
   1   8 -16   11.88    0.52   0
   1   8 -15    3.43    0.44   0
   1   8 -14    0.51    0.47   0
   1   8 -13    0.64    0.49   0
  -1   7 -10   26.46    0.84   0
   2   8 -17   -0.24    0.37   0
  -1   7 -20   20.68    0.63   0
  -1   7 -11   34.70    0.88   0
  -1   7 -18   20.09    0.66   0
  -1   7 -14   66.92    1.07   0
  -1   7 -13   44.94    0.95   0
  -1   7 -12   33.63    0.83   0
   0   7 -25   26.32    0.52   0
  -2   6 -20   15.87    0.72   0
   0   7 -24    0.13    0.40   0
  -2   6 -19   24.44    0.77   0
  -2   6 -18   13.05    0.76   0
  -2   6 -17    0.27    0.70   0
  -2   6 -16    1.51    0.70   0
  -2   6 -15    5.45    0.76   0
   0   7  -9    7.62    0.67   0
   0   7 -23   35.37    0.62   0
   0   7 -10   -0.32    0.66   0
   0   7 -22   -0.22    0.39   0
   0   7 -12   -0.25    0.68   0
   0   7 -11    0.08    0.69   0
   1   7 -25    3.25    0.37   0
   1   7  -8    9.09    0.70   0
   0   7 -14    1.82    0.62   0
   1   7 -24    6.97    0.44   0
   1   7  -9   10.15    0.74   0
   0   6 -28   49.18    0.62   0
   0   7 -18   -0.01    0.50   0
   0   7 -17   17.00    0.72   0
   0   7 -16    0.77    0.63   0
   0   7 -15  335.43    1.81   0
   1   7 -23    5.56    0.47   0
   1   7 -10   25.81    0.83   0
   2   7 -24   37.03    0.56   0
  -1   6 -22   54.95    0.91   0
  -1   6 -21   56.88    0.93   0
   0   6 -27   -0.42    0.44   0
   1   7 -21   32.16    0.72   0
   1   7 -13   44.72    0.92   0
   2   7 -23   11.13    0.47   0
  -1   6 -20   18.63    0.74   0
  -1   6 -19   38.32    0.90   0
   1   7 -20   20.78    0.62   0
   1   7 -18   19.75    0.73   0
   1   7 -17    7.02    0.62   0
   1   7 -16   14.47    0.65   0
   1   7 -15   63.30    1.03   0
   1   7 -14   69.44    1.10   0
   2   7 -22  113.18    0.95   0
   2   7 -12  200.23    1.44   0
   3   7 -21    2.87    0.41   0
  -1   6 -18   37.92    0.90   0
  -1   6 -17   -0.12    0.64   0
   0   6 -26    1.49    0.46   0
   2   7 -21   32.21    0.64   0
   2   7 -20   33.30    0.69   0
   2   7 -13   12.22    0.75   0
   3   7 -20    8.20    0.48   0
   0   6 -25    0.53    0.47   0
   1   6 -28    1.60    0.39   0
   2   7 -19    0.14    0.47   0
   2   7 -16    0.48    0.58   0
   2   7 -15   98.51    1.04   0
   2   7 -14    0.49    0.58   0
   3   7 -19    7.94    0.49   0
   3   7 -18    1.99    0.43   0
   3   7 -17    7.96    0.53   0
   3   7 -16    9.04    0.57   0
   0   6 -23    0.10    0.52   0
   1   6 -27    4.06    0.46   0
   2   6 -28   40.30    0.56   0
   0   6 -22   60.74    0.90   0
   1   6 -26   12.24    0.54   0
   0   6 -21   -0.30    0.50   0
   0   6 -20  186.91    1.42   0
   1   5 -31    2.07    0.34   0
  -1   5 -23    1.27    0.59   0
  -1   5 -22    3.19    0.63   0
   0   5 -28   -0.34    0.47   0
   0   6 -19   -0.12    0.49   0
   0   6 -18    7.30    0.66   0
   0   6 -17   -0.53    0.61   0
   1   6 -25   26.59    0.63   0
   1   5 -30    1.63    0.42   0
   3   6 -26   18.90    0.51   0
   2   6 -25    5.82    0.52   0
   4   6 -24   53.55    0.64   0
   0   5 -26    0.52    0.53   0
   1   5 -29    3.77    0.49   0
   1   6 -21   57.04    1.01   0
   2   6 -24   27.87    0.68   0
   3   6 -25   12.25    0.53   0
   4   6 -23    3.62    0.41   0
   1   6 -20   17.54    0.69   0
   1   6 -19   41.35    0.87   0
   1   6 -18   38.83    0.90   0
   1   6 -17    0.36    0.65   0
   1   6 -16   38.47    0.97   0
   3   6 -24    8.16    0.51   0
   4   6 -22   13.97    0.51   0
   0   5 -25    4.73    0.51   0
   1   5 -28    6.41    0.52   0
   2   5 -30   24.53    0.54   0
   3   6 -23   -0.35    0.47   0
   4   6 -21   19.96    0.55   0
   4   6 -20    2.40    0.52   0
   0   5 -24    0.42    0.56   0
   2   6 -21   65.56    0.93   0
   2   6 -20   17.07    0.69   0
   4   6 -19    0.84    0.45   0
   0   5 -23   44.23    0.85   0
   0   5 -22    0.20    0.58   0
   2   5 -29    1.26    0.42   0
   2   6 -19   25.30    0.67   0
   2   6 -18   12.90    0.68   0
   2   6 -16    1.57    0.62   0
   3   6 -20    6.14    0.58   0
   3   6 -19   15.31    0.66   0
   3   6 -15    4.79    0.65   0
   1   5 -26    8.16    0.59   0
   3   5 -29   15.40    0.47   0
   3   6 -17   10.47    0.64   0
   3   6 -16    6.54    0.65   0
   4   5 -28    0.67    0.32   0
   2   5 -28    3.93    0.41   0
   1   5 -25    1.61    0.60   0
   2   4 -32  237.88    1.23   0
   3   5 -28    6.66    0.48   0
   4   5 -27    1.22    0.38   0
   1   4 -30   50.46    0.78   0
   1   5 -24    3.58    0.64   0
   3   4 -32   12.57    0.42   0
   3   5 -27    4.64    0.49   0
   5   5 -24    1.71    0.35   0
   2   4 -31   30.08    0.63   0
   1   5 -22    3.25    0.57   0
   1   5 -21   11.23    0.71   0
   3   5 -26    5.52    0.52   0
   4   5 -25    0.39    0.43   0
   5   5 -22    3.30    0.44   0
   3   4 -31   10.23    0.47   0
   1   4 -28   13.64    0.63   0
   2   4 -30    8.43    0.54   0
   2   5 -23    0.74    0.60   0
   3   5 -24    6.30    0.56   0
   4   4 -30    0.24    0.31   0
   4   5 -24   20.57    0.52   0
   1   4 -27   24.30    0.75   0
   2   3 -33   35.16    0.61   0
   2   5 -22   27.14    0.76   0
   3   4 -30    7.47    0.49   0
   3   5 -23    4.11    0.56   0
   5   4 -28   16.97    0.46   0
   2   5 -21    2.14    0.52   0
   2   5 -20    4.48    0.65   0
   3   5 -22    3.37    0.56   0
   4   5 -21    3.58    0.54   0
   1   4 -26   49.15    0.94   0
   2   4 -28    8.82    0.55   0
   3   3 -33    0.59    0.35   0
   3   4 -29    1.58    0.46   0
   3   5 -21   10.48    0.66   0
   4   4 -29    1.00    0.34   0
   4   5 -20    0.21    0.50   0
   4   5 -19   24.78    0.73   0
   5   4 -27    4.79    0.41   0
   1   4 -25  109.31    1.22   0
   2   3 -32  261.32    1.37   0
   3   5 -20   12.69    0.62   0
   4   5 -18   64.95    0.92   0
   4   5 -17    8.97    0.62   0
   1   4 -24  111.82    1.20   0
   2   4 -27    3.61    0.54   0
   4   3 -32    0.21    0.31   0
   4   4 -28   13.07    0.47   0
   5   4 -26    0.37    0.37   0
   3   3 -32    0.75    0.39   0
   4   4 -27   41.71    0.71   0
   2   4 -26   27.55    0.66   0
   3   4 -27   48.54    0.84   0
   5   3 -30    9.18    0.38   0
   5   4 -25    1.25    0.42   0
   1   3 -28   57.83    0.95   0
   2   4 -25    8.97    0.62   0
   3   3 -31    6.48    0.46   0
   3   4 -26   33.80    0.77   0
   5   4 -24    2.65    0.45   0
   2   4 -24   91.74    1.11   0
   6   3 -27   65.27    0.66   0
   3   4 -25   28.76    0.71   0
   0   4   9    0.61    0.34   0
   1   3   9  516.41    1.33   0
   0   6   7    0.26    0.47   0
   1   6   8   38.64    0.66   0
   2   6   8  205.84    1.26   0
   3   3   8   13.27    0.41   0
   3   5   8    3.79    0.51   0
   0   5   8   -0.06    0.40   0
   1   4   9   47.97    0.60   0
   0   4   8 1731.34    2.62   0
   1   6   7  121.19    1.03   0
   2   6   7    3.80    0.57   0
   0   6   6   16.25    0.58   0
   1   3   8  607.74    1.42   0
   2   3   8    8.37    0.39   0
   2   5   8    0.15    0.47   0
   3   5   7    9.19    0.54   0
  -1   4   6    1.64    0.32   0
   2   4   8   21.21    0.50   0
   3   3   7   83.06    0.61   0
   4   5   5   -0.24    0.47   0
   0   4   7    0.09    0.39   0
   0   6   5   -0.59    0.47   0
   3   5   6   18.40    0.58   0
   0   5   6    0.60    0.40   0
   1   7   3  385.86    1.72   0
   2   3   7   67.78    0.58   0
   3   3   6  127.99    0.75   0
  -1   4   5    5.16    0.32   0
   1   4   7    1.33    0.35   0
   2   4   7    6.86    0.36   0
   3   4   6  146.04    0.91   0
   0   6   4   12.19    0.47   0
   1   5   6    9.87    0.46   0
   0   4   6    1.08    0.28   0
   4   6   1   49.27    0.80   0
   0   6   3    1.22    0.50   0
   2   3   6  227.82    0.90   0
   3   3   5   34.95    0.48   0
   3   4   5  125.08    0.85   0
  -1   4   4   14.90    0.36   0
   1   4   6    1.45    0.30   0
   1   5   5    5.15    0.44   0
   3   5   4    3.04    0.48   0
   4   5   2    2.27    0.46   0
   1   6   3  792.08    2.31   0
   0   5   4    0.33    0.34   0
   0   7  -1  766.21    2.35   0
   2   4   5  420.52    1.41   0
   3   5   3    9.01    0.48   0
   4   5   1   12.43    0.51   0
   2  -3  -3    1.99    0.38   0
   2  -1   0  303.34    0.79   0
   3  -1  -1   83.50    0.58   0
   4  -1  -3  147.10    0.85   0
   2  -4  -6  234.97    1.08   0
   3  -3  -4   30.58    0.62   0
   4  -2  -4   21.64    0.52   0
   5  -2  -7   24.58    0.68   0
   4   0  -2    8.25    0.37   0
   1  -3  -2   25.14    0.36   0
   2  -4  -5  408.49    1.35   0
   2  -3  -2  430.64    1.19   0
   4  -3  -5  302.46    1.39   0
   4  -2  -3  235.97    1.08   0
   5  -2  -6   59.52    0.76   0
   3  -1   0   20.72    0.39   0
   3   0   0    0.06    0.28   0
   1  -2   0  304.85    0.74   0
   2  -2   0   -0.00    0.26   0
   4  -3  -4  223.96    1.21   0
   5  -2  -5   35.11    0.64   0
   5  -1  -4   34.90    0.57   0
   2  -4  -4  634.09    1.62   0
   2  -1   1  650.94    1.10   0
   3  -4  -5  122.88    0.95   0
   3  -3  -2  760.84    1.79   0
   4  -2  -2   66.14    0.64   0
   4   0  -1   28.28    0.47   0
   2  -3  -1  799.68    1.57   0
   5  -1  -3   60.47    0.73   0
   1  -3  -1  117.09    0.57   0
   3  -4  -4   21.37    0.60   0
   4  -3  -3   61.15    0.77   0
   2  -4  -3    2.93    0.40   0
   3  -1   1   82.26    0.55   0
   2  -2   1   11.58    0.35   0
   3  -3  -1  456.07    1.38   0
   3   0   1    0.32    0.27   0
   5  -2  -3   22.54    0.57   0
   4  -3  -2  377.80    1.44   0
   1  -2   1  127.11    0.51   0
   2  -3   0  161.59    0.74   0
   4  -2   0   33.02    0.57   0
   5  -2  -2   22.43    0.63   0
   2  -4  -2  225.76    0.99   0
   2  -1   2    2.71    0.29   0
   4  -3  -1  146.09    0.97   0
   5  -1  -1   46.63    0.65   0
   3  -1   2  153.19    0.69   0
   2  -2   2  270.68    0.83   0
   5  -2  -1    4.73    0.53   0
   2  -4  -1  107.86    0.72   0
   2  -3   1  796.82    1.54   0
   3   0   2   -0.13    0.26   0
   4  -2   1    0.52    0.34   0
   4   0   1   26.86    0.41   0
   3  -4  -1   30.16    0.59   0
   5  -1   0   40.18    0.54   0
   5  -2   0    7.51    0.46   0
   1  -3   1  119.93    0.55   0
   1  -2   2  206.41    0.62   0
   2  -1   3  127.80    0.55   0
   3  -1   3   90.29    0.56   0
   4  -3   1  146.86    0.97   0
   4  -2   2   68.61    0.67   0
   2  -4   0    0.08    0.37   0
   2  -3   2  432.24    1.15   0
   2  -2   3    1.37    0.30   0
   3  -4   0   20.47    0.55   0
   3  -3   2  756.38    1.73   0
   4   0   2    7.77    0.38   0
   5  -1   1   45.48    0.62   0
   5  -2   1    4.86    0.44   0
   3   0   3   -0.19    0.30   0
   4  -3   2  385.44    1.43   0
   4  -2   3  239.59    1.06   0
   2  -4   1  106.55    0.71   0
   5  -2   2   22.43    0.59   0
   5  -1   2   63.83    0.68   0
   2   0   3 7572.47    3.06   0
   3  -3   3  366.61    1.20   0
   3  -1   4   91.40    0.57   0
   1  -3   2   25.76    0.34   0
   4   0   3    1.47    0.30   0
   1  -2   3  542.37    0.95   0
   2  -2   4   73.27    0.47   0
   2  -1   4  181.27    0.60   0
   4  -1   4  212.55    0.90   0
   2  -4   2  236.63    0.97   0
   5  -1   3   60.52    0.66   0
   3   0   4   -0.28    0.30   0
   4  -3   4  228.35    1.14   0
   3  -4   3   22.20    0.53   0
   3  -1   5  325.33    0.95   0
   1  -3   3  130.60    0.58   0
   4  -2   5   12.73    0.41   0
   4  -1   5   61.11    0.56   0
   4   0   4   55.01    0.49   0
   5  -2   4    0.44    0.39   0
   5  -1   4   36.08    0.56   0
   2  -2   5    0.02    0.24   0
   3  -3   5   38.11    0.54   0
   1  -2   4  399.75    0.84   0
   2  -1   5 1769.03    1.78   0
   2   0   4 1778.27    1.51   0
   4  -3   5  311.05    1.27   0
   4  -2   6   63.39    0.65   0
   5  -2   5   32.26    0.56   0
   1  -1   4  684.94    0.92   0
   2  -4   4  649.44    1.53   0
   3  -1   6  418.50    1.05   0
   3   0   5    0.25    0.26   0
   4  -1   6  355.59    1.14   0
   1  -3   4  290.57    0.82   0
   2  -2   6   55.39    0.47   0
   4  -3   6   18.52    0.47   0
   4   0   5 1241.38    1.83   0
   5  -2   6   61.36    0.73   0
   2  -1   6  602.81    1.08   0
   3  -2   7   51.06    0.49   0
   4  -2   7   28.39    0.49   0
   5  -1   6    1.22    0.42   0
   1  -2   5  184.25    0.61   0
   2  -4   5  421.33    1.26   0
   3  -3   7   90.16    0.70   0
   3  -1   7  210.52    0.80   0
   4  -3   7    3.54    0.45   0
   4  -1   7    6.17    0.38   0
   2   0   5 1970.46    1.63   0
   5  -2   7   24.51    0.58   0
   1  -3   5  299.40    0.84   0
   2  -2   7   22.32    0.38   0
   3   0   6    0.64    0.25   0
   4  -2   8    0.65    0.39   0
   5  -1   7   25.96    0.54   0
   2  -4   6  241.54    0.99   0
   3  -3   8   14.31    0.46   0
   4  -3   8   51.40    0.64   0
   2  -1   7  491.18    1.00   0
   4  -1   8   18.35    0.45   0
   1  -2   6  312.65    0.78   0
   1  -3   6   54.74    0.45   0
   4  -3   9   69.78    0.72   0
   5  -1   8   88.23    0.74   0
   2  -4   7    7.04    0.41   0
   2   0   6 9668.58    3.68   0
   3  -3   9    3.81    0.41   0
   3   0   7   -0.05    0.26   0
   4  -1   9  408.27    1.22   0
   2  -1   8  107.78    0.54   0
   4  -2  10    1.60    0.40   0
   5  -1   9  106.96    0.80   0
   1  -2   7  233.83    0.71   0
   1  -1   6   12.28    0.22   0
   2  -4   8   22.08    0.47   0
   2  -3   9   45.21    0.47   0
   3   0   8    0.47    0.25   0
   4  -1  10   18.86    0.45   0
   2  -4   9    0.97    0.39   0
   2   0   7 8427.80    3.55   0
   3  -1  10  187.08    0.78   0
   2  -3  10   13.13    0.41   0
   3  -3  11   88.00    0.69   0
   3  -2  11   39.34    0.48   0
   1  -3   8  586.82    1.21   0
   1  -2   8   36.73    0.35   0
   1  -1   7  125.42    0.48   0
   4  -2  12    9.73    0.48   0
   4  -1  11   98.10    0.73   0
   3   0   9    0.39    0.26   0
   2  -4  10   17.61    0.46   0
   3  -3  12  121.06    0.79   0
   3  -1  11   57.73    0.49   0
   2  -3  11  149.01    0.77   0
   2  -2  11   32.19    0.45   0
   2  -1  10   50.40    0.44   0
   2   0   8  169.59    0.58   0
   4  -1  12  614.83    1.59   0
   4  -2  13    0.68    0.36   0
   1  -1   8   46.31    0.33   0
   2  -4  11    9.44    0.45   0
   3   0  10    0.05    0.27   0
   0  -3   6    0.40    0.19   0
   2  -3  12    0.94    0.39   0
   0  -2   6   35.58    0.29   0
   2  -1  11   24.85    0.35   0
   2   0   9  903.99    1.28   0
   4  -1  13  252.70    1.05   0
   1  -2  10   64.01    0.44   0
   2  -4  12   44.50    0.61   0
   1  -1   9   80.38    0.42   0
   2  -3  13  258.20    1.06   0
   3  -2  14    0.78    0.33   0
   3  -1  13   48.10    0.50   0
   2  -2  13   52.73    0.50   0
   4  -1  14   22.75    0.51   0
   2  -4  13   54.55    0.66   0
   2   0  10  490.75    1.00   0
   0  -2   7    0.44    0.17   0
   1   0   7    0.37    0.20   0
   3  -2  15   21.65    0.47   0
   0  -3   8    0.09    0.27   0
   2  -1  13  162.31    0.71   0
   0  -2   8  380.91    0.80   0
   2  -3  15    4.35    0.45   0
   2   0  11 1352.92    1.69   0
   0  -1   6    0.07    0.15   0
   2   1   7  476.00    0.75   0
   3   0  13    0.44    0.25   0
   0  -3   9  132.82    0.57   0
   2  -1  14  293.43    0.99   0
   0  -2   9    0.38    0.23   0
   1  -2  13  124.26    0.63   0
   2  -3  16    7.89    0.47   0
   2   0  12 1764.71    1.99   0
   0  -1   7 1049.36    1.12   0
   1  -3  14  184.58    0.89   0
   2  -2  16   30.79    0.50   0
   3   0  14   -0.19    0.32   0
   0  -3  10   -0.06    0.28   0
   1   0   9    0.04    0.19   0
   2  -1  15  106.69    0.67   0
   2   1   8  103.58    0.40   0
   0  -2  10   67.63    0.43   0
   1  -2  14  125.41    0.67   0
   0  -1   8   -0.03    0.23   0
   3   0  15    0.08    0.34   0
   1   0  10    0.17    0.20   0
   2  -1  16   36.14    0.50   0
   2   1   9  269.99    0.65   0
   1  -2  15  126.84    0.70   0
   0  -1   9  259.77    0.66   0
   2  -2  18   66.78    0.63   0
   3   0  16    0.50    0.35   0
   1   0  11    0.12    0.20   0
   2  -1  17  134.24    0.76   0
   2   1  10   48.39    0.34   0
   0  -2  12   94.52    0.53   0
   2   0  15 1527.60    2.11   0
   0  -3  13   13.86    0.37   0
   0  -1  10   -0.06    0.20   0
   1  -3  17    6.54    0.39   0
   1   0  12    0.12    0.26   0
   2  -1  18   54.54    0.59   0
   2   1  11   25.07    0.31   0
   0  -3  14   -0.06    0.33   0
   0  -1  11  476.87    0.97   0
   2   0  16  191.98    0.84   0
   3   0  18   -0.31    0.39   0
   1   0  13    0.21    0.27   0
   2  -1  19    9.05    0.45   0
   2   1  12   42.96    0.40   0
   0  -3  15   54.72    0.55   0
   0  -2  14  178.50    0.76   0
   0  -1  12   -0.15    0.27   0
   2   0  17   47.65    0.49   0
   0  -2  15    0.03    0.33   0
   2  -1  20   58.13    0.63   0
   2   1  13  158.36    0.64   0
   0  -3  16    0.59    0.36   0
   0  -1  13   98.43    0.52   0
   2   0  18   13.99    0.43   0
   0   0   8 3032.27    1.92   0
  -1  -2   7  209.46    0.57   0
   0   0   9    1.40    0.25   0
   1   1   9   81.28    0.41   0
  -1  -2   8   35.26    0.31   0
   0  -2  17    0.30    0.37   0
   1  -1  19   88.44    0.72   0
   1   0  16   -0.02    0.29   0
   2   0  19    2.98    0.34   0
   2   1  15  104.05    0.65   0
  -1  -2   9   73.51    0.42   0
   0  -1  15  507.27    1.21   0
   0   0  10 1163.67    1.37   0
  -1  -2  10   61.57    0.44   0
   0   0  11    0.30    0.25   0
   1  -1  20    7.89    0.44   0
   1   0  17    0.06    0.36   0
   2   0  20   42.40    0.59   0
   0  -1  16    0.55    0.30   0
   2   1  16   35.76    0.46   0
  -1  -2  11    1.47    0.26   0
   0   0  12  117.27    0.53   0
   1   0  18   -0.19    0.39   0
  -1  -2  12   73.13    0.51   0
   0  -2  19   -0.05    0.34   0
   0  -1  17  284.26    1.01   0
   0   0  13   -0.22    0.29   0
   2   1  17  135.32    0.75   0
   1   0  19   -0.04    0.40   0
   0  -2  20    9.46    0.41   0
   8  -3  -5   79.56    0.83   0
   8  -2  -6   49.65    0.70   0
   8  -3  -4  357.19    1.53   0
   8  -1  -6    0.30    0.42   0
   8  -3  -3   51.77    0.73   0
   9  -3   9    0.42    0.27   0
   9   0   4    0.13    0.37   0
   9  -3  10    1.19    0.26   0
   8  -4   7  151.98    0.97   0
   9  -2   7    7.59    0.41   0
   8  -4   8   49.12    0.63   0
   9  -2   8    0.74    0.36   0
   8  -4   9    0.62    0.37   0
   8  -4  10    0.94    0.33   0
   9  -2   9    3.09    0.35   0
   9  -2  10    7.50    0.38   0
   8  -4  11   44.90    0.55   0
   8  -4  12   27.96    0.50   0
   9  -2  11    6.28    0.34   0
   9  -2  12    3.40    0.28   0
   9   0  10   -0.29    0.34   0
   8  -4  13    4.26    0.32   0
   8  -4  14   60.41    0.55   0
   9  -2  13    3.98    0.28   0
   9   0  11    0.02    0.31   0
   9  -1  11   16.61    0.44   0
   9  -1  12    6.93    0.37   0
   9   0  13   -0.09    0.28   0
   9  -1  13    1.03    0.32   0
   9  -1  14    0.80    0.28   0
   8  -3  11   59.00    0.74   0
   8  -3  12    0.99    0.43   0
   8  -3  13    1.06    0.42   0
   8  -3  14   57.41    0.69   0
   8  -3  15   21.21    0.51   0
   8  -3  16    0.17    0.33   0
   8  -3  17    5.62    0.35   0
   8  -3  18   34.17    0.48   0
   8   0   7  154.06    1.23   0
   7  -4  14   41.93    0.66   0
   7  -4  17    0.82    0.38   0
   8  -2  14   13.90    0.50   0
   8  -2  15    0.75    0.43   0
   8  -2  18   11.12    0.44   0
   8  -2  19   13.29    0.40   0
   8  -2  20    4.18    0.31   0
   8   0  12    3.05    0.49   0
   8  -1  15   44.01    0.71   0
   8  -1  20   11.67    0.43   0
   8   0  15  131.17    1.03   0
   8   0  20    9.92    0.40   0
   8   0  21  120.77    0.81   0
   7  -3  11  179.52    1.43   0
   8  -1  16    0.70    0.37   0
   8  -1  17   40.88    0.65   0
   8  -1  18    2.13    0.41   0
   8   0  17   36.80    0.61   0
   8   0  18    2.71    0.42   0
   7  -3  13    5.05    0.67   0
   7  -3  22    5.72    0.39   0
   7  -3  23    2.70    0.33   0
   7  -3  15    0.83    0.51   0
   7  -3  20    9.07    0.46   0
   7  -3  21    8.04    0.44   0
   7  -3  19    3.51    0.43   0
   7  -2  25    5.49    0.35   0
   7  -2  14    9.42    0.68   0
   7  -2  24    4.73    0.40   0
   7  -1  11    3.34    0.65   0
   7   0  11   -0.60    0.61   0
   7  -2  15    0.10    0.52   0
   7  -2  16    5.00    0.60   0
   7  -2  22   15.22    0.55   0
   7  -1  12    2.60    0.65   0
   7  -1  26    1.69    0.31   0
   6  -3  27   65.65    0.66   0
   7  -2  18    2.34    0.55   0
   7  -2  21    9.35    0.49   0
   7  -1  13    3.28    0.67   0
   7  -1  25    1.29    0.36   0
   7   0  13   -0.35    0.67   0
   7   0  25    0.12    0.34   0
   6  -3  26  103.35    0.84   0
   7  -1  24   11.23    0.51   0
   7   0  14   -1.02    0.66   0
   7   0  24    0.36    0.37   0
   7  -1  16   14.94    0.67   0
   7  -1  17   22.75    0.73   0
   7  -1  18   47.88    0.87   0
   7  -1  22   16.27    0.60   0
   7  -1  23   30.39    0.60   0
   7   0  15   -0.36    0.60   0
   7   0  16   -0.28    0.56   0
   7   0  23   -0.00    0.44   0
   6  -3  15    0.35    0.64   0
   6  -3  24   59.22    0.76   0
   7  -1  19   60.71    0.88   0
   7   0  17   -0.02    0.58   0
   7   0  18   -0.46    0.55   0
   7   0  19   -0.31    0.55   0
   7   0  22   -0.05    0.45   0
   6  -3  16    4.18    0.63   0
   6  -3  17    5.87    0.64   0
   6  -3  23   17.70    0.60   0
   6  -3  19   21.16    0.70   0
   6  -3  20    2.76    0.58   0
   6  -3  21    2.29    0.54   0
   6  -2  27   12.46    0.53   0
   6  -1  29    0.32    0.34   0
   5  -3  29   26.99    0.53   0
   6   0  29   12.75    0.45   0
   6   1  28    2.56    0.38   0
   5  -3  28   47.28    0.74   0
   6  -1  28    3.22    0.41   0
   6   1  27    2.70    0.49   0
   6  -2  17   29.20    0.77   0
   6  -2  18   11.81    0.72   0
   6  -2  19    4.24    0.62   0
   6  -2  20    0.61    0.58   0
   6  -2  21   -0.20    0.59   0
   6  -2  22   -0.08    0.56   0
   6  -2  23   12.82    0.64   0
   6  -1  27    2.51    0.49   0
   6   0  28    5.30    0.44   0
   5  -3  27   47.67    0.73   0
   5  -2  31    1.04    0.38   0
   6  -1  26    7.13    0.56   0
   6   0  27   40.31    0.67   0
   6   1  26    6.81    0.49   0
   5  -3  26   13.23    0.58   0
   6   0  26    8.35    0.52   0
   6   1  25    3.28    0.49   0
   5  -2  30    1.76    0.44   0
   6  -1  18   25.37    0.83   0
   6  -1  19  111.33    1.21   0
   6  -1  22    7.61    0.66   0
   6  -1  23   77.14    1.04   0
   6  -1  24   16.36    0.60   0
   6   1  20   27.83    0.79   0
   6   1  21   25.54    0.74   0
   6   1  22    7.49    0.63   0
   6   1  23   75.12    0.98   0
   4  -3  31   10.06    0.45   0
   5  -3  20    8.34    0.73   0
   5  -3  21    8.21    0.74   0
   6  -1  20   28.04    0.71   0
   6   0  22  135.21    1.30   0
   6   0  23   20.85    0.74   0
   6   0  24    7.21    0.60   0
   5  -2  29    6.07    0.51   0
   5   0  32    0.36    0.36   0
   6   0  19  562.61    2.37   0
   6   0  20   50.75    0.91   0
   6   0  21  164.26    1.35   0
   4  -3  30    5.22    0.47   0
   5  -2  28    7.39    0.57   0
   5  -1  31   18.37    0.48   0
   5   1  31   18.37    0.49   0
   5   0  31   -0.35    0.43   0
   4  -3  29    1.23    0.49   0
   4  -2  33   40.52    0.60   0
   5  -2  26    8.70    0.61   0
   5   1  30    9.00    0.49   0
   4  -3  28    5.40    0.53   0
   5  -2  24    0.88    0.58   0
   5  -2  25    7.50    0.63   0
   5  -1  29    0.92    0.53   0
   5   0  30   -0.70    0.46   0
   5   1  29    1.44    0.45   0
   4  -2  32   12.41    0.49   0
   4  -1  34    4.01    0.35   0
   5  -2  21    3.70    0.75   0
   5  -2  22    5.43    0.74   0
   5  -2  23    3.99    0.67   0
   5   0  29    0.16    0.49   0
   4  -3  26    7.64    0.68   0
   5  -1  27    5.27    0.62   0
   5   1  28    0.78    0.49   0
   4  -3  25    0.05    0.69   0
   4  -2  31   14.54    0.55   0
   4  -1  33    0.29    0.41   0
   4   0  34   59.67    0.69   0
   4  -3  22    0.78    0.65   0
   4  -3  23   21.19    0.80   0
   4  -3  24   73.00    1.04   0
   4  -2  30    5.31    0.51   0
   4   1  33    0.58    0.44   0
   5  -1  24   14.08    0.77   0
   5  -1  25   17.26    0.69   0
   5   0  26    0.64    0.54   0
   5   0  27   -0.16    0.45   0
   5   1  26   11.38    0.65   0
   5  -1  22    3.11    0.67   0
   5  -1  23   12.26    0.66   0
   5   1  24   13.66    0.79   0
   5   0  22    0.05    0.65   0
   5   0  23    0.02    0.72   0
   5   0  24    0.22    0.69   0
   5   1  22    2.73    0.68   0
   5   1  23   12.55    0.72   0
   4  -2  28    1.38    0.60   0
   4  -1  31   42.73    0.78   0
   4   0  32    5.33    0.51   0
   4   1  32    0.39    0.47   0
   3  -2  33    4.64    0.49   0
   3  -1  35    9.08    0.44   0
   4  -2  27    3.89    0.67   0
   4  -2  26    0.61    0.64   0
   4   0  31   62.70    0.89   0
   4   1  31   40.46    0.70   0
   3   0  35    0.00    0.37   0
   3   1  35    8.71    0.41   0
   4  -2  25    5.92    0.62   0
   4  -1  29    3.19    0.63   0
   2  -2  35   63.66    0.72   0
   3  -1  34    4.33    0.42   0
   4  -1  28    8.38    0.69   0
   4  -1  27   36.91    0.88   0
   4   0  29   33.14    0.78   0
   3  -2  30    6.49    0.63   0
   3   0  34   -0.02    0.46   0
   3   1  34    3.69    0.42   0
   4  -1  26   41.69    0.88   0
   4   0  28    0.69    0.61   0
   4   1  28    7.87    0.63   0
   2  -2  34   90.10    0.90   0
   2  -1  36   13.03    0.47   0
   2   0  37    3.58    0.34   0
   4  -1  25   36.36    0.78   0
   4   0  27  211.28    1.53   0
   4   1  27   36.85    0.83   0
   1  -2  36    1.11    0.33   0
   3   0  33    0.14    0.48   0
   4   0  26   13.51    0.79   0
   4   1  26   41.95    0.91   0
   2  -2  33    5.68    0.51   0
   3  -1  31    4.44    0.60   0
   4   0  25  218.62    1.58   0
   4   1  24    9.27    0.68   0
   4   1  25   36.51    0.86   0
   2  -1  35    1.87    0.37   0
   1   4  20   15.38    0.64   0
   2   6  19   24.10    0.58   0
  -1   4  20   15.63    0.61   0
   0   3  19    1.55    0.36   0
   1   6  20   19.74    0.58   0
   0   4  20   12.10    0.55   0
   0   6  20  184.15    1.27   0
   0   7  19  261.41    1.39   0
   1   4  19   78.56    0.86   0
   1   6  19   41.31    0.77   0
   3   4  15   11.25    0.53   0
   0   4  19    0.39    0.53   0
   1   5  19    5.48    0.58   0
   2   4  17  103.57    0.98   0
  -1   6  19   39.93    0.75   0
  -1   7  18   20.65    0.59   0
   0   6  19    0.20    0.51   0
   0   7  18    0.08    0.47   0
   1   4  18  145.44    1.09   0
   2   6  17    0.61    0.44   0
  -1   5  19    4.84    0.50   0
   0   5  19   10.55    0.60   0
   1   6  18   40.04    0.75   0
   1   7  17    8.28    0.47   0
  -1   4  18  144.70    1.07   0
   0   4  18    2.30    0.52   0
   1   5  18   17.52    0.56   0
   2   4  16  118.61    0.94   0
   2   6  16    1.36    0.52   0
   2   7  15   94.65    0.89   0
   3   5  14   12.16    0.50   0
  -1   6  18   39.28    0.74   0
  -1   7  17    8.01    0.46   0
   0   6  18    6.86    0.56   0
   0   7  17   16.03    0.53   0
   1   4  17   91.06    0.90   0
   2   5  16    6.92    0.58   0
  -1   5  18   17.28    0.57   0
   0   5  18   -0.34    0.45   0
   1   5  17    8.18    0.57   0
   1   6  17    0.93    0.46   0
   2   4  15  126.44    0.99   0
  -1   4  17   91.64    0.88   0
  -1   7  16   14.76    0.59   0
   0   4  17    0.33    0.47   0
   0   7  16    0.46    0.50   0
  -1   6  17    0.97    0.50   0
   0   6  17   -0.31    0.44   0
   2   5  15   26.07    0.63   0
  -1   5  17    8.33    0.50   0
   0   5  17   80.29    0.86   0
   1   5  16    0.68    0.49   0
  -1   4  16   45.49    0.69   0
   0   4  16    2.88    0.45   0
   0   7  15  334.50    1.64   0
   2   5  14   52.04    0.79   0
   0   5  16    0.64    0.53   0
  -1   5  16    0.38    0.42   0
   0   7  14    0.95    0.43   0
   0   5  15    3.72    0.52   0
   1   6  14   28.70    0.64   0
   2   6  12    1.48    0.54   0
   0   7  13    0.39    0.49   0
   0   8  11    0.19    0.41   0
   1   5  14    6.99    0.45   0
  -1   7  13   46.79    0.73   0
   0   6  14  164.33    1.21   0
   1   6  13   11.92    0.60   0
  -2   7  12  195.81    1.21   0
   0   5  14    0.88    0.47   0
   1   5  13    1.82    0.48   0
   1   8   9    3.50    0.38   0
   2   6  11    0.12    0.43   0
  -2   6  13   49.29    0.74   0
  -1   5  14    6.76    0.52   0
   2   5  11    0.96    0.45   0
  -1   6  13   12.54    0.63   0
   0   6  13    0.27    0.43   0
   1   6  12   29.07    0.61   0
   2   6  10    0.56    0.53   0
  -2   6  12    1.31    0.55   0
   0   5  13   95.50    0.89   0
   1   5  12   16.23    0.54   0
   3   0  -9    0.04    0.25   0
   4  -2 -13    0.91    0.37   0
   7   0  -4   -0.44    0.48   0
   3  -1 -11   56.11    0.52   0
   4   0  -9  223.92    0.96   0
   5  -2 -12   26.13    0.60   0
   5   1  -4   34.57    0.50   0
   7   0  -3   -0.11    0.46   0
   4  -1 -11   97.70    0.73   0
   6  -3 -11  678.54    2.25   0
   6  -1  -9    1.86    0.40   0
   3  -2 -12   66.11    0.56   0
   4   0  -8 1707.12    2.53   0
   4   1  -4  213.76    0.86   0
   5   1  -3   60.91    0.61   0
   7   0  -2    0.40    0.47   0
   5  -2 -11    8.28    0.50   0
   7   0  -1    0.10    0.48   0
   3  -1 -10  192.59    0.82   0
   4  -1 -10   19.01    0.48   0
   4   1  -3  148.35    0.75   0
   5   1  -2   62.96    0.60   0
   6  -3 -10  335.90    1.57   0
   5  -3 -11    8.15    0.51   0
   4  -2 -11    0.05    0.32   0
   5  -2 -10   35.41    0.66   0
   6  -3  -9   19.61    0.68   0
   4  -1  -9  400.87    1.32   0
   7  -1  -3   31.94    0.68   0
   3  -1  -9  138.94    0.68   0
   4   0  -6 1084.59    1.98   0
   5  -3 -10   20.85    0.59   0
   5   0  -5   -0.21    0.33   0
   7  -1  -2    9.32    0.58   0
   4  -2 -10    0.99    0.38   0
   6   0  -2  732.77    2.03   0
   3  -2 -10   63.86    0.55   0
   5  -1  -7   27.72    0.57   0
   5   0  -4   -0.13    0.39   0
   6  -1  -5   87.07    0.83   0
   7  -1  -1    0.46    0.49   0
   4  -3 -10    9.79    0.43   0
   4   0  -5 1293.36    2.08   0
   5  -3  -9    4.81    0.49   0
   4  -2  -9    5.82    0.41   0
   5   0  -3    0.35    0.39   0
   6  -2  -6   -0.34    0.39   0
   6  -1  -4   52.71    0.72   0
   4  -1  -7    6.07    0.39   0
   5  -1  -6    1.11    0.35   0
   7  -1   1   -0.06    0.54   0
   3  -2  -9  100.03    0.63   0
   4   0  -4   54.73    0.55   0
   5  -3  -8    0.59    0.44   0
   6  -3  -6    6.70    0.51   0
   6  -1  -3  210.52    1.19   0
   7  -1   2    9.51    0.57   0
   5   0  -2   -0.05    0.30   0
   0   8  12  135.40    1.39   0
   2   9  10   42.22    0.63   0
  -1   8   7    0.53    0.76   0
   0   8  11    0.97    0.72   0
   1   9   8    5.35    0.58   0
   0   9  -6    0.02    0.57   0
   1   9   7   18.78    0.73   0
   2   9   9   28.29    0.63   0
  -1   8   5    8.26    0.94   0
   0   8  10   24.26    0.93   0
   0   9   2   -0.17    0.55   0
   1   8  12    0.29    0.74   0
  -1   8   3    0.20    0.78   0
  -1   8   4    4.44    0.68   0
   0   8   9    0.85    0.77   0
   0   9  -1    5.76    0.56   0
   2   9   8   10.95    0.53   0
   3   9   8    3.51    0.37   0
   2   9   7    4.12    0.60   0
  -1   8  -4    4.42    0.84   0
  -1   8  -3    0.21    0.90   0
  -1   8  -2    7.18    0.89   0
  -1   8  -1    9.06    0.88   0
  -1   8   1    8.63    0.78   0
   0   8   8  110.16    1.41   0
   1   8  11    5.54    0.71   0
   0   8   7    0.19    0.80   0
   1   9  -7   17.89    0.59   0
   2   9   6   19.47    0.64   0
   3   9   6   26.29    0.62   0
   0   8   6   12.69    0.76   0
   2   9   5    7.22    0.51   0
   0   8   5    0.53    0.64   0
   1   8   9    2.87    0.61   0
   3   9   5    4.37    0.49   0
   0   8   4    5.20    0.69   0
   1   8   8    0.58    0.76   0
   2   8  10    0.99    0.65   0
   2   9  -8   11.37    0.50   0
   0   8   2   22.29    0.95   0
   0   8   3    0.27    0.65   0
   2   9  -7    4.25    0.52   0
   3   9  -9    1.40    0.32   0
   4   9   3    3.57    0.32   0
   0   8   0   24.39    1.01   0
   2   8   9    1.03    0.67   0
   2   9  -6   18.81    0.63   0
   2   9  -5    7.05    0.53   0
   2   9  -4    5.04    0.63   0
   3   9  -8    3.91    0.44   0
   3   9   3   24.86    0.64   0
   4   9   2   26.77    0.48   0
   0   8  -4    4.94    0.85   0
   0   8  -3    0.43    0.80   0
   0   8  -1    1.00    0.65   0
   1   8   6    5.78    0.87   0
   2   9  -2   10.07    0.55   0
   3   9  -7   19.10    0.57   0
   3   9   1   17.34    0.59   0
   3   9   2   29.25    0.66   0
   4   9   1    4.99    0.35   0
   1   8   5    9.15    0.84   0
   3   9   0    0.15    0.45   0
   4   9   0   -0.04    0.34   0
   1   8   4    4.01    0.78   0
   3   8   9    8.54    0.66   0
   3   9  -5    4.83    0.49   0
   3   9  -4    8.57    0.53   0
   3   9  -3   24.89    0.62   0
   3   9  -2   29.80    0.65   0
   3   9  -1   17.86    0.60   0
   4   9  -5   10.32    0.37   0
   4   9  -4   41.96    0.55   0
   4   9  -3    3.94    0.36   0
   4   9  -2   26.37    0.51   0
   1   8   3    0.13    0.79   0
   2   8   7    4.17    0.77   0
   1   8   2    6.35    0.90   0
   2   8   6   61.26    1.09   0
   1   8   1    9.19    0.83   0
   3   8   7    3.48    0.67   0
   1   8  -7    1.25    0.70   0
   1   8  -6    5.96    0.84   0
   1   8  -5    8.88    0.78   0
   1   8  -3    0.37    0.78   0
   1   8  -1    9.14    0.88   0
   1   8   0    1.71    0.66   0
   2   8   5   28.67    0.89   0
   5   8   6    1.69    0.38   0
   1   8  -4    4.05    0.61   0
   3   8   6    4.17    0.67   0
   2   8   3   16.48    0.79   0
   2   8   2   29.12    0.89   0
   3   8   5    7.94    0.61   0
   2   8  -9    0.28    0.54   0
   2   8   0    0.55    0.70   0
   2   8   1    0.19    0.73   0
   3   8   4    1.38    0.62   0
   5   8   4    0.72    0.43   0
   2   8  -8    6.87    0.65   0
   2   8  -7    4.26    0.65   0
   2   8  -6   60.56    1.01   0
   2   8  -2   28.63    0.84   0
   2   8  -1    0.98    0.67   0
   3   8   3    3.69    0.64   0
   4   8   4   18.78    0.64   0
   5   8   3    0.87    0.42   0
   2   8  -5   28.10    0.86   0
   2   8  -4   17.44    0.80   0
   2   8  -3   15.85    0.68   0
   3   8   2   11.70    0.73   0
   5   8 -11    1.31    0.27   0
   5   8   2    6.82    0.50   0
   6   8  -2   -0.16    0.27   0
   3   8   1    6.40    0.69   0
   4   8 -11    4.66    0.47   0
   3   8  -9    8.57    0.64   0
   3   8  -8    7.73    0.63   0
   3   8  -1    6.94    0.68   0
   3   8   0    1.15    0.65   0
   4   8   1   19.12    0.71   0
   5   8 -10    5.66    0.37   0
   5   8   1    6.93    0.53   0
   3   8  -7    3.56    0.59   0
   3   8  -6    3.48    0.61   0
   3   8  -5    7.95    0.61   0
   3   8  -3    4.98    0.64   0
   3   8  -2   11.59    0.73   0
   4   8 -10    1.27    0.42   0
   4   8   0   84.27    1.01   0
   5   8  -9   12.55    0.45   0
   5   8   0    4.89    0.42   0
   4   8  -1   19.09    0.70   0
   5   8  -8   10.69    0.46   0
   5   8  -7    2.47    0.39   0
   5   8  -6    1.24    0.36   0
   5   8  -4    0.84    0.39   0
   5   8  -3    1.08    0.40   0
   4   8  -4   17.76    0.67   0
   4   8  -3   16.15    0.66   0
   5   8  -5    2.63    0.33   0
   7   7   1   11.93    0.36   0
   4   7   6    0.02    0.66   0
   7   7   0   19.28    0.43   0
   6   7   4    7.61    0.46   0
   7   7  -1   11.83    0.41   0
   4   7   5   74.00    1.02   0
   5   7   5   23.43    0.67   0
   6   7   3    5.48    0.46   0
   7   7  -2    3.35    0.29   0
   4   7   4   11.62    0.70   0
   5   7   4    3.89    0.55   0
   6   7 -13  125.10    0.81   0
   7   7  -3    1.90    0.27   0
   7   7  -6   14.36    0.37   0
   7   7  -5   16.74    0.39   0
   4   7   3   15.20    0.61   0
   5   7   3    2.80    0.56   0
   6   7 -12   43.57    0.56   0
   4   1  -8   18.76    0.46   0
   5  -2  -4    1.11    0.49   0
   6  -2  -3   23.00    0.63   0
   7   1  -5   10.91    0.57   0
   5  -1  -6    0.93    0.41   0
   6   0  -6   73.01    0.94   0
   4  -3   0    1.70    0.45   0
   4  -1  -6  350.84    1.28   0
   6   1  -6   -0.33    0.52   0
   4   0  -7   44.44    0.58   0
   5   1  -7   26.54    0.53   0
   4  -2  -3  238.17    1.12   0
   4   1  -7    6.23    0.40   0
   5  -1  -5    3.30    0.47   0
   6   0  -5  151.73    1.22   0
   4  -1  -5   58.20    0.66   0
   5   0  -6   -0.14    0.43   0
   6   1  -5   85.83    0.95   0
   4   0  -6 1076.63    2.19   0
   7   0  -2   -0.26    0.52   0
   4  -2  -2   67.39    0.71   0
   5  -1  -4   34.85    0.61   0
   6   0  -4   61.43    0.84   0
   4   1  -6  353.07    1.25   0
   5   0  -5    0.67    0.49   0
   6  -1  -2   42.65    0.73   0
   6   1  -4   52.51    0.84   0
   4  -1  -4  215.04    1.03   0
   6   0  -3  318.75    1.68   0
   7   1  -1    0.71    0.65   0
   4  -2  -1    1.14    0.44   0
   4   0  -5 1314.38    2.38   0
   5   1  -5    4.27    0.50   0
   5   0  -4    0.49    0.49   0
   6   1  -3  214.78    1.38   0
   4  -1  -3  150.69    0.91   0
   7   1   0    2.28    0.53   0
   4  -2   0   33.14    0.58   0
   4   1  -5   59.20    0.62   0
   5  -2   1    5.20    0.48   0
   5   0  -3   -0.16    0.52   0
   5  -2   2   20.99    0.67   0
   5  -1  -1   46.65    0.73   0
   6  -1   1   28.73    0.69   0
   4  -1  -2  395.91    1.36   0
   4   1  -4  211.70    1.01   0
   5   0  -2    0.09    0.51   0
   6   0   0    1.97    0.55   0
   4   0  -3    1.47    0.47   0
   5  -1   0   41.41    0.64   0
   4  -2   2   69.34    0.71   0
   4  -1  -1   15.80    0.51   0
   6  -1   3  214.34    1.42   0
   6   1   0   10.83    0.65   0
   5  -1   1   45.96    0.76   0
   5   0  -1    0.41    0.53   0
   4   1  -3  152.04    0.89   0
   6  -2   9    1.80    0.65   0
   4  -2   3  237.50    1.13   0
   4  -1   0    0.37    0.45   0
   4   0  -2    8.12    0.46   0
   6   1   1   28.46    0.69   0
   6   2   1   13.37    0.70   0
   5  -1   2   63.58    0.77   0
   5   0   0   -0.07    0.53   0
   5   1  -1   45.67    0.73   0
   6   2   2    1.64    0.60   0
   4  -1   1   16.47    0.55   0
   4   0  -1   27.84    0.59   0
   4   1  -2  394.72    1.35   0
   5   0   1    0.43    0.45   0
   4  -2   5   13.17    0.53   0
   6   2   3   23.11    0.65   0
   5   0   2    0.24    0.51   0
   4  -2   6   64.61    0.72   0
   4  -1   2  389.51    1.40   0
   4   0   0   47.05    0.64   0
   4   1  -1   15.37    0.50   0
   6  -1  10    0.27    0.70   0
   6   2   4   88.35    1.05   0
   5  -1   5    4.18    0.49   0
   5   2   1    5.31    0.54   0
   4  -2   7   28.81    0.59   0
   4  -1   3  151.77    0.98   0
   5   0   3    0.75    0.53   0
   6  -1  11   40.33    0.83   0
   6   2   5    3.65    0.67   0
   4   0   1   27.17    0.58   0
   5  -1   6    1.19    0.48   0
   5   1   2   63.93    0.78   0
   6   0   8   41.92    0.89   0
   4  -2   8    0.42    0.46   0
   5   0   4   -0.49    0.52   0
   5   2   2   21.72    0.60   0
   6  -1  14    4.03    0.77   0
   6  -1  15  233.01    1.69   0
   6   0   9   29.79    0.84   0
   6   2   6   -0.54    0.56   0
   4  -1   4  213.27    1.13   0
   5   1   3   60.00    0.88   0
   6  -1  16   65.01    1.08   0
   6   2   7   21.18    0.76   0
   5   2   3   24.29    0.69   0
   6   0  10  179.67    1.40   0
   6   1   8    4.69    0.69   0
   4   0   2    7.76    0.45   0
   6   0  11   12.45    0.74   0
   6   2   8   11.12    0.71   0
   4  -1   5   58.10    0.74   0
   4   1   1   16.63    0.46   0
   5   1   4   35.60    0.76   0
   6   1   9    1.13    0.60   0
   6   2   9    2.90    0.68   0
   5   0   6   -0.06    0.47   0
   5   2   4    0.60    0.55   0
   6   0  13   83.62    1.09   0
   6   1  10    0.92    0.65   0
   4  -1   6  350.87    1.42   0
   4   0   3    1.77    0.39   0
   5   1   5    4.05    0.60   0
   6   0  15  674.33    2.75   0
   6   0  16  540.90    2.54   0
   6   2  10   51.82    0.98   0
   4   1   2  400.51    1.45   0
   5   0   7    0.68    0.47   0
   6   1  12   31.77    0.86   0
   4   2   2   67.75    0.72   0
   5  -1  13  117.51    1.23   0
   5   0   8   -0.05    0.59   0
   5   1   6    0.77    0.59   0
   6   1  14    4.33    0.72   0
   6   2  12   11.59    0.85   0
   4  -1   7    6.95    0.47   0
   5  -1  14   40.36    0.95   0
   6   1  15  230.41    1.72   0
   4   1   3  150.65    0.99   0
   5  -1  15   10.20    0.74   0
   5  -1  16   33.97    0.87   0
   5   0   9    0.32    0.59   0
   5   1   7   26.72    0.76   0
   6   2  14    7.46    0.68   0
   4  -1   8   18.54    0.61   0
   4   0   5 1277.43    2.57   0
   5  -1  17   27.42    0.88   0
   4   2   3  240.61    1.19   0
   4  -1   9  407.28    1.56   0
   4   1   4  213.15    1.16   0
   4  -1  10   18.27    0.63   0
   4   0   6 1076.10    2.41   0
   5   3   9    3.94    0.68   0
   4   2   4   22.31    0.58   0
   5   0  13    0.11    0.55   0
   5   0  14    0.07    0.67   0
   5   3  10   20.43    0.77   0
   4  -1  11   95.25    0.93   0
   4   0   7   43.48    0.73   0
   4   1   5   58.20    0.76   0
   5   0  16    0.96    0.71   0
   4  -1  12  599.03    2.03   0
   5   0  17    0.95    0.59   0
   5   0  18   -0.00    0.72   0
   5   0  19   -0.20    0.74   0
   5   0  20    0.36    0.71   0
   5   0  21    0.07    0.61   0
   5   1  12  109.48    1.23   0
   5   3  11    7.63    0.61   0
   4  -1  13  248.82    1.41   0
   4   0   8 1718.25    3.14   0
   4   1   6  357.73    1.49   0
   5   1  13  120.30    1.29   0
   5   3  12   81.38    1.11   0
   5   1  14   41.79    0.96   0
   4  -1  15    3.21    0.60   0
   4   0   9  221.52    1.29   0
   4   2   6   65.99    0.79   0
   5   1  16   32.52    0.92   0
   5   1  17   27.55    0.90   0
   5   1  18    7.66    0.75   0
   5   1  19   14.69    0.80   0
   5   1  20   16.30    0.86   0
   5   2  13   22.62    0.75   0
   5   3  16   22.55    0.92   0
   4  -1  18    2.68    0.68   0
   4   1   7    6.58    0.49   0
   5   2  15   19.18    0.87   0
   4   0  10 2969.29    4.27   0
   4   2   7   29.26    0.68   0
   5   2  17    6.52    0.70   0
   5   2  18    5.83    0.75   0
   4   0  11    0.81    0.70   0
   4   1   8   19.05    0.59   0
   4   3   8   52.52    0.81   0
   4   0  12 3379.15    4.79   0
   4   1   9  406.85    1.67   0
   4   0  13 1922.13    3.73   0
   4   3   9   71.20    0.91   0
   3  -1  11   54.05    0.71   0
   4   0  22   33.29    0.97   0
   4   2   9    5.63    0.58   0
   4   0  17   88.57    1.09   0
   4   0  18   27.54    0.82   0
   4   0  19   40.59    0.91   0
   4   0  20   13.79    0.75   0
   4   0  21   11.83    0.78   0
   4   1  11  100.24    1.01   0
   4   3  10   10.09    0.63   0
   4   1  12  610.31    2.16   0
   4   2  10    1.00    0.51   0
   3  -1  13   47.63    0.72   0
   4   1  13  255.18    1.51   0
   4   2  11    0.75    0.59   0
   3  -1  14   21.52    0.64   0
   4   1  14   22.94    0.78   0
   4   1  22   29.44    0.97   0
   4   1  23   73.53    1.12   0
   4   3  13   71.35    1.03   0
   3  -1  16   65.79    0.88   0
   4   1  17   -0.46    0.67   0
   4   1  18    2.21    0.69   0
   4   1  19   44.83    0.95   0
   4   1  20   47.78    1.02   0
   4   1  21   32.58    0.89   0
   4   3  14   96.62    1.13   0
   4   2  21   26.31    0.89   0
   4   3  17  919.37    3.16   0
   4   3  18   -0.74    0.87   0
   4   2  18   43.12    0.86   0
   4   2  19   61.79    0.99   0
   3   0 -32    0.68    0.40   0
   4  -1 -33    0.20    0.34   0
   4   1 -31   41.80    0.67   0
   5   0 -32    0.14    0.27   0
   5   2 -28    7.25    0.52   0
   6   0 -31    0.21    0.22   0
   2  -1 -31    3.18    0.51   0
   3  -1 -32    5.68    0.46   0
   3   1 -30    5.84    0.54   0
   4   0 -32    5.93    0.44   0
   4   2 -28    2.01    0.44   0
   7   1 -27    0.19    0.22   0
   4  -2 -32   12.24    0.41   0
   5  -2 -32    0.59    0.23   0
   6   1 -29    0.49    0.27   0
   3   0 -31   -0.30    0.35   0
   4   1 -30  113.33    0.99   0
   5   2 -27    6.50    0.43   0
   6  -1 -31    0.54    0.22   0
   4   0 -31   63.78    0.78   0
   4   2 -27    4.21    0.49   0
   6   0 -30    0.13    0.24   0
   7   0 -28    0.18    0.19   0
   3  -1 -31    4.79    0.40   0
   4   1 -29    3.97    0.45   0
   5   1 -29    1.21    0.38   0
   6   1 -28    2.81    0.31   0
   7   1 -26    1.52    0.23   0
   4  -1 -31   42.16    0.63   0
   5  -2 -31    1.54    0.28   0
   5   2 -26    7.71    0.45   0
   4   0 -30  121.80    1.02   0
   6  -1 -30   13.39    0.34   0
   3  -1 -30    6.55    0.42   0
   4   1 -28    8.03    0.54   0
   5   1 -28    1.11    0.39   0
   7  -1 -28    0.76    0.19   0
   7   0 -27   -0.00    0.23   0
   7   1 -25    1.11    0.24   0
   4  -2 -30    5.07    0.43   0
   4  -1 -30  112.40    0.89   0
   4   0 -29   33.90    0.68   0
   5  -2 -30    2.09    0.31   0
   5   0 -29    0.15    0.39   0
   5   1 -27    6.41    0.47   0
   6  -1 -29    0.60    0.26   0
   5  -3 -29   27.49    0.43   0
   6  -2 -29    5.02    0.26   0
   6   1 -26    6.71    0.42   0
   7  -2 -27    0.20    0.19   0
   7  -1 -27    0.27    0.23   0
   7   0 -26    0.02    0.28   0
   8   0 -23   61.38    0.53   0
   4  -2 -29   17.42    0.50   0
   4  -1 -29    3.80    0.38   0
   4   0 -28    0.85    0.42   0
   5  -1 -29    1.75    0.32   0
   5   0 -28   -0.14    0.39   0
   5   1 -26   11.77    0.51   0
   6  -2 -28    1.34    0.29   0
   4  -1 -28    7.94    0.51   0
   7   0 -25   -0.11    0.27   0
   4  -2 -28    2.07    0.41   0
   5  -2 -28    7.80    0.40   0
   5  -1 -28    0.85    0.32   0
   5   0 -27   -0.38    0.33   0
   5   1 -25   17.15    0.49   0
   6  -3 -27   67.01    0.56   0
   6   0 -26    8.94    0.41   0
   6   1 -24   16.04    0.48   0
   7  -2 -26    4.21    0.27   0
   6  -1 -27    3.17    0.38   0
   8  -1 -23    5.16    0.24   0
   5   0 -26    0.07    0.40   0
   7  -1 -25    1.09    0.29   0
   8  -2 -23    2.44    0.18   0
   4  -2 -27    4.15    0.47   0
   5  -1 -27    5.96    0.41   0
   6  -3 -26  102.11    0.70   0
   6   0 -25    5.28    0.39   0
   6   1 -23   77.69    0.80   0
  -2   2   0   -0.14    0.25   0
  -2   4   5  408.39    1.44   0
  -1   3   2   27.16    0.47   0
  -1   4   5    4.80    0.51   0
   0   2   1    0.06    0.29   0
   0   3   3  133.69    0.68   0
   1   3   5  294.10    0.98   0
   1   4   9   45.41    0.61   0
  -1   2   0  310.54    0.78   0
   0   1   0   -0.19    0.18   0
  -2   1  -1  670.21    0.75   0
  -2   4   4  644.16    1.77   0
   1   4   8   17.97    0.48   0
  -1   4   4   15.17    0.48   0
   0   4   5    0.50    0.44   0
   1   3   4  298.10    1.00   0
  -2   3   1  821.50    1.60   0
  -1   1  -1  432.90    0.61   0
  -1   3   1  125.04    0.71   0
   0   3   2   -0.10    0.31   0
   2   2   5   -0.38    0.26   0
   2   3   7   69.05    0.58   0
   1   2   2  205.77    0.67   0
   0   4   4   81.64    0.69   0
   1   4   6    1.69    0.47   0
   0   2   0  177.88    0.62   0
   2   3   6  232.21    0.91   0
  -2   2  -1   11.49    0.28   0
  -2   3   0  169.93    0.79   0
  -1   2  -1  130.63    0.56   0
   0   3   1   74.96    0.59   0
  -2   4   2  230.83    1.07   0
  -1   3   0  254.10    0.93   0
  -1   4   2    1.43    0.50   0
   1   4   5    5.25    0.40   0
   2   2   4   74.67    0.47   0
   1   1   1  432.14    0.62   0
   1   2   1  130.86    0.56   0
   1   3   2   26.74    0.48   0
   2   3   5  434.56    1.19   0
  -2   4   1  108.91    0.82   0
  -1   4   1   24.00    0.56   0
   0   4   2   11.30    0.49   0
   0   3   0    0.20    0.30   0
  -1   3  -1  116.66    0.65   0
   0   2  -1    0.13    0.30   0
   1   4   3    9.83    0.53   0
   2   3   4  446.95    1.20   0
  -2   2  -2  277.77    0.75   0
   0   1  -1 1332.23    1.08   0
   0   4   1   -0.06    0.44   0
   1   3   1  124.75    0.70   0
   2   2   3    1.51    0.25   0
  -2   4   0   -0.05    0.46   0
  -1   2  -2  211.43    0.67   0
   0   3  -1   76.42    0.59   0
   1   4   2    1.07    0.48   0
   2   4   5  404.55    1.40   0
  -2   1  -2    2.47    0.18   0
   0   4   0   36.99    0.58   0
   1   2   0  301.14    0.77   0
   2   3   3    1.72    0.38   0
  -2   3  -2  442.90    1.18   0
  -2   4  -1  111.40    0.81   0
   1   3   0  249.13    0.90   0
   2   4   4  644.34    1.73   0
   0   2  -2   84.63    0.49   0
   2   2   2  274.43    0.75   0
   0   3  -2   -0.07    0.39   0
   0   4  -1   -0.52    0.44   0
   1   1   0  650.05    0.78   0
   2   3   2  444.87    1.20   0
  -4   4   0   20.90    0.69   0
  -4   6  -2   37.71    0.92   0
  -3   4   4   21.61    0.56   0
  -2   5   6  145.89    1.17   0
  -4   4  -1  530.67    1.99   0
  -1   6   6   88.26    1.03   0
  -3   4   3   22.19    0.62   0
  -1   5   7   10.36    0.49   0
  -4   4  -2  154.59    1.20   0
  -4   6  -5   17.26    0.68   0
  -4   6  -6   -0.34    0.56   0
  -4   4  -3  125.60    1.07   0
  -4   6  -8    0.84    0.71   0
  -4   6  -7   69.96    0.97   0
  -3   4   2   39.64    0.65   0
  -1   5   6   10.54    0.56   0
  -4   4  -4   70.23    0.87   0
  -4   6  -9    0.60    0.69   0
  -3   7  -5   54.00    0.95   0
  -3   7  -6   95.08    1.17   0
  -1   6   4  456.06    1.97   0
  -4   4  -5    0.30    0.52   0
  -3   7  -7   58.41    0.97   0
  -2   5   3   22.16    0.67   0
  -2   7  -2   50.42    0.96   0
  -1   5   5    5.45    0.53   0
  -3   4   0   19.92    0.64   0
  -3   5  -1    5.56    0.64   0
  -1   6   3  798.02    2.59   0
  -2   7  -3  505.14    2.25   0
  -1   7   0   58.96    0.95   0
  -3   4  -1   28.80    0.65   0
  -2   5   2    6.81    0.51   0
  -2   7  -4  178.56    1.50   0
  -3   5  -3    8.21    0.64   0
  -3   6  -6  190.16    1.58   0
  -3   4  -2   40.32    0.65   0
  -2   7  -6  465.21    2.17   0
  -1   5   3   29.64    0.64   0
  -3   5  -4    2.11    0.55   0
  -3   6  -8  119.90    1.39   0
  -2   7  -7  277.65    1.77   0
  -3   6  -9  517.47    2.53   0
  -2   7  -8   46.50    0.98   0
  -3   6 -11   91.84    1.27   0
  -3   6 -10  416.82    2.25   0
  -2   7 -10  139.28    1.31   0
  -2   7  -9   22.28    0.71   0
  -1   5   2    8.42    0.53   0
  -3   4  -4   20.49    0.54   0
  -3   6 -15    5.73    0.70   0
  -3   6 -14   13.51    0.77   0
  -3   6 -13   47.23    1.03   0
  -3   6 -12   39.52    1.01   0
  -2   5  -1   32.09    0.64   0
  -3   4  -5  121.13    1.01   0
  -3   5  -7    8.87    0.64   0
  -2   7 -12  195.90    1.43   0
  -1   6  -1  128.16    1.18   0
  -3   5  -8    3.85    0.61   0
  -2   5  -2    7.38    0.51   0
  -1   5   1   10.83    0.46   0
  -3   4  -6  139.64    1.11   0
  -1   6  -2  314.58    1.70   0
  -1   7  -7    8.60    0.61   0
   0   7  -4    0.67    0.77   0
  -3   5 -10    2.90    0.62   0
  -2   5  -3   22.64    0.59   0
  -1   5   0   27.04    0.65   0
   0   5   2   -0.22    0.44   0
   0   7  -5   22.65    0.78   0
  -3   4  -7   39.83    0.74   0
  -2   6  -8  206.30    1.49   0
  -1   6  -3  773.05    2.63   0
  -1   7  -9    9.90    0.73   0
  -3   4  -8   25.73    0.66   0
  -2   5  -4   41.80    0.69   0
  -2   6  -9   52.62    0.92   0
  -1   7 -10   25.99    0.75   0
   0   7  -6    0.87    0.63   0
  -3   4  -9   38.43    0.73   0
  -2   5  -5    6.92    0.58   0
  -2   6 -10    0.93    0.64   0
  -1   5  -1   11.57    0.57   0
  -1   7 -12   32.77    0.89   0
   0   7  -7   18.53    0.78   0
  -3   4 -10   23.64    0.66   0
  -1   7 -13   44.11    0.88   0
   0   6  -2  467.16    1.92   0
   0   7  -8    0.61    0.66   0
  -2   5  -6  148.19    1.15   0
  -2   6 -14    5.54    0.73   0
  -2   6 -13   51.22    0.93   0
  -1   5  -2    8.09    0.57   0
  -2   5  -7   48.15    0.81   0
  -2   6 -17    0.78    0.65   0
  -2   6 -16    1.54    0.62   0
  -2   6 -15    5.56    0.58   0
   0   5   0    0.45    0.47   0
   0   6  -3    1.00    0.48   0
   0   7  -9    7.33    0.62   0
   1   7  -7    8.47    0.72   0
  -1   5  -3   28.28    0.66   0
   0   7 -11   -0.11    0.65   0
   0   7 -10   -0.27    0.53   0
  -2   5  -8    0.18    0.46   0
   0   6  -4   12.40    0.59   0
   0   7 -12    0.02    0.61   0
  -1   5  -4   16.10    0.61   0
   0   5  -1   71.56    0.79   0
  -2   5 -10   14.73    0.68   0
  -1   6 -10    8.67    0.68   0
   1   7 -10   25.23    0.86   0
  -2   5 -11    1.27    0.60   0
  -1   6 -11   17.67    0.74   0
   0   5  -2    0.30    0.45   0
   0   6  -6   17.46    0.73   0
   1   7 -12   32.67    0.87   0
   1   7 -11   34.74    0.87   0
  -2   4  -7    7.27    0.50   0
  -2   5 -13   37.55    0.79   0
  -2   5 -12   13.19    0.57   0
  -1   6 -13   10.06    0.71   0
  -1   6 -12   29.99    0.81   0
   1   7 -13   44.37    0.93   0
  -2   4  -8   22.13    0.57   0
  -2   5 -18    1.57    0.67   0
  -2   5 -17    1.89    0.61   0
  -2   5 -16    7.52    0.64   0
  -1   5  -6    9.89    0.57   0
  -1   6 -18   36.60    0.93   0
  -1   6 -17    0.67    0.67   0
  -1   6 -15   69.88    1.06   0
  -1   6 -14   26.59    0.84   0
   0   6  -7    0.44    0.49   0
  -2   4  -9    0.18    0.46   0
  -1   5  -7   10.01    0.53   0
   1   6  -6   84.06    1.08   0
  -1   5  -8   11.56    0.59   0
   0   5  -4    0.11    0.45   0
   1   5  -2    7.48    0.52   0
  -2   4 -11    8.69    0.55   0
  -1   5  -9   13.99    0.63   0
   0   6 -11   -0.27    0.60   0
  -1   5 -10    4.21    0.56   0
   0   5  -5   50.30    0.73   0
   0   6 -13    0.06    0.61   0
   0   6 -12    0.10    0.61   0
  -2   4 -14  186.93    1.19   0
  -2   4 -13   53.55    0.76   0
  -1   5 -11   14.29    0.67   0
   0   6 -20  186.88    1.42   0
   0   6 -18    7.34    0.66   0
   0   6 -17   -0.49    0.61   0
   0   6 -16    1.55    0.65   0
   0   6 -15   -0.54    0.62   0
   0   6 -14  164.12    1.36   0
   1   5  -3   27.23    0.62   0
  -2   4 -16  119.81    1.06   0
  -2   4 -15  127.02    1.05   0
  -1   5 -22    2.94    0.65   0
  -1   5 -12   15.17    0.67   0
   0   5  -6    0.14    0.49   0
   1   6 -10    7.70    0.71   0
  -1   5 -21   10.31    0.70   0
  -1   5 -20    6.16    0.68   0
  -1   5 -14    6.93    0.64   0
   1   5  -4   16.71    0.56   0
   1   6 -11   18.63    0.78   0
  -1   5 -19    4.73    0.54   0
  -1   5 -17    7.75    0.69   0
   1   6 -12   28.76    0.84   0
   2   6  -9   53.11    0.92   0
   0   5  -8   -0.27    0.49   0
   1   5  -5    4.69    0.52   0
   1   6 -14   28.80    0.80   0
   1   6 -13   12.63    0.72   0
   2   6 -10    0.01    0.61   0
   1   6 -19   41.53    0.82   0
   1   6 -18   36.63    0.87   0
   1   6 -17    1.09    0.61   0
   1   6 -16   37.80    0.88   0
   2   6 -11    0.36    0.60   0
   1   5  -6    9.47    0.57   0
   2   6 -13   51.79    0.89   0
   2   6 -12    1.08    0.61   0
   0   5 -23   42.78    0.86   0
   0   5 -11   24.94    0.67   0
   2   6 -16    1.14    0.65   0
   2   6 -15    5.41    0.68   0
   2   6 -14    6.20    0.65   0
  -1   4 -10   46.25    0.69   0
   0   5 -22    0.63    0.62   0
   0   5 -12    0.73    0.52   0
   3   6 -15    6.16    0.65   0
   3   6 -14   12.44    0.76   0
  -1   4 -12  123.65    1.04   0
  -1   4 -11  111.46    0.95   0
   0   5 -21   13.66    0.72   0
   0   5 -20   -0.20    0.62   0
   0   5 -14    0.59    0.56   0
  -1   4 -13   32.55    0.68   0
   0   5 -19   10.90    0.62   0
   0   5 -18   -0.22    0.61   0
   1   5  -8   12.21    0.50   0
  -1   4 -19   77.74    0.99   0
  -1   4 -16   42.75    0.76   0
  -1   4 -15   50.45    0.78   0
  -1   4 -14    7.73    0.47   0
   1   5 -23    1.12    0.60   0
   1   5 -10    3.69    0.57   0
   1   5 -22    4.08    0.58   0
   2   5  -8    0.39    0.46   0
   0   4 -25   -0.51    0.67   0
   1   5 -21   10.84    0.70   0
   1   5 -20    6.56    0.64   0
   1   5 -13    1.25    0.57   0
   0   4 -24    0.36    0.62   0
   1   5 -19    4.47    0.63   0
   1   5 -18   16.39    0.71   0
   1   5 -17    8.98    0.64   0
   1   5 -14    6.71    0.51   0
   0   4 -23   -0.34    0.63   0
   0   4 -10  520.78    1.70   0
   2   5 -22   26.37    0.78   0
   2   5 -11    0.96    0.50   0
   2   5 -10   15.24    0.54   0
   0   4 -22    0.52    0.58   0
   0   4 -11    0.91    0.44   0
   2   5 -21    3.26    0.62   0
   2   5 -12   13.31    0.63   0
   0   4 -21   -0.54    0.58   0
   0   4 -12  265.64    1.29   0
   1   4 -26   49.17    0.89   0
   2   5 -20    4.34    0.52   0
   2   5 -19   38.25    0.81   0
   2   5 -18    1.60    0.58   0
  -1   3 -18   48.13    0.73   0
   0   4 -19   -0.17    0.58   0
   0   4 -18    2.73    0.59   0
   0   4 -15    0.11    0.49   0
   0   4 -14    3.27    0.48   0
   0   4 -13   -0.30    0.42   0
   2   5 -17    2.23    0.48   0
   2   5 -16    7.56    0.58   0
   2   5 -15   26.63    0.68   0
   3   5 -21    9.35    0.57   0
   3   5 -20   11.91    0.72   0
   3   5 -13    3.53    0.58   0
  -1   3 -17    6.39    0.48   0
  -1   3 -16   71.19    0.78   0
  -1   3 -15  221.09    1.18   0
   1   4 -25  107.84    1.24   0
   3   5 -18    0.95    0.61   0
   3   5 -16    3.42    0.61   0
   3   5 -15   13.29    0.68   0
   3   5 -14   11.69    0.66   0
  -2   5 -26    6.56    0.49   0
  -2   6 -22   -0.41    0.53   0
  -1   4 -31   59.02    0.83   0
  -2   4 -27    4.18    0.62   0
  -2   5 -25   84.26    1.03   0
  -2   6 -21   63.21    0.95   0
  -1   5 -29    3.99    0.47   0
  -1   7 -21   31.78    0.70   0
  -2   6 -20   16.12    0.75   0
  -1   4 -30   52.64    0.83   0
  -1   6 -26   12.67    0.59   0
   0   6 -29    0.06    0.31   0
   0   7 -25   27.74    0.54   0
   1   7 -27    2.31    0.24   0
  -2   5 -24   38.68    0.83   0
   0   5 -31   21.83    0.48   0
  -1   5 -28    6.61    0.50   0
  -1   6 -25   27.00    0.69   0
  -1   7 -17    6.89    0.61   0
   0   6 -28   49.38    0.65   0
   0   7 -24   -0.05    0.32   0
   1   5 -32    2.81    0.33   0
   1   6 -30    1.47    0.28   0
   1   7 -26    2.19    0.26   0
  -1   4 -29    8.06    0.58   0
  -1   5 -27   12.98    0.58   0
  -1   4 -28   12.96    0.68   0
  -1   6 -23    3.87    0.55   0
   0   4 -31   -0.08    0.45   0
   1   6 -29    1.00    0.30   0
   2   6 -30   20.48    0.35   0
  -1   5 -26    7.37    0.55   0
  -1   6 -22   54.98    0.90   0
   0   5 -29   37.16    0.66   0
   0   7 -21   83.68    0.88   0
   1   5 -31    2.02    0.33   0
   2   5 -32    2.60    0.24   0
   2   7 -26    2.37    0.25   0
  -1   4 -27   24.55    0.78   0
  -1   6 -21   56.59    0.97   0
   0   6 -26    2.06    0.47   0
   1   7 -24    7.53    0.42   0
   0   4 -30  236.31    1.39   0
   0   7 -19  261.22    1.47   0
   1   6 -28    1.33    0.33   0
   2   7 -25   32.78    0.47   0
   0   5 -28    0.00    0.44   0
   0   6 -25    0.26    0.48   0
   0   7 -18   -0.27    0.51   0
   2   6 -29    7.96    0.34   0
   2   5 -31   21.04    0.44   0
   3   7 -25    0.94    0.19   0
   0   5 -27   58.74    0.83   0
   1   4 -31   60.09    0.78   0
   2   7 -24   37.11    0.54   0
   0   6 -23    0.16    0.49   0
   1   6 -26   12.15    0.55   0
   2   6 -28   42.04    0.54   0
   3   5 -31    1.91    0.25   0
   0   4 -28  406.13    1.94   0
   0   5 -26   -0.23    0.49   0
   0   6 -22   58.67    0.87   0
   1   7 -20   20.92    0.61   0
   2   5 -30   24.09    0.51   0
   2   7 -23   11.84    0.42   0
   1   6 -25   26.95    0.65   0
   1   7 -19   11.80    0.54   0
   2   6 -27    1.81    0.33   0
   2   7 -22  113.42    0.87   0
   3   6 -28   54.44    0.58   0
   0   5 -25    4.82    0.60   0
   1   5 -28    6.96    0.47   0
   1   7 -18   19.05    0.58   0
   3   7 -23    1.83    0.29   0
   1   6 -24   12.02    0.56   0
   1   4 -29    7.42    0.53   0
   1   5 -27   12.41    0.54   0
   3   6 -27   53.78    0.60   0
   3   7 -22    1.56    0.30   0
   4   6 -27   10.10    0.27   0
   8   3  -8   94.57    0.91   0
   8   1 -10   33.13    0.65   0
   8   2  -8    0.81    0.43   0
  10   0   6   16.83    0.43   0
   8   1  -7    1.10    0.46   0
  10   1   7    2.63    0.25   0
   9   3   9    0.46    0.33   0
   9   3  11    2.74    0.32   0
   9   3  12    0.54    0.25   0
   9   3  13    7.13    0.30   0
   9   2  11    6.12    0.37   0
   9   2  13    4.49    0.32   0
   9   2  14    7.01    0.32   0
   9   2  15    9.50    0.34   0
   9   2  16    6.69    0.28   0
   9   0  18   -0.18    0.26   0
   9   1  18    1.98    0.23   0
   9   0  12   -0.33    0.37   0
   9   0  13    0.16    0.35   0
   9   0  14   -0.13    0.36   0
   9   0  17    0.08    0.26   0
   9   1  12    6.71    0.44   0
   9   1  13    0.94    0.33   0
   9   1  14    0.92    0.32   0
   9   1  15    4.69    0.34   0
   9   1  16    7.95    0.34   0
   8   3  10   26.68    0.67   0
   8   3  11   57.02    0.80   0
   8   3  20    0.88    0.22   0
   8   3  19    4.26    0.29   0
   8   2   8    1.65    0.55   0
   8   3  16    0.58    0.33   0
   8   3  17    4.98    0.37   0
   8   2   9    2.24    0.54   0
   8  -1   9    5.86    0.61   0
   8   2  10    7.68    0.56   0
   8  -1  10   33.81    0.80   0
   8   2  11   28.66    0.69   0
   8   2  22    3.10    0.27   0
   8  -1  11   -0.34    0.57   0
   8   0   9   21.03    0.79   0
   8   2  12   14.08    0.60   0
   8   2  21    0.93    0.29   0
   8  -1  12   28.20    0.73   0
   8  -1  22   27.82    0.44   0
   8   0  24   48.82    0.52   0
   8   1  24   28.45    0.41   0
   8   2  13   11.76    0.54   0
   8   2  14   13.86    0.62   0
   8   2  15    0.96    0.50   0
   8   2  19   13.59    0.48   0
   8   2  20    3.91    0.38   0
   7  -4 -11   12.98    0.43   0
   6  -6  -8    3.10    0.33   0
   7  -4 -10   10.64    0.48   0
   6  -5 -10    4.44    0.39   0
   7  -7   4    9.77    0.25   0
   7  -4  -9   12.83    0.45   0
   9  -4   6    0.09    0.19   0
   9  -3   9    0.29    0.25   0
   7  -6  10    4.04    0.32   0
   7  -6  11    0.47    0.28   0
   7  -6  14    7.34    0.29   0
   8  -5   9    0.83    0.25   0
   9  -3  10    1.30    0.22   0
   7  -6  12    1.02    0.27   0
   7  -6  13    8.35    0.30   0
   8  -5  10    0.92    0.26   0
   8  -5  11    9.45    0.31   0
   8  -5  12   -0.10    0.22   0
   8  -5  13   10.46    0.28   0
   8  -5  14    0.19    0.17   0
   9  -3  11    2.32    0.21   0
   9  -3  12    0.50    0.18   0
   6  -6  10   15.36    0.50   0
   6  -6  11    8.35    0.44   0
   6  -6  12    0.12    0.39   0
   6  -6  17    3.80    0.29   0
   6  -6  15    7.58    0.36   0
   6  -6  16   51.27    0.55   0
   8  -4  18    1.80    0.20   0
   7  -5  10    3.73    0.42   0
   7  -5  20   18.78    0.30   0
   8  -4  13    3.80    0.35   0
   8  -4  14   61.78    0.61   0
   8  -4  15   31.23    0.44   0
   8  -4  16    4.92    0.27   0
   8  -4  17    4.68    0.25   0
   7  -5  11    3.89    0.43   0
   7  -5  19    7.50    0.28   0
   7  -5  13    1.39    0.39   0
   7  -5  15    2.35    0.34   0
   7  -5  16    2.82    0.32   0
   7  -5  17    2.13    0.29   0
   7  -5  18    0.11    0.27   0
   8  -3   9   15.79    0.56   0
   8  -3  13    0.71    0.36   0
   8  -3  19    4.14    0.28   0
   8  -3  20    0.92    0.22   0
   6  -5  10    4.65    0.53   0
   6  -5  23    6.88    0.27   0
   8  -3  16    0.19    0.31   0
   8  -3  17    5.14    0.34   0
   8  -3  18   33.93    0.47   0
   6  -5  11   14.94    0.59   0
   6  -5  22    0.24    0.27   0
   7  -4  23   26.25    0.38   0
   6  -5  13    3.10    0.49   0
   6  -5  21   14.54    0.39   0
   7  -4  22   18.52    0.39   0
   8  -2  12   13.97    0.46   0
   6  -5  14    5.16    0.48   0
   6  -5  15   28.79    0.60   0
   6  -5  16    0.71    0.41   0
   6  -5  18   15.35    0.47   0
   7  -4  13    5.84    0.51   0
   7  -4  21    6.74    0.32   0
   8  -2  13   11.98    0.45   0
   8  -2  21    0.87    0.22   0
   6  -5  17    8.82    0.39   0
   7  -4  14   42.59    0.69   0
   7  -4  15   51.35    0.75   0
   7  -4  16   13.04    0.53   0
   7  -4  17    0.80    0.39   0
   7  -4  20   -0.15    0.23   0
   8  -2  14   14.72    0.45   0
   8  -2  15    0.62    0.38   0
   8  -2  19   13.18    0.38   0
   8  -2  20    3.66    0.27   0
   7  -3  25    9.46    0.30   0
   6  -4  26   63.18    0.57   0
   7  -3  24    0.79    0.26   0
   5  -5  21    1.16    0.40   0
   6  -4  25   10.80    0.36   0
   7  -3  13    5.42    0.59   0
   7  -3  23    2.54    0.29   0
   5  -5  16    2.29    0.53   0
   5  -5  17    7.07    0.56   0
   5  -5  18    2.99    0.48   0
   5  -5  19    2.69    0.44   0
   5  -5  20    2.50    0.40   0
   6  -4  24    1.23    0.33   0
   7  -3  22    6.17    0.37   0
   7  -2  27    0.09    0.18   0
   7  -3  15    0.30    0.36   0
   7  -3  16    1.29    0.42   0
   7  -3  17    0.91    0.42   0
   7  -3  18   -0.17    0.41   0
   7  -3  19    3.75    0.42   0
   7  -3  20    8.68    0.46   0
   6  -4  22    6.69    0.45   0
   6  -3  29    2.00    0.21   0
   7  -2  26    4.28    0.25   0
   6  -4  17   -0.44    0.45   0
   6  -4  18   16.78    0.54   0
   6  -4  19    1.17    0.41   0
   6  -4  20    7.23    0.45   0
   6  -4  21   14.34    0.46   0
   6  -3  28   24.41    0.42   0
   7  -2  24    5.24    0.36   0
   7  -1  27    0.18    0.21   0
   5  -4  27    5.62    0.36   0
   6  -3  27   67.16    0.63   0
   7  -2  15    0.98    0.41   0
   7  -2  16    4.73    0.49   0
   7  -2  17    1.29    0.46   0
   7  -1  26    1.44    0.25   0
   6  -3  26  102.06    0.82   0
   6  -2  30   26.87    0.39   0
   7  -2  18    2.28    0.40   0
   7  -2  19    4.98    0.47   0
   7  -1  25    0.88    0.31   0
   5  -4  25    1.19    0.37   0
   5  -3  31   19.10    0.37   0
   5  -4  23    0.67    0.45   0
   5  -4  24    2.19    0.36   0
   6  -3  24   57.92    0.75   0
   5  -4  20   24.75    0.68   0
   5  -4  21   47.44    0.81   0
   5  -3  30    9.40    0.36   0
   6  -3  22    0.18    0.44   0
   6  -3  23   17.46    0.54   0
   6  -2  29    5.23    0.31   0
   6  -1  31    0.48    0.22   0
   7  -1  17   21.49    0.65   0
   7  -1  21    0.09    0.42   0
   7  -1  22   16.20    0.52   0
   4  -3  33   18.39    0.34   0
   5  -2  33    0.05    0.20   0
   6  -3  19   20.17    0.59   0
   6  -3  21    2.25    0.42   0
   6  -2  28    1.16    0.29   0
   5  -3  29   27.01    0.52   0
   4  -4  26    8.49    0.48   0
   6  -1  30   13.39    0.34   0
   6   0  31    0.19    0.20   0
   4  -4  25   14.89    0.52   0
   4  -3  32    0.37    0.27   0
   5  -2  32    0.32    0.26   0
   6  -2  26   15.88    0.52   0
   4  -4  24    5.07    0.53   0
   5  -3  27   45.41    0.71   0
   6  -2  25   14.08    0.51   0
   6  -1  29    0.41    0.32   0
   4  -4  23   82.80    0.93   0
   4  -3  31    9.73    0.38   0
   5  -3  26   13.36    0.51   0
   5  -2  31    1.70    0.29   0
   6  -2  23   12.07    0.53   0
   6  -2  24    3.38    0.39   0
   6  -1  28    3.01    0.38   0
   6   0  30   -0.17    0.25   0
   5  -3  25    6.80    0.49   0
   6  -2  21   -0.01    0.50   0
   6  -2  22    0.54    0.37   0
   4  -2  34    2.33    0.26   0
   5  -3  23   71.03    1.00   0
   5  -3  24   54.33    0.80   0
   5  -2  30    2.26    0.37   0
   5  -1  33    2.09    0.27   0
   6   0  29   13.43    0.39   0
   5   0  34   -0.06    0.19   0
   6  -1  26    7.40    0.44   0
   6   0  28    4.97    0.35   0
   4  -3  29    1.64    0.42   0
   5  -2  29    6.39    0.46   0
   5  -1  32   14.17    0.39   0
   6  -1  24   15.96    0.57   0
   4  -3  28    5.79    0.47   0
   4  -2  33   40.06    0.56   0
   6  -1  23   76.40    0.91   0
   4  -3  27    1.98    0.47   0
   4  -1  35    3.82    0.27   0
   5  -2  27    6.72    0.50   0
   5  -1  31   18.10    0.48   0
   5   0  33    0.08    0.23   0
   6   0  26    8.33    0.48   0
   3  -2  35   23.37    0.41   0
   4  -3  26    8.19    0.53   0
   4  -2  32   12.00    0.45   0
   5  -2  26    7.89    0.56   0
   5   1  33    2.34    0.22   0
   4  -3  25    0.32    0.54   0
   4   0  36    7.59    0.25   0
   5  -2  25    6.40    0.58   0
   4  -2  31   15.00    0.51   0
   4  -1  34    3.47    0.31   0
   3  -3  29   19.45    0.59   0
   3  -2  34   17.28    0.45   0
   5  -1  29    1.09    0.44   0
   5   0  31    0.12    0.34   0
   5   1  32   14.48    0.39   0
   4  -2  30    5.37    0.45   0
   4   0  35   23.66    0.41   0
   5  -1  28    1.14    0.45   0
   3  -3  28    5.16    0.53   0
   3  -1  36    4.66    0.30   0
   4  -2  29   16.38    0.55   0
   4  -1  33    0.11    0.36   0
   5  -1  27    5.77    0.52   0
   5   1  31   18.64    0.44   0
   3  -3  27    1.23    0.52   0
   4   1  35    4.33    0.26   0
   5  -1  26   10.60    0.55   0
   3  -2  32    0.74    0.40   0
   3   0  37   -0.02    0.22   0
   4  -2  28    1.66    0.43   0
   5  -1  25   16.55    0.68   0
   5   0  29   -0.20    0.40   0
   2  -1  37    8.02    0.31   0
   3  -1  35    8.26    0.39   0
   4  -2  27    3.57    0.55   0
   5   0  28    0.08    0.43   0
   3  -2  31    3.40    0.47   0
   4  -1  31   41.24    0.70   0
   4   2  34    2.30    0.25   0
   5   0  27   -0.18    0.48   0
   5   1  29    1.24    0.42   0
   2   0  38    0.44    0.21   0
   3   0  36    0.07    0.28   0
   3   1  37    1.12    0.20   0
   4  -1  30  113.69    1.04   0
   5   1  28    1.10    0.42   0
   2  -2  33    6.25    0.44   0
   2  -1  36   12.84    0.39   0
   5   1  27    5.94    0.48   0
   3  -2  29    7.21    0.55   0
   4  -1  29    4.09    0.55   0
   4   0  32    5.45    0.40   0
   4   1  33   -0.18    0.35   0
   4   2  33   39.23    0.51   0
   5   1  26   10.54    0.56   0
   2  -2  32    1.02    0.40   0
   3  -1  33    1.74    0.43   0
   3   0  35    0.29    0.29   0
   3   1  36    4.14    0.29   0
   3   2  36   12.72    0.33   0
   4  -1  28    7.44    0.61   0
   4   0  31   63.20    0.81   0
   5   1  25   16.33    0.61   0
   2   0  37    3.53    0.30   0
   2   1  38    8.13    0.26   0
   4   2  32   12.24    0.39   0
   2  -2  31   18.01    0.59   0
   3  -1  32    5.74    0.47   0
   4   0  30  122.69    1.08   0
   1  -1  36    1.51    0.30   0
   1   0  38    0.01    0.22   0
   3   1  35    8.33    0.36   0
   4   0  29   32.97    0.70   0
   4   1  31   41.53    0.66   0
   2  -2  30   37.74    0.73   0
   2  -1  34   11.48    0.50   0
   3  -1  31    4.78    0.41   0
   3   2  35   22.48    0.44   0
   2   0  36    0.47    0.30   0
   2   1  37    8.10    0.33   0
   3  -1  30    5.85    0.57   0
   3   0  33   -0.20    0.43   0
   3   3  34   13.85    0.35   0
   4   0  28    0.90    0.55   0
   4   1  30  113.75    1.01   0
   0   0  38   15.44    0.33   0
   2  -1  33   40.08    0.68   0
   4   2  30    5.23    0.45   0
   1   0  37    0.11    0.28   0
   1   1  38    7.74    0.29   0
   3   0  32    0.05    0.44   0
   3   2  34   16.94    0.46   0
   4   2  29   16.93    0.52   0
   2  -1  32    0.27    0.48   0
   2   1  36   12.80    0.39   0
   2   3  36  136.38    0.73   0
   3   1  33    1.83    0.43   0
   3   3  33    0.55    0.29   0
   4   1  28    7.68    0.54   0
   1  -1  34    2.66    0.40   0
   1   2  38    4.55    0.23   0
   3   0  31    0.41    0.47   0
   4   2  28    2.29    0.48   0
   0   0  37    0.36    0.34   0
   2  -1  31    1.62    0.50   0
   2   2  36   13.30    0.36   0
   3   1  32    5.79    0.48   0
   1  -1  33    4.99    0.47   0
   1   1  37    4.43    0.33   0
   3   0  30    0.28    0.44   0
   3   3  32    0.49    0.37   0
   0   1  38   -0.11    0.25   0
   1   3  37   12.46    0.28   0
   2   0  33   40.95    0.69   0
   2   3  35  174.36    0.92   0
   3   1  31    4.16    0.48   0
   3   2  32    0.06    0.39   0
   1   0  35   -0.21    0.37   0
   1   2  37    1.62    0.28   0
   2   2  35   63.66    0.69   0
   0   0  36  324.00    1.36   0
   0   2  38   20.43    0.33   0
   1  -1  32    4.11    0.53   0
   2   0  32    0.57    0.44   0
   2   1  34   11.29    0.51   0
   3   1  30    6.30    0.56   0
   3   2  31    3.37    0.46   0
   1   1  36    1.59    0.32   0
   2   3  34   23.31    0.47   0
   3   3  30   24.95    0.56   0
   0   1  37   91.41    0.73   0
   1   0  34    0.39    0.43   0
   1   3  36   12.04    0.33   0
   2   1  33   39.96    0.70   0
   3   2  30    6.94    0.52   0
   0   0  35    0.37    0.43   0
   1   1  35    0.28    0.41   0
   1   2  36    1.20    0.31   0
  -1   1  37    4.38    0.31   0
   0   2  37   -0.14    0.26   0
   0   3  37    5.69    0.24   0
   1   0  33    0.20    0.46   0
   2   1  32    0.66    0.48   0
   2   2  33    5.60    0.48   0
   3   2  29    7.31    0.45   0
   1   3  35   -0.05    0.32   0
   1   4  34   35.11    0.48   0
   0   0  34   12.82    0.50   0
   1   0  32    0.28    0.47   0
   1   1  34    2.91    0.44   0
   2   1  31    2.49    0.53   0
   2   2  32    0.92    0.41   0
   2   3  32  260.55    1.34   0
  -1   3  37   12.83    0.28   0
  -2   2  37    4.32    0.21   0
   0   1  35    0.03    0.36   0
   0   2  36   58.02    0.63   0
   0   3  36   -0.34    0.26   0
   0   4  35    0.11    0.24   0
   0   0  33    0.67    0.44   0
   1   1  33    4.64    0.40   0
   1   4  33   50.01    0.58   0
   2   2  31   17.41    0.52   0
  -1   2  36    1.33    0.31   0
   0   0  32    4.93    0.56   0
   0   1  34    0.39    0.39   0
   0   3  35   13.89    0.37   0
   1   1  32    4.00    0.47   0
   1   2  33   25.46    0.61   0
   1   3  33  114.03    0.98   0
   2   2  30   36.95    0.67   0
   2   3  30    0.42    0.42   0
   0   4  34    0.40    0.27   0
  -2   3  36  135.53    0.71   0
  -1   4  35    7.10    0.27   0
   2   3  29   56.54    0.80   0
   0   1  33   76.81    0.85   0
   0   5  32    0.33    0.24   0
   1   2  32   32.42    0.64   0
   1   3  32   95.25    0.90   0
  -1   1  34    2.32    0.42   0
  -1   3  35    0.37    0.28   0
  -1   5  33    1.41    0.19   0
   1   4  31   59.24    0.73   0
  -3   2  35   22.29    0.36   0
   0   1  32    0.09    0.49   0
   0   4  33    0.04    0.32   0
   1   2  31   13.92    0.57   0
  -3   3  35   57.06    0.48   0
  -2   2  35   64.19    0.61   0
   0   2  33    0.54    0.40   0
   0   5  31   21.60    0.40   0
   1   4  30   51.04    0.73   0
  -2   3  35  176.40    0.88   0
  -1   1  33    4.51    0.45   0
  -1   2  34    4.59    0.42   0
   0   3  33    6.38    0.37   0
   0   2  32   39.87    0.69   0
   1   3  30   58.37    0.85   0
  -3   2  34   16.74    0.38   0
  -2   1  33   40.41    0.59   0
  -2   4  34   70.88    0.57   0
  -1   1  32    4.01    0.46   0
   0   3  32   -0.26    0.41   0
   1   4  29    7.90    0.47   0
  -2   3  34   23.16    0.47   0
  -1   2  33   24.69    0.55   0
  -1   4  33   46.65    0.55   0
  -3   3  34   13.98    0.34   0
   0   2  31   -0.21    0.45   0
   0   4  31   -0.59    0.39   0
   1   4  28   13.12    0.56   0
  -4   3  33   18.66    0.33   0
  -2   1  32    0.55    0.39   0
  -2   5  32    2.31    0.22   0
  -1   5  31    1.59    0.28   0
   0   3  31   24.07    0.59   0
  -3   4  33   16.02    0.32   0
  -2   2  33    5.74    0.38   0
  -2   4  33   74.93    0.59   0
  -1   2  32   33.48    0.62   0
   0   4  30  230.39    1.24   0
  -6   6  -1   33.81    0.81   0
  -5   7   3    2.73    0.59   0
  -5   8  -2    7.00    0.45   0
  -4   9  -4   41.69    0.47   0
  -6   6  -2    3.64    0.59   0
  -5   8 -12    0.36    0.25   0
  -5   8  -4    1.18    0.36   0
  -5   8  -3    0.74    0.38   0
  -6   6  -3   17.53    0.61   0
  -5   7   2   13.56    0.65   0
  -5   8 -10    5.65    0.34   0
  -5   8  -6    1.60    0.35   0
  -5   8  -5    3.06    0.37   0
  -4   7   6    0.06    0.61   0
  -6   6 -10   15.09    0.58   0
  -6   6  -6   -0.15    0.56   0
  -6   6  -5   32.06    0.80   0
  -5   7   1   26.51    0.74   0
  -5   8  -9   11.81    0.40   0
  -5   8  -8   10.46    0.40   0
  -5   8  -7    2.22    0.35   0
  -3   9   0   -0.11    0.33   0
  -3   9  -1   17.15    0.48   0
  -5   7   0   25.13    0.71   0
  -4   7   5   74.53    1.07   0
  -4   8   1   19.16    0.60   0
  -5   7  -1   26.56    0.71   0
  -4   8   0   83.31    0.91   0
  -3   9  -2   29.89    0.53   0
  -5   7  -2   13.89    0.66   0
  -4   7   4   11.60    0.61   0
  -3   9  -3   25.14    0.52   0
  -5   7 -14    5.89    0.50   0
  -5   7  -4    3.69    0.58   0
  -5   7  -3    2.46    0.51   0
  -4   8  -1   18.64    0.62   0
  -3   9  -4    8.21    0.41   0
  -5   7 -13   30.20    0.67   0
  -5   7  -5   23.84    0.75   0
  -4   8 -16    1.10    0.29   0
  -4   8  -2    2.81    0.53   0
  -5   7 -10    0.89    0.49   0
  -5   7  -8   19.35    0.66   0
  -5   7  -7   10.40    0.64   0
  -5   7  -6   19.50    0.71   0
  -4   7   2   58.66    1.01   0
  -4   8  -3   16.88    0.63   0
  -3   8   2   12.66    0.59   0
  -3   9  -6   25.57    0.52   0
  -5   7  -9    7.96    0.48   0
  -4   8  -4   17.37    0.64   0
  -3   9 -11    0.85    0.25   0
  -3   9 -10    0.42    0.28   0
  -3   9  -9    1.88    0.28   0
  -3   9  -8    3.69    0.32   0
  -3   9  -7   19.37    0.47   0
  -4   8 -14    2.57    0.36   0
  -4   8  -5    1.76    0.52   0
  -3   8   1    7.19    0.56   0
  -4   7   0    0.43    0.66   0
  -4   8 -13    2.47    0.41   0
  -4   8 -11    4.47    0.46   0
  -4   8 -10    1.41    0.39   0
  -3   8   0    1.04    0.55   0
  -5   6 -12  177.70    1.56   0
  -5   6 -11   46.97    1.08   0
  -5   6 -10   -0.43    0.68   0
  -5   6  -9    1.51    0.71   0
  -4   7  -1    7.76    0.64   0
  -3   8  -1    6.08    0.61   0
  -2   9  -4    4.59    0.40   0
  -3   8 -19    7.31    0.28   0
  -2   9  -5    7.16    0.45   0
  -4   7  -3   16.63    0.75   0
  -3   8  -2   12.76    0.68   0
  -2   9  -6   19.30    0.48   0
  -4   7  -4   11.16    0.74   0
  -3   8  -3    4.22    0.58   0
  -2   9 -14    0.93    0.24   0
  -2   9  -7    4.30    0.41   0
  -4   7  -6   -0.15    0.64   0
  -4   7  -5   73.12    1.02   0
  -3   8  -4    1.40    0.55   0
  -2   9 -13    0.11    0.28   0
  -2   9 -12   17.44    0.41   0
  -2   9 -11   12.55    0.38   0
  -2   9 -10   42.68    0.58   0
  -2   9  -8   11.57    0.47   0
   4   1   0   -0.11    0.49   0
   2  -1   0  309.33    0.81   0
   2   2  -1   11.33    0.35   0
   3   1  -1   82.16    0.64   0
   4  -1   2  387.37    1.36   0
   2   0  -1 1026.22    1.39   0
   4   0   1   26.48    0.55   0
   4   2   1    0.75    0.48   0
   3  -1   1   79.30    0.60   0
   4   1   1   16.00    0.56   0
   3   2   0  127.81    0.76   0
   1   1  -1  442.22    0.68   0
   4   2   2   65.80    0.73   0
   3   1   0   19.69    0.46   0
   2  -2   3    1.88    0.25   0
   4   1   2  387.54    1.42   0
   2  -1   1  681.61    1.17   0
   3  -1   2  156.48    0.79   0
   3   2   1   46.67    0.58   0
   4  -1   4  207.24    1.05   0
   2   2   0    0.36    0.30   0
   3   0   1    0.32    0.39   0
   4   0   3    2.14    0.49   0
   4   2   3  241.14    1.19   0
   2   0   0    0.70    0.25   0
   4   1   3  152.85    1.01   0
   3   1   1   82.90    0.62   0
   4  -1   5   59.92    0.73   0
   1  -1   1  446.75    0.65   0
   1   2   0  318.99    0.63   0
   3  -1   3   94.76    0.68   0
   4   0   4   54.68    0.74   0
   4   1   4  211.01    1.17   0
   2  -2   4   77.02    0.46   0
   3   0   2   -0.04    0.33   0
   4  -1   6  356.56    1.37   0
   1   0   0    0.05    0.22   0
   2  -1   2    2.28    0.32   0
   3   1   2  159.12    0.84   0
   4   0   5 1268.16    2.52   0
   4   2   5   12.64    0.51   0
  -1  -1  18  142.93    1.08   0
  -1   0  25   -0.21    0.57   0
   1   1  25   19.54    0.69   0
  -2  -1  18   55.76    0.68   0
  -2   0  25  309.38    1.63   0
  -1  -1  17  199.89    1.15   0
   0   0  23    0.21    0.54   0
   0   1  27   35.98    0.80   0
   1   0  20    0.08    0.40   0
  -2  -1  17  134.03    0.88   0
  -1  -1  16  242.17    1.17   0
  -1   0  24   -0.27    0.55   0
   1   0  19    0.10    0.45   0
   1   1  24   21.64    0.68   0
  -2  -1  16   35.64    0.54   0
  -2   0  24  181.32    1.25   0
   1   0  18    0.10    0.44   0
  -2  -1  15  105.34    0.72   0
  -2   0  23   50.69    0.81   0
  -1   0  23   -0.20    0.44   0
   0   0  21    0.38    0.51   0
   1   0  17    0.56    0.42   0
   1   1  23   54.42    0.83   0
   1   2  26   50.85    0.91   0
  -2  -1  14  284.16    1.03   0
   0   1  25   23.01    0.68   0
   1   0  16    0.09    0.40   0
  -2   0  22  160.68    1.15   0
  -2   1  26    0.19    0.61   0
  -1   1  26   19.92    0.62   0
   0   0  20    1.30    0.47   0
  -3   1  25   63.08    0.96   0
   0   1  24   -0.41    0.55   0
   1   0  15    0.20    0.31   0
  -1   1  25   21.25    0.69   0
   0   0  19    1.04    0.48   0
  -2   1  25   51.92    0.80   0
  -1   0  20   -0.15    0.47   0
   0   0  18 5295.79    4.99   0
   0   1  23   51.56    0.80   0
   0   2  26   10.04    0.66   0
  -3   1  24   54.73    0.82   0
  -2   0  20   41.26    0.67   0
   1   1  20    6.82    0.53   0
  -2   1  24   48.24    0.84   0
   0   0  17   -0.24    0.40   0
   0   2  25   -0.08    0.56   0
   1   2  23    1.63    0.48   0
  -3   1  23   23.47    0.72   0
  -2   0  19    2.47    0.47   0
  -1   2  26   49.25    0.84   0
   0   0  16  171.18    0.91   0
   1   1  19   88.32    0.80   0
  -2   1  23  133.65    1.14   0
  -2   2  26   12.77    0.60   0
  -1   0  18    0.31    0.35   0
   1   2  22   12.34    0.62   0
  -3   1  22    1.36    0.54   0
  -2   0  18   14.96    0.44   0
  -1   0  17    0.22    0.41   0
  -1   2  25   59.91    0.91   0
   0   0  15    0.39    0.33   0
   0   2  24   14.17    0.54   0
  -2   0  17   49.72    0.62   0
  -2   1  22   73.35    0.91   0
  -2   2  25   97.67    1.09   0
   0   3  25  455.85    2.03   0
   0   1  20    0.39    0.39   0
  -6   6  19    1.57    0.39   0
  -5   3  26   12.88    0.87   0
  -5   4  27    5.12    0.52   0
  -4   3  29    1.09    0.68   0
  -4   5  29    2.11    0.41   0
  -6   3  21    1.98    0.78   0
  -6   4  22    7.36    0.72   0
  -6   5  21   14.62    0.61   0
  -5   5  26   23.49    0.66   0
  -4   2  27    4.12    0.87   0
  -4   4  29    1.17    0.54   0
  -6   3  20    3.21    0.82   0
  -6   4  21   14.34    0.79   0
  -6   3  19   20.95    0.99   0
  -6   5  20   14.78    0.65   0
  -5   3  25    6.99    0.73   0
  -5   6  24   42.94    0.68   0
  -4   3  28    5.59    0.67   0
  -4   6  27   10.07    0.41   0
  -3   5  30   15.43    0.55   0
  -5   4  25    1.08    0.73   0
  -5   5  25    5.32    0.54   0
  -6   3  18    2.43    0.80   0
  -6   4  19    0.87    0.81   0
  -5   3  24   54.02    1.21   0
  -5   6  23   13.51    0.55   0
  -4   3  27    2.08    0.80   0
  -3   3  29   19.90    0.87   0
  -6   4  18   16.76    0.90   0
  -5   3  23   72.29    1.51   0
  -5   5  24    1.91    0.61   0
  -6   5  17    8.01    0.82   0
  -5   4  24    1.57    0.65   0
  -4   3  26    7.73    0.93   0
  -4   4  27   41.93    0.99   0
  -4   5  27    1.07    0.58   0
  -4   6  26   25.82    0.61   0
  -3   4  29    0.80    0.72   0
  -3   5  29   15.31    0.62   0
  -6   4  17    0.03    0.83   0
  -5   6  22    1.06    0.51   0
  -5   7  19    1.51    0.33   0
  -3   3  28    5.84    0.90   0
  -6   4  16   -0.11    0.81   0
  -5   4  23    0.91    0.66   0
  -5   4  22   12.41    0.91   0
  -5   6  21   11.37    0.68   0
  -4   4  26    9.08    0.78   0
  -4   6  25    7.19    0.54   0
  -3   4  28   20.77    0.92   0
  -3   5  28    6.77    0.61   0
  -5   5  22    3.60    0.63   0
  -3   6  27   55.88    0.84   0
  -5   4  21   46.80    1.20   0
  -5   5  21    1.40    0.73   0
  -4   4  25   13.97    0.87   0
  -4   5  25    1.01    0.71   0
  -4   7  22    3.54    0.42   0
  -3   7  25    1.02    0.34   0
  -5   7  16   82.90    1.02   0
  -4   6  24   53.01    0.86   0
  -3   4  27   48.64    1.14   0
  -5   4  20   23.80    1.10   0
  -5   5  20    2.27    0.71   0
  -4   4  24    6.20    0.80   0
  -3   5  27    3.90    0.66   0
  -3   6  26   20.03    0.72   0
  -4   5  24   20.80    0.88   0
  -4   7  21   11.50    0.51   0
  -3   7  24    4.58    0.43   0
  -5   5  19    2.86    0.82   0
  -5   6  18    7.12    0.64   0
  -3   4  26   34.13    1.12   0
  -5   6  17   94.14    1.38   0
  -4   4  23   83.74    1.32   0
  -4   5  23    0.79    0.74   0
  -4   7  20    4.76    0.53   0
  -4   8  16    0.63    0.31   0
  -3   5  26    5.45    0.60   0
  -2   6  27    1.87    0.56   0
  -5   6  16  227.54    1.92   0
  -2   7  25   33.20    0.70   0
  -1   7  26    1.84    0.40   0
  -5   5  17    6.92    0.88   0
  -4   8  15    4.39    0.41   0
  -3   4  25   28.24    0.97   0
  -3   7  23    2.52    0.39   0
   0   0  30    2.04    0.52   0
   1   1  31    1.25    0.48   0
   2   1  28    1.30    0.51   0
   2   2  30   36.38    0.69   0
   3   1  22    2.29    0.43   0
   3   3  26    5.52    0.56   0
   0   1  32    0.28    0.47   0
   1   0  27    0.15    0.54   0
   1   2  32   32.57    0.71   0
   2   0  23   51.26    0.76   0
   2   3  30    0.23    0.47   0
   3   1  21    3.46    0.42   0
   3   2  24   12.77    0.63   0
   0  -1  24    0.91    0.51   0
   1   1  30    1.47    0.43   0
   2   0  22  159.13    1.11   0
   3   1  19   27.56    0.66   0
   3   1  20   16.22    0.49   0
   3   3  25   21.12    0.66   0
   0  -1  23   50.43    0.71   0
   1   0  26    0.67    0.54   0
   1   2  31   13.32    0.61   0
   2   0  21  376.53    1.57   0
   2   1  26    0.75    0.52   0
   2   2  28   24.33    0.67   0
   2   3  29   54.90    0.81   0
   3   2  23   24.09    0.67   0
  -1   1  32    4.07    0.50   0
   0   0  28    4.92    0.57   0
   0   1  31    0.36    0.44   0
   1   1  29   12.07    0.55   0
   2   1  25   52.44    0.80   0
   3   2  22   32.94    0.73   0
   0   2  32   39.31    0.70   0
   2   2  27   -0.40    0.52   0
   2   3  28    8.58    0.57   0
   2   4  28    7.65    0.52   0
   3   2  21    8.55    0.59   0
   0   0  27   -0.17    0.56   0
   1   0  24    0.70    0.52   0
   1   2  30    3.41    0.47   0
   2   1  24   48.54    0.77   0
   2   3  27   17.38    0.65   0
   2   4  27    3.87    0.51   0
  -1   2  32   33.80    0.67   0
   0   0  26   60.75    0.83   0
   0   1  29    2.55    0.55   0
   0   2  31    0.36    0.48   0
   1   0  23   -0.53    0.40   0
   1   1  27   18.69    0.62   0
   1   3  30   61.98    0.86   0
  -1   1  30    1.50    0.53   0
   1   0  22    0.02    0.44   0
   2   1  22   71.99    0.79   0
   2   2  25  100.71    0.98   0
   2   3  26  145.39    1.17   0
   2   4  26   28.37    0.64   0
   0   0  25    0.01    0.51   0
   1   1  26   21.23    0.60   0
   1   2  28   35.04    0.77   0
   1   3  29   95.86    1.03   0
   1   4  29    7.61    0.56   0
   2   1  21    0.49    0.46   0
  -1   2  31   14.11    0.59   0
   0   2  30   38.75    0.68   0
   0   3  31   24.29    0.59   0
   1   1  25   20.49    0.64   0
   2   4  25    8.97    0.55   0
  -1   1  29   12.12    0.59   0
   0   0  24  168.38    1.09   0
   1   3  28   58.56    0.90   0
   2   2  23    2.81    0.57   0
   0   0  23    0.24    0.51   0
   0   1  27   37.33    0.75   0
   0   2  29   -0.14    0.55   0
   1   1  24   22.05    0.63   0
   1   4  28   14.50    0.58   0
   2   3  24   95.16    0.99   0
   2   4  24   92.76    0.97   0
  -1   2  30    3.25    0.56   0
  -1   3  31   13.56    0.56   0
   0   1  26    0.35    0.52   0
   0   2  28  408.07    1.83   0
   1   1  23   54.05    0.78   0
   1   3  27  176.29    1.38   0
   1   4  27   23.96    0.68   0
   2   2  21  166.33    1.11   0
   2   3  23  689.96    2.27   0
  -2   2  30   38.43    0.69   0
   0   3  29 1795.75    3.69   0
   1   2  25   59.61    0.86   0
   2   3  22  566.26    2.03   0
  -1   1  27   18.19    0.60   0
   0   1  25   23.49    0.65   0
   1   1  22   80.25    0.83   0
   2   2  20    1.52    0.35   0
   0   3  28   -0.96    0.68   0
   1   2  24   29.09    0.68   0
   1   5  25    1.58    0.46   0
   2   3  21    7.09    0.55   0
  -2   3  30    0.46    0.45   0
  -1   1  26   20.59    0.64   0
   0   1  24    0.07    0.48   0
   0   4  28  410.63    1.75   0
  -1   3  29   93.30    0.93   0
   0   2  26    8.94    0.56   0
   0   5  27   59.34    0.76   0
   1   2  23    1.52    0.49   0
   1   4  25  109.47    1.08   0
   1   5  24    2.94    0.47   0
   2   3  20  128.67    1.00   0
  -1   4  29    7.96    0.44   0
   0   1  23   51.48    0.71   0
   0   3  27   83.13    0.91   0
   0   4  27   -1.36    0.60   0
   1   3  24   33.51    0.79   0
   2   3  19  226.78    1.25   0
  -2   3  29   57.46    0.79   0
  -1   3  28   61.79    0.87   0
   0   2  25   -0.54    0.49   0
   0   5  26   -0.01    0.39   0
  -6   1  22    8.27    0.77   0
  -6   3  26  103.91    1.15   0
  -4   0  28    0.49    0.93   0
  -4   1  31   42.08    1.00   0
  -4   3  33   18.26    0.55   0
  -3   0  30    0.13    0.84   0
  -3   2  34   17.07    0.71   0
  -6   2  24    3.32    0.74   0
  -5   1  27    5.81    0.88   0
  -5   2  29    6.85    0.81   0
  -4   1  30  115.37    1.45   0
  -4   2  32   12.24    0.63   0
  -3   1  32    5.73    0.74   0
  -5   1  26   10.41    1.00   0
  -3   3  34   14.24    0.53   0
  -6   2  22   -0.14    0.79   0
  -4   3  32    0.32    0.48   0
  -4   4  32    8.08    0.41   0
  -6   3  23   17.34    0.85   0
  -3   1  31    4.00    0.78   0
  -6   3  22    0.56    0.63   0
  -5   4  28   17.96    0.67   0
  -5   5  27   29.60    0.58   0
  -4   1  28    8.20    0.93   0
  -6   3  21    1.37    0.68   0
  -4   2  30    5.65    0.78   0
  -4   4  31   10.42    0.56   0
  -3   1  30    6.41    0.90   0
  -3   2  32    1.04    0.66   0
  -3   3  33    0.74    0.51   0
  -5   2  26    8.55    0.76   0
  -2   4  34   66.60    0.77   0
  -5   2  25    6.92    0.85   0
  -5   4  27    4.62    0.63   0
  -5   5  26   25.19    0.62   0
  -5   3  26   12.70    0.83   0
  -3   1  29   13.90    0.90   0
  -5   5  25    5.58    0.58   0
  -4   2  28    1.45    0.80   0
  -4   4  30    0.46    0.40   0
  -5   3  25    7.14    0.81   0
  -4   3  29    2.11    0.72   0
  -5   4  25    1.49    0.63   0
  -4   2  27    4.16    0.87   0
  -3   2  30    6.13    0.88   0
  -3   3  31    7.04    0.69   0
  -3   5  31    2.09    0.40   0
  -2   4  33   74.64    0.92   0
  -5   3  24   53.58    1.28   0
  -5   5  24    1.52    0.50   0
  -5   3  23   70.81    1.37   0
  -5   4  24    1.78    0.72   0
  -4   3  28    6.29    0.67   0
  -3   4  31   10.06    0.67   0
  -2   3  32  262.54    1.87   0
  -2   5  32    2.46    0.40   0
  -4   6  26   26.25    0.59   0
  -3   3  30   25.15    0.90   0
  -3   6  29   15.29    0.46   0
  -5   4  23    1.19    0.76   0
  -4   3  27    1.35    0.82   0
  -4   5  27    0.53    0.55   0
  -3   5  30   14.68    0.60   0
  -2   2  30   37.64    1.06   0
  -2   4  32  229.77    1.56   0
  -5   4  22   11.70    0.86   0
  -2   3  31   28.96    0.93   0
  -5   5  21    1.51    0.66   0
  -4   3  26    7.05    0.90   0
  -4   6  25    6.40    0.53   0
  -3   3  29   19.63    0.91   0
  -3   6  28   52.27    0.77   0
  -2   6  30   19.76    0.48   0
  -1   5  32    3.08    0.41   0
  -5   4  21   45.41    1.24   0
  -4   4  26    8.58    0.79   0
  -3   5  29   14.80    0.61   0
  -5   4  20   24.75    1.02   0
  -4   6  24   53.14    0.82   0
  -3   3  28    6.00    0.87   0
  -3   4  29    0.94    0.60   0
  -4   5  25    1.32    0.68   0
  -4   6  23    4.12    0.53   0
  -3   6  27   53.36    0.85   0
  -2   4  30    8.84    0.73   0
  -2   5  30   25.00    0.73   0
  -2   6  29    7.69    0.47   0
  -1   5  31    1.94    0.51   0
  -4   5  24   20.98    0.81   0
  -3   3  27    1.38    0.74   0
  -2   3  29   56.36    1.20   0
  -4   4  24    6.03    0.71   0
  -3   6  26   19.35    0.69   0
  -3   7  24    4.93    0.43   0
  -4   4  23   84.13    1.43   0
  -4   5  23    0.46    0.71   0
  -3   4  27   47.61    1.07   0
  -3   5  27    4.40    0.62   0
  -2   4  29   22.73    0.87   0
  -2   6  28   41.62    0.72   0
  -2   7  26    2.41    0.37   0
  -1   4  30   52.00    1.03   0
  -1   5  30    2.15    0.50   0
  -4   5  22   -0.28    0.78   0
  -3   4  26   33.08    1.12   0
  -3   5  26    6.00    0.73   0
  -3   7  23    2.47    0.46   0
  -1   6  29    1.44    0.44   0
  -4   6  20    2.73    0.67   0
  -2   4  28    7.75    0.85   0
  -2   5  28    3.61    0.70   0
  -1   7  27    2.59    0.33   0
  -3   4  25   29.49    1.16   0
  -3   5  25    7.22    0.78   0
  -2   6  27    2.66    0.43   0
  -2   7  25   31.96    0.65   0
  -1   4  29    7.81    0.79   0
  -4   6  19    0.58    0.62   0
  -1   6  28    1.63    0.51   0
  -4   5  20    0.04    0.82   0
  -3   7  21    2.84    0.52   0
  -2   4  27    4.15    0.75   0
   0   7  27   28.74    0.51   0
  -3   5  24    7.17    0.69   0
  -3   6  23    0.15    0.66   0
  -2   7  24   36.79    0.69   0
  -1   4  28   13.16    0.95   0
  -1   7  26    1.83    0.43   0
  -2   5  26    6.60    0.76   0
  -3   6  22    1.28    0.63   0
  -2   6  25    5.92    0.70   0
  -2   8  20   31.33    0.58   0
  -2   7  23   11.56    0.62   0
   0   5  28    0.46    0.62   0
   0   7  26   -0.35    0.41   0
  -3   6  21    0.34    0.71   0
  -2   5  25   79.63    1.25   0
  -1   8  22    2.15    0.35   0
   1   7  26    2.37    0.34   0
  -3   7  18    1.78    0.76   0
  -2   8  19    1.78    0.43   0
  -1   6  26   12.03    0.75   0
   0   8  23   -0.06    0.28   0
  -3   6  20    7.05    0.81   0
  -2   5  24   37.40    1.06   0
  -1   5  26    7.55    0.78   0
  -1   7  24    7.86    0.51   0
  -3   7  17    8.37    0.68   0
  -2   6  23   12.65    0.80   0
  -2   8  18   20.86    0.60   0
  -1   8  21    2.19    0.42   0
   0   7  25   26.84    0.66   0
  -3   6  19   14.46    0.89   0
  -2   7  21   32.63    0.85   0
  -1   6  25   26.86    0.79   0
   0   6  26    1.84    0.58   0
   1   7  25    3.24    0.43   0
  -2   8  17    0.14    0.51   0
  -1   5  25    1.63    0.85   0
  -2   6  22    0.24    0.60   0
  -2   7  20   33.63    0.84   0
  -1   6  24   12.26    0.79   0
   0   5  26    0.27    0.75   0
   0   7  24    0.60    0.52   0
  -2   8  16    4.52    0.55   0
  -1   9  14   10.63    0.44   0
  -1   7  22   14.91    0.66   0
   0   8  21    0.17    0.40   0
   1   7  24    7.68    0.50   0
  -1   6  23    4.32    0.77   0
  -1   9  13   18.02    0.50   0
   0   5  25    4.27    0.85   0
   1   6  25   27.60    0.81   0
  -2   7  18   45.08    0.95   0
  -1   7  21   33.61    0.89   0
   0   6  24   -0.17    0.66   0
   1   8  21    2.33    0.36   0
  -1   6  22   54.72    1.13   0
  -1   8  18   14.05    0.57   0
  -1   9  12    4.11    0.43   0
   0   8  20    8.10    0.43   0
   1   7  23    6.29    0.55   0
   2   7  23   11.72    0.55   0
  -2   7  17    8.51    0.76   0
   0   7  22    0.45    0.62   0
   0   9  15   52.86    0.61   0
  -1   7  20   21.21    0.74   0
   0   8  19   -0.25    0.42   0
   1   6  24   13.10    0.72   0
   1   8  20    6.29    0.44   0
  -2   7  16    0.08    0.73   0
  -1   6  21   60.27    1.19   0
   0   9  14   -0.23    0.45   0
   2   8  20   31.61    0.54   0
  -1   7  19   12.14    0.78   0
   2   7  22  110.83    1.03   0
  -2   7  15   97.34    1.26   0
   0   6  22   60.25    1.14   0
   1   6  23    3.49    0.70   0
   1   8  19    6.99    0.49   0
   1   9  15    5.20    0.35   0
  -1   7  18   19.43    0.83   0
  -1   8  15    2.81    0.57   0
   0   9  13  113.38    0.91   0
   2   8  19    2.02    0.41   0
  -2   7  14    1.16    0.77   0
   1   9  14   11.26    0.43   0
  -2   7  13   12.08    0.81   0
  -1   7  17    7.68    0.75   0
  -1   8  14   -0.09    0.60   0
   0   6  21    0.00    0.65   0
   0   9  12    0.15    0.41   0
   1   6  22   58.83    1.09   0
   1   8  18   14.26    0.60   0
   3   8  18    5.83    0.37   0
   0   9  11   67.58    0.78   0
   2   8  18   20.37    0.57   0
   2   9  14    0.92    0.28   0
   1   9  13   17.89    0.50   0
  -1   8  12    0.06    0.62   0
   2   7  20   33.25    0.78   0
  -1   7  15   61.09    1.15   0
   0   8  15    0.06    0.59   0
   1   7  19   11.27    0.70   0
   1   9  12    4.38    0.43   0
   2   8  17   -0.25    0.48   0
   2   9  13    0.46    0.34   0
  -1   8  11    6.16    0.63   0
   0   9   9   43.66    0.67   0
   4   8  15    3.90    0.33   0
   0   7  17   16.36    0.75   0
   0   8  14    8.31    0.64   0
   0   9   8   -0.13    0.42   0
   2   7  19    0.42    0.57   0
   2   9  12   17.16    0.46   0
   3   8  16   10.29    0.47   0
  -1   8  10   10.09    0.67   0
   2   6  20   16.00    0.78   0
   0   7  16    0.45    0.74   0
   0   8  13    0.25    0.55   0
   0   9   7    3.50    0.45   0
   1   8  15    3.20    0.52   0
   2   9  11   12.20    0.44   0
   3   9  11    0.58    0.27   0
   0   9   6    0.26    0.40   0
   3   8  15    1.60    0.42   0
   4   8  14    2.29    0.34   0
   0   8  12  134.08    1.26   0
   2   9  10   42.35    0.61   0
   3   9  10    0.66    0.29   0
   1   9   8    5.11    0.48   0
   0   8  11    0.48    0.54   0
   2   9   9   28.39    0.54   0
   3   8  14    2.26    0.46   0
   4   8  13    2.52    0.36   0
   0   8  10   23.77    0.79   0
   3   9   9    1.66    0.34   0
   1   8  12   -0.03    0.56   0
   2   7  16    1.10    0.63   0
   2   9   8   11.31    0.47   0
   3   7  16   10.14    0.63   0
   0   8   9    0.49    0.60   0
   3   9   8    3.60    0.37   0
   2   9   7    4.39    0.44   0
   0   8   8  107.91    1.15   0
   2   7  15   97.85    1.11   0
   3   7  15    0.84    0.56   0
   0   8   7    0.32    0.66   0
   1   8  10   10.74    0.63   0
   2   9   6   19.31    0.54   0
   4   7  14   12.80    0.61   0
   4   9   5   10.17    0.31   0
   2   7  14    0.93    0.67   0
   2   9   5    7.55    0.47   0
   0   8   6   13.04    0.70   0
   3   8  11    0.68    0.43   0
   3   9   5    4.71    0.39   0
   4   9   4   42.10    0.47   0
   0   8   5    0.03    0.59   0
   2   9   4    5.00    0.44   0
   4   7  13  215.78    1.34   0
   2   9   3   18.78    0.50   0
   3   9   4    8.75    0.40   0
   4   9   3    3.90    0.31   0
   1   8   7    1.75    0.57   0
   2   9   2    9.94    0.44   0
   4   9   2   26.81    0.42   0
   2   9   1   18.06    0.48   0
   4   7  12   71.32    0.89   0
   4   9   1    4.73    0.29   0
   1   8   6    5.77    0.64   0
   2   9   0    1.77    0.36   0
   2   9  -1   17.78    0.47   0
   4   9   0   -0.05    0.27   0
   1   8   5    8.63    0.53   0
   2   8   7    3.32    0.55   0
   2   9  -2    9.82    0.41   0
   3   9   0   -0.22    0.36   0
   4   9  -1    4.36    0.28   0
   2   8   6   63.51    0.87   0
   4   9  -3    3.82    0.25   0
   3   9  -3   25.13    0.49   0
   3   9  -2   29.27    0.56   0
   2   8   5   29.18    0.69   0
   3   9  -7   18.42    0.39   0
   3   9  -6   25.26    0.47   0
   3   9  -5    4.02    0.33   0
   3   9  -4    8.64    0.36   0
   1   8   1   10.01    0.63   0
   4   7   9  595.93    2.15   0
   1   8   0    1.76    0.53   0
   6   7   4    8.14    0.38   0
   6   7   3    6.20    0.38   0
   2   8  -2   27.78    0.67   0
   3   8   0    1.66    0.45   0
   4   8   0   84.27    0.86   0
   5   8  -2    6.98    0.36   0
   6   7   2   19.74    0.48   0
   2   8  -3   15.51    0.56   0
   5   8  -3    1.21    0.30   0
   2   8  -4   16.58    0.60   0
   5   8  -4    0.94    0.30   0
   2   8  -5   27.72    0.65   0
   5   8  -5    2.87    0.31   0
   4   8  -3   17.27    0.47   0
   5   8 -12    0.51    0.20   0
   5   8  -7    1.79    0.29   0
   5   8  -6    1.60    0.29   0
   3   8  -5    7.56    0.49   0
   4   8 -15    3.87    0.25   0
   4   8  -5    1.58    0.41   0
   4   8  -4   17.69    0.47   0
   5   8 -11    1.59    0.23   0
   5   8  -9   11.90    0.36   0
   5   8  -8   10.16    0.36   0
   3   8  -6    4.24    0.45   0
   4   8 -14    2.32    0.28   0
   3   8  -9    8.78    0.48   0
   3   8  -8    7.38    0.48   0
   3   8  -7    2.96    0.45   0
   4   8 -13    2.34    0.28   0
   4   8 -12    9.37    0.37   0
   3   8 -10    0.55    0.40   0
   4   8 -11    4.92    0.32   0
   4   8 -10    1.36    0.32   0
   6   6   1   33.50    0.64   0
   6   7  -6    2.25    0.39   0
   6   7  -7    1.80    0.35   0
   7   6  -4   23.27    0.52   0
   6   6   0    0.46    0.45   0
   6   7 -15  109.43    0.67   0
   6   7  -8    9.19    0.39   0
   6   7 -14    0.31    0.24   0
   6   7 -11    0.15    0.28   0
   6   7 -10    2.55    0.29   0
   6   7  -9    9.65    0.32   0
   7   6  -5   14.14    0.45   0
   5   7 -19    1.57    0.19   0
   6   6  -1   33.51    0.66   0
   7   6  -6    5.09    0.37   0
   4   7  -4   10.94    0.51   0
   5   7 -18    1.39    0.29   0
   5   7  -6   20.08    0.58   0
   7   6  -7    3.99    0.32   0
   4   7  -5   74.82    0.91   0
   5   7  -8   19.15    0.60   0
   5   7  -7   10.75    0.52   0
   6   6  -2    2.75    0.47   0
   7   6  -8    6.55    0.37   0
   4   7  -6   -0.52    0.52   0
   5   7 -16   80.11    0.76   0
   5   7  -9    6.97    0.50   0
   6   6  -3   16.81    0.55   0
   7   6 -10    3.74    0.38   0
   4   7 -18    0.50    0.27   0
   4   7  -8    5.80    0.59   0
   4   7  -7  158.99    1.19   0
   5   7 -14    5.69    0.43   0
   5   7 -11   11.61    0.52   0
   7   6 -12    1.13    0.28   0
   7   6 -11    0.57    0.29   0
   4   7  -9  585.85    2.17   0
   6   6  -4   24.41    0.61   0
   3   7 -13   15.33    0.62   0
   3   7 -12   47.23    0.85   0
   3   7 -11   63.60    0.98   0
   4   7 -15  112.09    0.93   0
   4   7 -14   12.52    0.54   0
   4   7 -13  212.22    1.28   0
   4   7 -12   70.01    0.83   0
   4   7 -11   19.88    0.65   0
   4   7 -10  250.56    1.43   0
   6   6  -6   -0.16    0.45   0
   6   6  -7    0.37    0.43   0
   6   6 -20   27.11    0.41   0
   6   6  -8    3.70    0.43   0
   6   6 -19    1.45    0.28   0
   6   6  -9   13.25    0.51   0
   6   6 -18  121.99    0.84   0
   6   6 -17    3.87    0.35   0
   6   6 -11    8.51    0.48   0
   6   6 -10   15.35    0.55   0
   7   5  -7    0.70    0.39   0
   5   6 -22    1.25    0.29   0
   6   6 -16   52.31    0.65   0
   6   6 -13   54.78    0.75   0
   6   6 -12    0.48    0.44   0
   7   5  -8    1.68    0.41   0
   5   6 -21   12.13    0.39   0
   7   5  -9    0.20    0.42   0
   5   6 -20   12.24    0.43   0
   5   6  -9    2.29    0.54   0
   7   5 -10    3.36    0.45   0
   8   4 -17    4.38    0.27   0
   5   6 -11   49.63    0.90   0
   5   6 -10    0.09    0.57   0
   7   5 -18    0.41    0.26   0
   7   5 -11    3.86    0.43   0
   8   4 -16    4.67    0.28   0
   8   4 -14   61.92    0.59   0
   5   6 -18    6.79    0.49   0
   5   6 -17   97.42    1.03   0
   5   6 -16  225.23    1.49   0
   5   6 -14    1.72    0.55   0
   5   6 -13  132.65    1.27   0
   6   5 -24    0.92    0.23   0
   7   5 -17    2.10    0.33   0
   7   5 -16    2.85    0.34   0
   7   5 -15    2.66    0.37   0
   4   6 -20    2.90    0.42   0
   4   6 -19    0.22    0.43   0
   5   6 -15  132.50    1.16   0
   4   6 -18    1.60    0.48   0
   4   6 -17   19.20    0.62   0
   5   5 -26   24.60    0.46   0
   4   6 -16    0.08    0.53   0
   0   1  18    1.07    0.36   0
  -1   0  10    0.18    0.19   0
  -1   0   9   -0.21    0.19   0
   2   1  12   42.87    0.44   0
  -1   0   8    0.27    0.18   0
   2   1  10   47.88    0.48   0
   3   2  11   35.71    0.54   0
   0   1  15  495.43    1.31   0
   2   1   9  270.33    0.86   0
   3   2  10   57.57    0.60   0
   3   2   9   98.36    0.71   0
  -1   0   6    0.02    0.15   0
   0   0   4 3590.21    1.57   0
   0   1  14    0.83    0.38   0
   2   2  14   56.33    0.61   0
   3   2   8   29.18    0.47   0
  -1   1  14   28.15    0.46   0
   0   0   3   -0.27    0.12   0
  -1   0   5   -0.01    0.11   0
  -1   2  17   10.17    0.43   0
   2   1   5 1787.05    1.67   0
   2   2  12   43.61    0.54   0
   0   2  -6   35.42    0.43   0
   0   3  -7 2014.57    2.65   0
   0   4  -7    0.22    0.52   0
   2   4   2  223.15    1.30   0
   0   1  -4   -0.02    0.20   0
   1   3  -4  297.39    1.17   0
   1   4  -4   14.41    0.67   0
   1   1   0  649.58    0.99   0
   1   2  -3  546.86    1.24   0
   2   3   1  781.54    1.88   0
   2   4   1  104.44    1.00   0
   2   4   0   -0.25    0.49   0
   0   3  -8    0.67    0.43   0
   1   3  -5  288.41    1.15   0
   0   2  -7   -0.07    0.40   0
   1   2  -4  394.37    1.12   0
   2   4  -1  104.26    0.92   0
   1   1  -1  449.57    0.88   0
   2   3  -1  786.77    1.93   0
   2   4  -2  227.25    1.36   0
   1   3  -6   52.24    0.71   0
   1   4  -7    1.71    0.60   0
   2   3  -2  435.91    1.55   0
   2   4  -3    2.05    0.67   0
   0   1  -5  191.46    0.54   0
   1   2  -5  176.27    0.81   0
   0   2  -8  380.40    1.05   0
   1   3  -7  169.83    0.97   0
   2   4  -4  642.49    2.19   0
   1   4  -8   19.03    0.68   0
   3   3   4   26.84    0.77   0
   2   3  -4  454.78    1.66   0
   3   3   3  346.42    1.68   0
   1   4  -9   47.17    0.87   0
   2   1   3  125.60    0.66   0
   1   1  -3  704.27    1.19   0
   2   2  -3    0.81    0.52   0
   3   3   0  139.78    1.24   0
   0   1  -6    0.06    0.29   0
   0   2  -9   -0.08    0.36   0
   1   4 -10   48.60    0.91   0
   2   3  -6  236.73    1.30   0
   2   2  -4   76.61    0.69   0
   1   1  -4  696.16    1.23   0
   2   3  -7   70.39    0.89   0
   3   3  -2  697.44    2.33   0
   6  -5  13    3.08    0.46   0
   6  -5  14    5.06    0.45   0
   6  -5  20   13.79    0.40   0
   8  -2  11   29.51    0.62   0
   8  -2  12   13.65    0.52   0
   8  -2  22    3.40    0.23   0
   6  -5  15   28.90    0.58   0
   6  -5  16    1.11    0.41   0
   6  -5  17    8.20    0.45   0
   7  -4  13    6.19    0.49   0
   7  -4  14   41.92    0.70   0
   7  -4  20    0.12    0.30   0
   8  -2  13   12.18    0.49   0
   8  -2  21    0.69    0.24   0
   7  -4  16   13.10    0.51   0
   7  -4  17    0.42    0.39   0
   8  -2  14   14.73    0.49   0
   8  -2  15    0.72    0.37   0
   8  -2  19   13.49    0.37   0
   8  -2  20    4.26    0.32   0
   7  -3  26   14.09    0.28   0
   8  -2  18   11.33    0.38   0
   8  -1  22   26.70    0.37   0
   8  -1  20   12.01    0.37   0
   6  -4  26   60.73    0.55   0
   7  -3  25    9.18    0.30   0
   8  -1  19   18.59    0.41   0
   7  -3  24    0.62    0.26   0
   6  -4  25   10.36    0.34   0
   7  -3  23    2.78    0.29   0
   6  -4  24    1.65    0.30   0
   7  -3  15    0.90    0.45   0
   7  -3  22    5.77    0.36   0
   7  -3  16    1.05    0.46   0
   7  -3  17    1.46    0.43   0
   7  -3  18    0.08    0.40   0
   7  -3  19    3.50    0.43   0
   7  -3  20    8.85    0.46   0
   7  -2  26    4.16    0.27   0
   5  -4  28   16.50    0.40   0
   6  -4  16    0.62    0.42   0
   6  -4  17   -0.44    0.46   0
   6  -4  18   16.98    0.57   0
   6  -4  19    0.75    0.43   0
   6  -4  20    6.85    0.45   0
   6  -4  21   14.49    0.43   0
   7  -2  25    5.83    0.30   0
   6  -3  28   23.86    0.39   0
   7  -2  24    5.10    0.37   0
   7  -1  27    0.29    0.23   0
   5  -4  27    5.65    0.32   0
   7  -2  15    0.10    0.52   0
   6  -3  27   68.24    0.65   0
   7  -2  16    4.40    0.56   0
   7  -2  21    9.71    0.49   0
   7  -2  22   15.41    0.50   0
   7  -1  26    1.14    0.29   0
   6  -3  26  103.17    0.82   0
   7  -2  18    2.53    0.39   0
   7  -2  19    4.62    0.39   0
   7  -2  20    4.71    0.38   0
   7  -1  25    1.06    0.30   0
   7   0  26   -0.28    0.24   0
   5  -3  31   18.94    0.36   0
   7  -1  24   11.18    0.40   0
   5  -4  24    1.63    0.44   0
   6  -3  24   58.83    0.74   0
   7  -1  16   14.09    0.64   0
   5  -4  22   12.63    0.54   0
   5  -4  23    0.56    0.44   0
   6  -3  22    0.45    0.44   0
   6  -3  23   17.20    0.56   0
   6  -2  29    5.18    0.31   0
   6  -1  31    0.70    0.20   0
   7  -1  17   21.70    0.70   0
   7  -1  18   46.71    0.80   0
   7  -1  20   26.99    0.63   0
   7  -1  21   -0.04    0.44   0
   5  -4  20   24.33    0.62   0
   6  -3  19   20.88    0.64   0
   6  -3  20    2.91    0.49   0
   6  -3  21    1.63    0.40   0
   6  -2  28    1.22    0.31   0
   5  -3  29   26.79    0.54   0
   5  -2  33   -0.04    0.20   0
   6  -1  30   13.86    0.35   0
   6   0  31    0.00    0.21   0
   5  -2  32    0.46    0.24   0
   6  -2  26   16.16    0.53   0
   4  -3  32   -0.05    0.29   0
   5  -3  27   46.96    0.70   0
   6  -2  25   14.24    0.53   0
   6  -1  29    0.78    0.32   0
   6   0  30   -0.20    0.25   0
   5  -3  26   13.57    0.52   0
   6  -2  22   -0.15    0.49   0
   6  -2  23   12.50    0.56   0
   6  -2  24    3.26    0.41   0
   6  -1  28    3.29    0.38   0
   4  -3  31   10.55    0.39   0
   5  -3  25    6.50    0.53   0
   5  -2  31    1.51    0.30   0
   6  -2  21    0.25    0.41   0
   5  -3  24   54.00    0.88   0
   5  -1  33    2.35    0.27   0
   4  -2  34    2.19    0.28   0
   5  -3  23   71.39    0.95   0
   6  -1  25    3.21    0.45   0
   6  -1  26    6.53    0.43   0
   5  -1  32   14.40    0.40   0
   6  -1  24   16.58    0.58   0
   5   0  33    0.08    0.23   0
   5   1  33    1.89    0.25   0
   6  -1  22    7.08    0.61   0
   6  -1  23   77.77    0.90   0
   6   0  26    8.93    0.50   0
   4  -3  28    5.77    0.49   0
   4  -2  33   40.16    0.57   0
   5  -2  28    8.44    0.45   0
   5  -1  31   18.57    0.47   0
   6   0  25    5.25    0.48   0
   4  -3  27    2.35    0.48   0
   4  -1  35    4.02    0.28   0
   5  -2  27    6.87    0.52   0
   6   0  23   19.85    0.66   0
   6   0  24    6.86    0.51   0
   3  -2  35   23.40    0.42   0
   4  -3  26    7.46    0.59   0
   5  -2  25    7.52    0.54   0
   5  -2  26    8.95    0.50   0
   5   0  32    0.27    0.33   0
   5   1  32   14.17    0.39   0
   3  -1  37    1.11    0.18   0
   4  -3  25   -0.39    0.58   0
   4  -2  31   14.86    0.50   0
   5  -1  29    1.34    0.39   0
   4  -2  30    5.50    0.45   0
   4   0  35   23.85    0.42   0
   5  -1  28    0.52    0.47   0
   4  -1  33    0.25    0.35   0
   4   1  35    4.14    0.27   0
   5  -1  27    6.67    0.55   0
   3  -1  36    4.60    0.32   0
   5  -1  26   10.77    0.60   0
   5   0  29   -0.32    0.40   0
   3   0  37   -0.21    0.22   0
   4  -2  28    1.53    0.50   0
   4   0  34   59.62    0.62   0
   4   2  34    2.30    0.24   0
   5  -1  25   16.27    0.61   0
   5   0  28   -0.07    0.44   0
   5   1  29    1.29    0.43   0
   4  -2  27    3.92    0.59   0
   4   1  34    3.43    0.32   0
   5   0  27    0.50    0.47   0
   3  -2  32    0.59    0.35   0
  -1   4 -15   51.74    0.73   0
  -1   4 -14    8.07    0.53   0
  -1   4  -9   43.14    0.70   0
   1   6 -19   40.38    0.92   0
  -1   4 -13   30.28    0.61   0
  -1   4 -12  122.32    1.00   0
  -1   4 -11  109.33    0.96   0
   0   5  -4   -0.16    0.37   0
   1   6 -18   40.13    0.81   0
   1   6  -5   36.49    0.87   0
   0   5  -5   50.73    0.66   0
   1   5 -23    1.73    0.62   0
   1   6 -17    0.71    0.55   0
   1   6  -6   86.11    1.08   0
   0   5  -7   51.06    0.75   0
   0   5  -6    0.70    0.40   0
   1   6 -14   27.56    0.80   0
   0   5 -15    3.50    0.52   0
   0   5 -14    0.83    0.56   0
   0   5  -9   79.89    0.87   0
   0   5  -8    0.01    0.47   0
   1   5 -22    2.93    0.66   0
   1   6 -13   11.50    0.62   0
   1   6 -12   28.91    0.78   0
   1   6 -11   18.29    0.73   0
   1   6 -10    8.38    0.60   0
   0   5 -12    0.10    0.45   0
   0   5 -11   25.41    0.60   0
   0   5 -10    0.41    0.41   0
   1   5 -21   11.63    0.66   0
   2   6 -18   11.93    0.67   0
   0   4 -19    0.14    0.44   0
   1   5 -20    6.59    0.57   0
   1   5  -2    7.06    0.50   0
   2   6 -17    0.52    0.59   0
   0   4 -18    2.69    0.53   0
   1   5 -19    4.29    0.67   0
   1   5  -3   26.87    0.57   0
   2   6 -16    1.57    0.49   0
   2   6 -15    5.41    0.59   0
   0   4 -17    0.23    0.46   0
   1   5 -18   17.38    0.70   0
   2   6 -14    6.87    0.51   0
   2   6 -11    0.16    0.58   0
   2   6 -10    0.75    0.62   0
   2   6  -9   52.50    0.85   0
   2   6  -8  216.99    1.39   0
   0   4 -16    2.05    0.46   0
   1   5 -17    8.51    0.61   0
   1   5  -4   15.83    0.47   0
   2   5 -22   26.64    0.63   0
   0   4 -14    2.43    0.47   0
   1   5  -6    9.69    0.48   0
   1   5  -5    5.02    0.40   0
   3   6 -16    6.70    0.57   0
   0   4 -13    0.40    0.38   0
   0   4 -12  253.20    1.21   0
   0   4 -11   -0.17    0.43   0
   0   4 -10  498.31    1.57   0
   1   4 -21    6.83    0.57   0
   1   5 -14    7.40    0.54   0
   1   5 -13    1.36    0.52   0
   1   5  -7    9.78    0.50   0
   3   6 -15    5.37    0.58   0
   1   5 -12   14.31    0.52   0
   1   5 -11   13.82    0.58   0
   1   5 -10    3.35    0.49   0
   1   5  -9   13.25    0.55   0
   1   5  -8   12.36    0.47   0
   2   5 -20    4.79    0.51   0
   3   6 -13   49.07    0.89   0
   3   6 -12   42.75    0.90   0
   3   6 -11   93.86    1.12   0
   3   6 -10  427.65    2.02   0
   3   6  -9  509.71    2.24   0
   3   6  -8  120.76    1.23   0
   2   5 -19   38.89    0.75   0
   0   3 -17   22.54    0.51   0
   2   4 -23  296.67    1.54   0
   2   5 -18    1.02    0.53   0
   4   6 -12   76.29    0.94   0
   0   3 -16    0.25    0.37   0
   2   5 -17    1.17    0.54   0
   4   6 -11    1.41    0.56   0
   4   6 -10   22.65    0.68   0
   4   6  -9    0.74    0.55   0
   2   4 -22  347.72    1.65   0
   2   5 -16    7.98    0.56   0
   2   5  -4   43.22    0.60   0
   2   5 -15   27.05    0.60   0
   2   5  -5    7.08    0.44   0
   3   5 -19    3.02    0.53   0
   2   4 -21   -0.19    0.58   0
   2   5 -12   12.74    0.54   0
   2   5  -7   48.79    0.65   0
   2   5  -6  146.47    0.97   0
   3   5 -18    1.58    0.50   0
   1   4 -15   51.21    0.67   0
   2   5 -10   14.85    0.49   0
   2   5  -9   15.05    0.49   0
   2   5  -8    0.63    0.35   0
   3   5 -17    0.86    0.51   0
   1   4 -14    7.50    0.41   0
   1   4 -13   31.00    0.60   0
   2   4 -20  282.63    1.47   0
   1   3 -19   35.21    0.59   0
   1   4 -11  109.18    0.86   0
   1   4 -10   44.19    0.62   0
   1   4  -9   42.53    0.60   0
   3   4 -22   25.00    0.69   0
   3   5 -15   14.38    0.59   0
   4   5 -18   65.77    0.89   0
   3   5 -14   10.91    0.57   0
   3   5  -5   17.54    0.54   0
   4   5 -17   10.02    0.54   0
   1   3 -18   50.91    0.66   0
   3   4 -21   42.34    0.79   0
   3   5 -13    3.16    0.43   0
   3   5  -6   18.01    0.52   0
   4   5 -16   10.93    0.54   0
   1   3 -17    6.55    0.44   0
   3   5  -9    2.97    0.49   0
   3   5  -8    3.24    0.38   0
   4   4 -22   15.89    0.62   0
   4   5 -15   27.07    0.65   0
   4   5 -14   23.94    0.59   0
   5   5 -14    5.68    0.52   0
   1   3 -16   70.68    0.72   0
   4   4 -21   27.10    0.69   0
   4   5 -12    6.84    0.56   0
   4   5 -11   12.75    0.59   0
   5   5 -13    4.61    0.53   0
   1   3 -15  225.75    1.10   0
   3   3 -23   40.64    0.81   0
   4   4 -20  384.28    1.73   0
   4   5  -9   18.74    0.53   0
   5   5 -12    2.09    0.41   0
   5   5 -11    2.23    0.52   0
   5   5 -10    3.16    0.50   0
   2   3 -20  127.86    0.91   0
   2   4 -13   54.11    0.62   0
   2   4 -12   44.40    0.63   0
   3   4 -18   61.69    0.81   0
   4   3 -24   71.80    0.83   0
   5   5  -9   13.13    0.51   0
   2   3 -19  228.71    1.20   0
   2   4 -11    9.09    0.44   0
   2   4 -10   17.06    0.46   0
   2   4  -7    7.34    0.38   0
   3   3 -22  104.42    1.04   0
   4   4 -19   15.03    0.60   0
   2   4  -9    0.58    0.31   0
   2   4  -8   21.01    0.42   0
   4   3 -23   20.48    0.64   0
   2   3 -18   62.99    0.69   0
   3   3 -21  371.80    1.80   0
   3   4 -14    5.99    0.48   0
   2   3 -17  112.98    0.80   0
   3   4 -13   12.20    0.51   0
   4   4 -16  549.54    2.00   0
   5   4 -17   10.96    0.51   0
   2   3 -16    8.07    0.44   0
   3   4 -12    8.62    0.42   0
   3   4 -11    9.34    0.49   0
   4   3 -21  129.03    1.06   0
   4   4 -15  135.19    1.10   0
   5   4 -16    0.90    0.50   0
   2   3 -15    3.80    0.42   0
   3   4 -10   23.48    0.55   0
   3   4  -9   38.44    0.63   0
   3   4  -8   25.10    0.53   0
   3   4  -6  138.68    0.92   0
   4   4 -14  122.71    1.02   0
   5   3 -21    7.71    0.57   0
   5   4 -15   15.97    0.62   0
   3   4  -7   39.02    0.54   0
   4   3 -20   12.79    0.62   0
   5   4 -14    2.99    0.51   0
   6   4 -13  168.56    1.21   0
   2   2 -19    0.26    0.37   0
   2   3 -14  691.09    1.73   0
   3   3 -18   51.75    0.75   0
   5   3 -20    8.98    0.56   0
   6   4 -11  101.83    1.00   0
   3   3 -17  112.38    0.98   0
   4   4 -11    0.23    0.38   0
   4   4 -10   16.23    0.56   0
   6   4 -10  435.63    1.82   0
   6   4  -9  241.69    1.39   0
   3   2 -21    8.63    0.52   0
   4   4  -8    6.42    0.43   0
   4   4  -7    9.51    0.46   0
   4   4  -5    0.41    0.39   0
   5   2 -23    4.28    0.47   0
   5   3 -19   40.96    0.76   0
   5   4 -11   28.42    0.64   0
   5   4 -10   23.28    0.62   0
   2   2 -18   66.48    0.60   0
   3   3 -16   96.65    0.85   0
   4   2 -22   28.62    0.64   0
   5   4  -9   17.47    0.54   0
   3   2 -20    5.29    0.45   0
   3   3 -15   27.60    0.60   0
   6   3 -17    6.85    0.54   0
   2   2 -17   17.82    0.39   0
   3   3 -14   15.05    0.49   0
   4   2 -21   26.95    0.61   0
   5   3 -17  134.39    1.17   0
   2   2 -16   30.84    0.49   0
   3   2 -19   30.30    0.61   0
   5   2 -21    3.18    0.49   0
   6   3 -16    2.90    0.40   0
   3   3 -13   51.55    0.63   0
   4   3 -15   10.24    0.55   0
   5   3 -16   24.47    0.62   0
   6   3 -15    0.37    0.48   0
   3   3 -12  117.50    0.83   0
   4   2 -20   23.38    0.53   0
   5   2 -20   13.37    0.58   0
   5   3 -15   66.31    0.93   0
   6   3 -14   84.43    0.91   0
   3   2 -18   21.03    0.47   0
   3   3 -11   83.66    0.72   0
   4   3 -14   99.87    0.84   0
   5   3 -14  329.44    1.69   0
   6   2 -19    5.06    0.49   0
   6   3 -13  251.68    1.44   0
   7   3 -10   87.59    1.01   0
   7   3  -9    5.33    0.59   0
   3   3 -10   21.80    0.43   0
   3   3  -9    4.16    0.37   0
   4   3 -13   74.45    0.73   0
   6   3 -12   39.77    0.80   0
   3   2 -17   14.47    0.40   0
   4   3 -12   45.23    0.65   0
   5   1 -22    3.07    0.52   0
   5   2 -19   19.68    0.55   0
   5   3 -13  333.50    1.64   0
   6   3 -11  678.35    2.26   0
   3   2 -16   34.06    0.57   0
   4   3 -11    8.60    0.45   0
   5   2 -18    6.41    0.56   0
   6   3 -10  329.54    1.61   0
   4   3 -10   10.00    0.45   0
   6   3  -9   20.23    0.61   0
   6   3  -8   57.57    0.81   0
   3   2 -15   20.73    0.47   0
   4   2 -17    5.41    0.42   0
   4   3  -9   72.41    0.68   0
   4   3  -8   51.92    0.61   0
   5   3 -10   20.10    0.53   0
   5   3  -9    4.97    0.47   0
   6   3  -7  245.56    1.33   0
   6   3  -6    5.64    0.55   0
   4   3  -5  303.80    1.20   0
   6   2 -16    2.15    0.43   0
   3   2 -14    0.91    0.37   0
   4   3  -4  219.19    0.98   0
   5   1 -20   15.61    0.61   0
   5   3  -6   68.01    0.82   0
   5   3  -5  160.71    1.07   0
   6   2 -15   30.03    0.66   0
   7   2 -13   35.09    0.68   0
   7   2 -12   42.96    0.78   0
   5   1 -19   15.37    0.58   0
   6   2 -14    6.76    0.46   0
   7   2 -11   22.75    0.69   0
   4   2 -14   14.87    0.49   0
   6   1 -18   26.55    0.67   0
   6   2 -13   67.05    0.83   0
   7   2 -10   12.06    0.60   0
   3   1 -17   56.09    0.63   0
   4   1 -18    3.18    0.44   0
   4   2 -13    1.02    0.40   0
   6   2 -12   11.86    0.56   0
   7   2  -9    4.59    0.51   0
   5   1 -18    7.61    0.49   0
   6   1 -17   11.39    0.57   0
   7   1 -15   21.36    0.66   0
   7   2  -8    3.93    0.46   0
   3   1 -16   65.40    0.67   0
   4   2 -12    9.78    0.44   0
   5   2 -12   25.40    0.61   0
   6   2 -11    7.98    0.49   0
   7   1 -14   14.09    0.59   0
   7   2  -6   35.34    0.72   0
   4   1 -17    0.29    0.32   0
   4   2 -11   -0.12    0.36   0
   5   0 -20   -0.42    0.53   0
   6   0 -19  586.13    2.10   0
   6   2 -10   54.30    0.78   0
   3   1 -15   22.12    0.48   0
   5   2 -11    7.54    0.43   0
   6   1 -15  241.72    1.36   0
   2   5 -27    9.93    0.50   0
   2   6 -23   12.80    0.54   0
   3   7 -17    8.70    0.49   0
   4   6 -25    6.85    0.33   0
   4   7 -18    0.04    0.31   0
   3   7 -16    9.70    0.49   0
   3   7 -15    0.74    0.40   0
   5   6 -24   42.23    0.46   0
   2   6 -22   -0.18    0.42   0
   4   5 -28    0.69    0.29   0
   4   6 -24   52.49    0.58   0
   2   5 -26    6.47    0.51   0
   2   6 -21   63.56    0.86   0
   3   6 -23    0.00    0.43   0
   4   4 -30    0.24    0.29   0
   5   6 -23   13.87    0.37   0
   2   6 -20   17.19    0.59   0
   3   5 -27    4.07    0.41   0
   5   5 -27   29.46    0.42   0
   2   5 -25   81.30    0.92   0
   3   4 -29    0.93    0.39   0
   3   6 -22    1.35    0.43   0
   4   5 -27    0.67    0.34   0
   6   6 -20   28.13    0.40   0
   3   5 -26    5.46    0.42   0
   3   6 -21    0.66    0.43   0
   5   4 -29   24.45    0.37   0
   5   6 -22    0.93    0.29   0
   2   4 -27    4.13    0.51   0
   2   5 -24   38.54    0.68   0
   4   4 -29    1.42    0.30   0
   5   5 -26   24.92    0.42   0
   5   6 -21   11.75    0.41   0
   6   6 -19    1.46    0.27   0
   3   4 -28   22.31    0.55   0
   3   5 -25    6.72    0.46   0
   3   6 -20    6.63    0.48   0
   3   6 -19   15.02    0.59   0
   5   6 -20   12.60    0.43   0
   6   5 -24    1.12    0.22   0
   6   6 -18  123.83    0.76   0
   3   5 -24    6.29    0.46   0
   3   6 -18   16.49    0.63   0
   4   5 -25    0.17    0.39   0
   4   6 -20    2.97    0.34   0
   5   4 -28   17.16    0.39   0
   5   5 -25    5.39    0.32   0
   6   4 -27   22.19    0.33   0
   3   4 -27   49.68    0.73   0
   4   6 -19    0.42    0.38   0
   6   6 -17    4.10    0.33   0
   3   5 -23    3.70    0.46   0
   4   5 -24   20.45    0.54   0
   4   6 -18    1.53    0.44   0
   5   5 -24    1.89    0.34   0
   6   5 -23    7.03    0.30   0
   6   6 -16   53.23    0.54   0
   4   4 -27   42.51    0.63   0
   4   6 -17   17.43    0.55   0
   5   4 -27    5.12    0.34   0
   5   6 -17   93.48    0.90   0
   7   5 -20   18.72    0.30   0
   3   4 -26   33.48    0.62   0
   3   5 -22    2.30    0.49   0
   4   6 -16    0.04    0.46   0
   5   6 -16  223.38    1.34   0
   6   3 -28   24.62    0.38   0
   4   5 -23    0.39    0.33   0
   4   6 -15   51.83    0.77   0
   5   6 -15  126.01    1.00   0
   6   5 -22    0.18    0.21   0
   7   5 -19    7.15    0.30   0
   3   4 -25   28.04    0.68   0
   4   4 -26    9.22    0.45   0
   4   5 -22    0.07    0.41   0
   5   6 -14    2.29    0.41   0
   5   5 -22    4.24    0.40   0
   6   4 -25   10.45    0.34   0
   6   5 -21   14.43    0.39   0
   7   5 -18    0.03    0.24   0
   4   4 -25   15.28    0.51   0
   6   3 -27   67.01    0.58   0
   7   4 -23   25.58    0.39   0
   5   4 -25    1.02    0.39   0
   5   5 -21    1.30    0.33   0
   7   5 -17    1.95    0.24   0
   4   3 -27    1.50    0.39   0
   4   5 -20    0.14    0.43   0
   5   5 -20    2.84    0.39   0
   6   4 -24    1.38    0.29   0
   7   3 -25    8.84    0.27   0
   7   4 -22   17.89    0.37   0
   4   4 -24    5.76    0.48   0
   5   4 -24    2.51    0.38   0
   7   5 -16    2.41    0.28   0
   5   5 -19    2.76    0.39   0
   6   3 -26  102.50    0.71   0
   6   5 -18   15.94    0.43   0
   7   5 -15    2.22    0.27   0
   8   4 -18    1.77    0.17   0
   4   3 -26    7.28    0.46   0
   4   4 -23   84.65    0.88   0
   5   3 -26   12.29    0.48   0
   5   5 -18    2.88    0.41   0
   6   5 -17    8.30    0.39   0
   7   2 -26    4.19    0.25   0
   7   4 -21    6.53    0.29   0
   7   5 -14   -0.07    0.27   0
   5   4 -23    0.45    0.38   0
   6   2 -27   12.93    0.36   0
   7   3 -24    0.73    0.23   0
   8   4 -17    4.67    0.23   0
   4   3 -25   -0.15    0.46   0
   5   5 -17    6.67    0.49   0
   6   4 -22    7.34    0.34   0
   6   5 -16    0.75    0.35   0
   7   4 -20    0.08    0.25   0
   8   3 -21    3.88    0.20   0
   5   3 -25    7.18    0.44   0
   5   4 -22   11.86    0.48   0
   6   5 -15   28.52    0.53   0
   8   4 -16    5.03    0.26   0
   6   4 -21   14.93    0.46   0
   6   5 -14    5.10    0.38   0
   7   2 -25    5.32    0.25   0
   7   3 -23    2.38    0.28   0
   8   4 -15   31.09    0.39   0
   5   4 -21   47.25    0.72   0
   6   3 -24   58.82    0.64   0
   6   5 -13    2.85    0.40   0
   8   3 -20    0.99    0.21   0
   6   4 -20    6.88    0.36   0
   8   4 -14   61.46    0.54   0
   5   4 -20   24.30    0.56   0
   6   3 -23   17.70    0.45   0
   8   2 -22    3.28    0.20   0
   8   3 -19    4.31    0.25   0
   8   4 -13    4.23    0.27   0
   5   3 -23   70.96    0.84   0
   6   2 -25   14.25    0.42   0
   6   4 -19    1.20    0.30   0
   7   2 -24    4.92    0.28   0
   7   4 -17    0.71    0.34   0
   8   4 -12   28.09    0.40   0
   5   2 -25    6.83    0.45   0
   6   4 -18   16.92    0.48   0
   7   1 -25    0.85    0.22   0
   7   4 -16   12.74    0.41   0
   8   1 -23    5.35    0.20   0
   6   3 -22    0.05    0.34   0
   8   2 -21    0.96    0.20   0
   8   3 -18   34.39    0.40   0
   9   3 -12    0.64    0.17   0
   6   2 -24    3.31    0.37   0
   6   4 -17    0.35    0.37   0
   7   3 -20    8.56    0.40   0
   7   4 -15   49.69    0.65   0
   9   2 -17    5.29    0.21   0
   9   3 -11    2.67    0.21   0
   5   2 -24    0.87    0.42   0
   6   3 -21    2.66    0.36   0
   6   4 -16    0.31    0.42   0
   7   4 -14   41.08    0.62   0
   9   3 -10    1.48    0.21   0
   7   1 -24   10.82    0.35   0
   8   1 -22   27.94    0.39   0
   8   2 -20    4.08    0.25   0
   8   3 -16    0.29    0.29   0
   9   2 -16    6.61    0.23   0
   6   3 -20    3.57    0.39   0
   7   2 -22   14.77    0.39   0
   7   4 -12    5.01    0.39   0
   7   3 -18    0.24    0.34   0
   7   4 -11   13.65    0.46   0
   9   2 -15    9.60    0.28   0
   6   3 -19   20.29    0.55   0
   7   2 -21    9.66    0.43   0
   8   1 -21   22.81    0.40   0
   6   2 -22    0.15    0.31   0
   1  -1   4  680.94    0.93   0
   2  -2  14   51.56    0.58   0
   1  -2  10   60.09    0.52   0
   0  -2   8  374.55    0.79   0
   1  -2  11    1.92    0.34   0
   2  -1   8  107.18    0.57   0
   3   0   9    0.17    0.37   0
   0  -1   3 1193.31    0.86   0
   1  -2  12   73.87    0.60   0
   1  -2  13  114.46    0.74   0
   1  -1   5  174.27    0.52   0
   2  -1   9  283.24    0.88   0
   0  -2   9   -0.35    0.23   0
   1  -2  14  115.51    0.78   0
   2  -1  10   48.28    0.49   0
   3   0  11   -0.30    0.39   0
   3   1   7  201.74    0.76   0
   1  -2  16   42.11    0.59   0
   3   0  12    0.35    0.41   0
   2  -1  11   25.45    0.37   0
   3   0  13    0.58    0.34   0
   3   0  14   -0.28    0.43   0
   3   1   8   23.38    0.40   0
   1   0   2    0.11    0.15   0
   2  -1  12   41.28    0.45   0
   2   0   6 9777.50    4.04   0
   0  -2  13   -0.06    0.30   0
   1  -1   7  125.22    0.54   0
   3   1  10  182.25    0.87   0
   3   1  11   53.39    0.62   0
   0  -1   4   -0.17    0.16   0
   3   1  12    3.78    0.45   0
   3   1  13   49.29    0.64   0
   0   4  -2   12.14    0.41   0
   0   5  -6    0.17    0.45   0
   2   4   2  230.35    1.00   0
   2   5  -1   32.42    0.61   0
   2   6  -6   92.77    1.01   0
   3   6  -5   86.85    1.06   0
  -1   4  -7    0.89    0.39   0
   1   5  -3   26.86    0.63   0
   1   6 -10    7.98    0.59   0
   3   6  -6  191.05    1.47   0
  -1   4  -8   18.90    0.49   0
   0   5  -7   49.90    0.70   0
   1   6 -11   17.36    0.66   0
   2   6  -7    4.72    0.53   0
   0   4  -3   -0.06    0.37   0
   1   6 -14   26.53    0.82   0
   1   6 -13   10.58    0.69   0
   2   5  -2    6.78    0.50   0
   2   6  -8  211.42    1.38   0
   3   6  -7   66.25    1.04   0
  -1   4  -9   45.46    0.60   0
   1   6 -15   69.55    0.97   0
   2   4   1  111.53    0.72   0
   2   6  -9   52.35    0.80   0
  -1   4 -10   45.55    0.65   0
   0   4  -4   84.40    0.67   0
   1   4  -1   22.64    0.51   0
   1   5  -5    5.19    0.49   0
   2   6 -11   -0.22    0.55   0
   2   6 -10    1.10    0.47   0
   3   6  -9  519.96    2.31   0
  -1   4 -11  110.98    0.87   0
   1   5  -6    9.38    0.55   0
   2   6 -12    1.18    0.56   0
   3   6 -10  427.56    2.21   0
  -1   4 -12  120.45    0.90   0
   0   4  -5    0.41    0.36   0
   0   5 -13   95.33    0.92   0
   0   5 -12    0.19    0.49   0
   2   4   0    0.47    0.35   0
   0   5 -17   79.21    0.94   0
   0   5 -16    0.50    0.51   0
   0   5 -15    3.03    0.53   0
   0   5 -14    0.42    0.42   0
   1   4  -2    1.69    0.33   0
   0   4  -6    0.82    0.38   0
   3   5  -4    2.79    0.50   0
   1   4  -3   10.26    0.45   0
   2   4  -1  111.52    0.75   0
   3   5  -5   17.33    0.61   0
   0   4  -7    0.38    0.43   0
   1   5 -11   14.04    0.59   0
   3   5  -6   17.80    0.59   0
   0   4  -8 1729.59    2.69   0
   1   5 -19    4.54    0.61   0
   1   5 -13    0.73    0.53   0
   1   5 -12   14.37    0.59   0
   2   5  -8   -0.28    0.49   0
   0   4  -9    0.02    0.45   0
   1   5 -17    7.88    0.58   0
   1   5 -16   -0.04    0.54   0
   1   5 -15    9.29    0.59   0
   1   5 -14    6.17    0.48   0
   2   5  -9   14.88    0.57   0
   4   5  -8  116.85    1.03   0
   0   4 -10  502.20    1.53   0
   1   4  -5    4.95    0.35   0
   2   5 -10   14.25    0.56   0
   3   5  -8    3.58    0.51   0
   0   1   7 1056.06    1.25   0
  -1   1   3  709.92    0.85   0
  -2   1   1  681.79    0.80   0
  -2   2   9  150.58    0.75   0
   1   1  13   16.84    0.37   0
  -1   1   2  389.62    0.61   0
  -3   2   8   29.65    0.48   0
  -2   2   8   10.29    0.32   0
  -1   2  10   62.71    0.60   0
   1   1  10  230.82    0.77   0
  -3   2   7   51.08    0.59   0
   1   1   9   82.79    0.50   0
  -1   2   8   38.62    0.46   0
   0   2  13   -0.28    0.41   0
   0   2  14  177.40    0.90   0
   0   2  15    0.37    0.36   0
   0   2  16  100.36    0.77   0
   1   1   8   49.94    0.42   0
   0   2  11    0.17    0.37   0
   0   2  12   96.04    0.65   0
   0   2  10   67.80    0.53   0
  -1   1   1  446.40    0.60   0
   0   1   3 1188.58    1.07   0
   0   2   9    0.09    0.33   0
   1   1   7  119.15    0.48   0
   2  -5  18    1.68    0.61   0
   2  -5  21    2.42    0.58   0
   2  -5  22   25.71    0.66   0
   4  -4  13   46.83    0.83   0
   4  -4  14  123.94    1.15   0
   4  -4  15  137.99    1.17   0
   4  -4  16  527.10    2.21   0
   4  -4  24    5.19    0.60   0
   4  -4  25   14.33    0.55   0
   5  -3  13  339.40    1.82   0
   4  -4  17  289.54    1.71   0
   4  -4  20  370.05    1.89   0
   4  -4  21   27.48    0.75   0
   4  -4  22   15.25    0.70   0
   5  -3  14  339.22    1.89   0
   3  -4  12    7.63    0.48   0
   5  -3  15   68.79    1.03   0
   5  -3  16   24.44    0.79   0
   3  -4  27   47.74    0.79   0
   5  -3  19   39.22    0.85   0
   5  -3  20    8.45    0.66   0
   5  -3  21    8.05    0.63   0
   5  -3  22   28.54    0.80   0
   5  -3  23   69.61    0.94   0
   3  -4  14    6.62    0.50   0
   3  -4  25   27.80    0.72   0
   3  -4  26   33.48    0.70   0
   2  -4  28    8.19    0.49   0
   3  -4  15   12.39    0.56   0
   3  -4  16   49.03    0.86   0
   3  -4  24   41.27    0.84   0
   2  -4  27    4.34    0.58   0
   3  -4  18   63.53    0.97   0
   3  -4  22   23.36    0.77   0
   3  -4  23    7.87    0.54   0
   4  -3  12   43.76    0.72   0
   2  -4  14  191.34    1.21   0
   2  -4  26   27.37    0.76   0
   4  -3  13   73.44    0.88   0
   4  -3  27    2.44    0.54   0
   2  -4  15  131.68    1.03   0
   2  -4  16  124.63    1.07   0
   2  -4  24   90.67    1.06   0
   2  -4  25    8.28    0.54   0
   4  -3  14   99.85    1.02   0
   4  -3  26    7.51    0.62   0
   5  -2  26    8.14    0.56   0
   2  -4  17  106.73    1.03   0
   2  -4  18  118.89    1.11   0
   2  -4  19  152.67    1.25   0
   2  -4  20  275.43    1.61   0
   2  -4  21    0.26    0.64   0
   4  -3  15   11.61    0.69   0
   4  -3  24   70.77    0.97   0
   4  -3  25    0.42    0.56   0
   5  -2  15   19.44    0.72   0
   5  -2  25    7.50    0.58   0
   3  -3  29   20.44    0.66   0
   4  -3  16  529.56    2.08   0
   4  -3  17  950.09    2.87   0
   4  -3  18   -1.12    0.71   0
   4  -3  22    0.47    0.59   0
   4  -3  23   21.54    0.72   0
   5  -2  16   32.21    0.81   0
   5  -2  23    3.66    0.58   0
   5  -2  24    0.98    0.45   0
   1  -4  18  140.09    1.18   0
   1  -4  19   79.73    1.00   0
   1  -4  20   15.47    0.70   0
   3  -3  28    6.17    0.58   0
   4  -3  19  436.08    1.98   0
   4  -3  20   13.68    0.65   0
   5  -2  18    5.72    0.62   0
   5  -2  21    3.08    0.61   0
   2  -3  30   -0.32    0.51   0
   3  -3  27    2.21    0.48   0
   2  -3  29   55.03    0.89   0
   3  -3  25   20.63    0.73   0
   3  -3  26    5.30    0.52   0
   4  -2  28    2.15    0.52   0
   5  -1  26   11.05    0.58   0
   2  -3  28    8.26    0.63   0
   3  -3  15   28.11    0.69   0
   4  -2  27    4.47    0.55   0
   5  -1  25   17.25    0.66   0
   2  -3  27   16.58    0.71   0
   3  -3  17  110.07    1.09   0
   3  -3  18   50.69    0.89   0
   3  -3  19  270.27    1.68   0
   3  -3  20  553.91    2.37   0
   3  -3  21  378.86    2.04   0
   3  -3  22  103.73    1.21   0
   4  -2  26    0.55    0.55   0
   5  -1  24   13.78    0.68   0
   2  -3  26  148.42    1.30   0
   4  -2  25    5.84    0.59   0
   5  -1  22    3.04    0.65   0
   5  -1  23   12.92    0.68   0
   3  -2  30    6.41    0.51   0
   4  -2  15    5.03    0.57   0
   4  -2  24   55.68    0.89   0
   1  -3  27  167.35    1.40   0
   2  -3  24   95.15    1.14   0
   3  -2  29    7.51    0.63   0
   4  -2  16   41.70    0.66   0
   4  -2  17    5.78    0.56   0
   4  -2  18   44.66    0.80   0
   4  -2  19   64.45    0.96   0
   4  -2  20   23.60    0.76   0
   4  -2  21   26.49    0.78   0
   4  -2  22   28.29    0.82   0
   2  -3  22  569.71    2.25   0
   2  -3  23  707.55    2.52   0
   3  -2  28    2.09    0.58   0
   4  -1  29    4.04    0.55   0
   1  -3  25   45.72    0.91   0
   1  -2  32   31.81    0.72   0
   2  -3  18   62.17    0.83   0
   2  -3  19  229.52    1.39   0
   2  -3  20  126.58    1.15   0
   4  -1  28    7.96    0.58   0
   1  -3  23  150.74    1.29   0
   1  -3  24   34.43    0.82   0
   2  -2  30   37.59    0.79   0
   4  -1  27   35.71    0.82   0
   1  -3  22  101.85    1.09   0
   1  -2  31   13.22    0.66   0
   3  -2  26    4.97    0.52   0
   4  -1  26   40.98    0.83   0
   3  -2  24   13.14    0.69   0
   3  -1  31    4.54    0.48   0
   4  -1  25   37.34    0.80   0
   1  -2  30    3.34    0.61   0
   3  -2  22   32.66    0.78   0
   3  -2  23   23.98    0.75   0
   3  -1  30    6.50    0.60   0
   2  -2  27   -0.01    0.56   0
   3  -2  18   20.45    0.64   0
   3  -2  19   30.06    0.72   0
   3  -2  20    4.95    0.59   0
   3  -2  21    9.10    0.60   0
   4   0  29   33.83    0.65   0
   2  -1  32    0.27    0.49   0
   4  -1  17   -0.45    0.49   0
   4  -1  22   30.25    0.69   0
   4   0  28    0.39    0.53   0
   1  -2  28   34.44    0.81   0
   1  -1  33    5.11    0.53   0
   2  -2  25   96.95    1.08   0
   3  -1  28    9.33    0.65   0
   4  -1  18    2.20    0.46   0
   4  -1  19   44.19    0.71   0
   4   0  27  208.54    1.42   0
   2  -2  24   27.11    0.76   0
   2  -1  31    3.12    0.52   0
   3  -1  27    2.19    0.55   0
   1  -1  32    4.50    0.52   0
   2  -1  30  107.27    1.08   0
   3   0  31    0.72    0.48   0
   4   0  26   12.95    0.66   0
   4   1  29    4.02    0.52   0
   1  -2  26   49.79    0.91   0
   2  -2  21  165.53    1.20   0
   4   0  25  222.97    1.46   0
   1  -2  25   58.33    0.91   0
   1  -1  31    1.11    0.57   0
   2  -2  20    1.15    0.49   0
   2  -1  29   -0.85    0.56   0
   3  -1  25   63.62    0.92   0
   3   0  30   -0.02    0.43   0
   4   1  28    7.58    0.58   0
   1  -2  24   29.87    0.74   0
   3  -1  24   56.73    0.85   0
   3   0  29    0.45    0.53   0
   4   0  22   34.96    0.75   0
   4   0  23   26.16    0.75   0
   4   1  27   37.35    0.75   0
   0  -1  31    1.29    0.56   0
   1  -2  23    1.34    0.52   0
   1  -1  30    1.94    0.58   0
   2  -1  28    1.38    0.49   0
   2   0  32   -0.12    0.44   0
   3  -1  23   23.48    0.67   0
   4   0  21   11.30    0.62   0
   1  -2  21   20.76    0.66   0
   1  -2  22   12.33    0.52   0
   1   0  33   -0.46    0.51   0
   3  -1  20   16.07    0.64   0
   3  -1  21    3.48    0.56   0
   3   0  28    0.36    0.55   0
   3   1  31    5.00    0.54   0
   4   0  19   41.00    0.76   0
   4   1  26   40.35    0.80   0
   0  -2  23   -0.33    0.44   0
   0  -1  30   -0.12    0.54   0
   1  -1  29   12.68    0.67   0
   2  -1  26    0.53    0.57   0
   2   0  31   18.37    0.60   0
   3  -1  19   27.95    0.66   0
   3   0  27    0.48    0.55   0
   4   1  25   37.48    0.77   0
   3   1  30    6.53    0.57   0
   0  -1  29    2.66    0.58   0
   0   0  33    0.27    0.49   0
   1   0  32   -0.65    0.53   0
   2  -1  25   52.86    0.81   0
   2   0  30  192.20    1.36   0
   1  -1  27   19.84    0.74   0
   2  -1  24   47.90    0.75   0
   2   1  32   -0.09    0.50   0
   3   0  25   -0.52    0.59   0
   3   1  29   14.30    0.55   0
   2  -1  23  134.50    1.11   0
   3   0  24    0.15    0.58   0
   3   1  28    8.93    0.61   0
   3   2  30    6.20    0.52   0
   1  -1  26   19.87    0.65   0
   1   1  33    4.76    0.51   0
   2  -1  22   72.68    0.82   0
   2   1  31    2.97    0.56   0
   3   0  23    0.11    0.58   0
   0  -1  27   36.27    0.75   0
   0   0  31   -0.13    0.54   0
   1  -1  25   19.74    0.74   0
   1   0  30    0.22    0.52   0
   2  -1  21    0.13    0.39   0
   3   0  22    0.34    0.54   0
   3   1  27    1.63    0.57   0
   3   2  29    7.68    0.56   0
   0  -1  26    0.59    0.55   0
   1  -1  24   21.42    0.69   0
   2   1  30  105.44    1.09   0
   3   0  21   -0.04    0.50   0
   0   1  33   76.52    0.90   0
   1   0  29    0.09    0.53   0
   1   1  32    4.05    0.52   0
   2   0  26   -0.20    0.58   0
   3   2  28    2.23    0.52   0
   0   0  30    2.27    0.52   0
   1  -1  23   53.54    0.76   0
   2   1  29   -0.12    0.55   0
   2   2  31   16.73    0.58   0
   3   1  25   64.76    0.97   0
   0  -1  24   -0.45    0.52   0
   1  -1  22   80.51    0.86   0
   1   1  31    1.49    0.52   0
   2   0  25  314.22    1.62   0
   3   2  27    0.99    0.52   0
   0   1  32    0.54    0.52   0
   2   0  24  184.80    1.29   0
   2   1  28    1.25    0.55   0
   3   3  28    5.78    0.51   0
   0  -1  23   51.37    0.73   0
   1   0  27   -0.55    0.47   0
   1   1  30    1.83    0.55   0
   1   2  32   31.93    0.74   0
   2   0  23   52.56    0.81   0
   2   2  30   37.07    0.68   0
   3   2  26    4.60    0.58   0
   0   1  31    0.38    0.55   0
   1   0  26    0.02    0.54   0
   3   3  27    1.47    0.56   0
   2   2  29   27.29    0.69   0
   3   1  21    3.80    0.54   0
  -1   1  31    2.01    0.51   0
   0   0  27    0.68    0.55   0
   1   0  25    0.51    0.54   0
   1   1  29   12.93    0.54   0
   1   2  31   13.85    0.63   0
   2   0  21  381.23    1.61   0
   2   1  26    0.10    0.55   0
   3   1  20   16.12    0.61   0
   0   1  30   -0.03    0.53   0
   0   2  32   39.56    0.70   0
   2   2  28   23.85    0.67   0
  -1   1  30    1.76    0.56   0
  -1   2  32   33.82    0.70   0
   0   0  26   58.57    0.83   0
   1   0  24    0.33    0.46   0
   1   2  30    3.13    0.56   0
   2   1  25   52.55    0.78   0
   2   3  29   56.87    0.76   0
   3   2  23   25.21    0.70   0
   0   1  29    1.86    0.55   0
   0   2  31    0.08    0.48   0
   1   0  23   -0.26    0.47   0
   1   3  31   12.35    0.55   0
   2   1  24   48.88    0.81   0
   2   2  27   -0.35    0.56   0
   3   2  22   33.90    0.73   0
  -1   0  26    0.88    0.48   0
   0   0  25    0.11    0.50   0
   1   1  27   18.99    0.61   0
   1   2  29   18.71    0.68   0
   2   3  28    7.62    0.60   0
  -1   2  31   14.09    0.61   0
   1   0  22    0.20    0.39   0
   1   3  30   58.41    0.88   0
   2   1  23  136.37    1.10   0
  -1   0  25    0.43    0.55   0
   0   0  24  166.96    1.11   0
   0   2  30   37.87    0.76   0
   1   1  26   21.15    0.62   0
   2   1  22   73.67    0.87   0
   2   3  27   16.81    0.65   0
   3   2  20    5.78    0.52   0
   0   0  23    0.91    0.50   0
   0   3  31   24.40    0.59   0
   1   2  28   34.54    0.78   0
   2   2  25  100.35    1.03   0
   2   4  27    3.98    0.55   0
  -1   0  24    0.72    0.50   0
  -1   2  30    3.31    0.51   0
   0   1  27   36.56    0.70   0
   0   2  29    0.25    0.54   0
   1   1  25   20.08    0.58   0
   1   3  29   95.39    0.98   0
   2   1  21    0.28    0.46   0
   2   3  26  147.52    1.19   0
  -1   3  31   12.84    0.60   0
   0   3  30    1.17    0.64   0
   1   1  24   21.48    0.63   0
   1   4  29    8.27    0.56   0
   2   2  24   27.22    0.65   0
  -1   0  23    0.06    0.46   0
  -1   1  27   19.07    0.68   0
   0   1  26    0.51    0.45   0
   1   3  28   62.51    0.93   0
   1   1  23   54.83    0.79   0
   1   2  26   52.06    0.88   0
   2   2  23    2.95    0.48   0
  -1   1  26   20.37    0.66   0
  -1   3  30   62.38    0.87   0
   0   1  25   22.09    0.67   0
   0   3  29 1796.24    3.78   0
   1   3  27  173.52    1.38   0
   1   4  28   13.94    0.51   0
   2   2  22   19.52    0.61   0
   2   4  25    8.06    0.58   0
   1   2  25   58.77    0.88   0
   0   1  24    0.38    0.50   0
   0   4  29   -0.21    0.46   0
   1   4  27   23.72    0.70   0
   2   2  21  166.96    1.12   0
   2   3  23  682.70    2.30   0
   2   4  24   91.32    0.99   0
  -2   3  29   55.81    0.81   0
  -1   1  25   20.27    0.56   0
  -1   3  29   94.65    1.00   0
   0   3  28    0.78    0.57   0
   1   2  24   29.12    0.70   0
  -1   4  29    7.24    0.53   0
   0   1  23   52.52    0.74   0
   0   4  28  409.62    1.83   0
   1   5  26    8.40    0.53   0
   2   3  22  575.42    2.09   0
  -1   1  24   21.56    0.63   0
  -1   3  28   60.29    0.91   0
   0   3  27   82.11    0.96   0
   1   2  23    1.25    0.51   0
   1   4  26   48.66    0.80   0
  -2   3  28    8.60    0.60   0
   0   1  22    0.34    0.45   0
   0   2  25    0.01    0.49   0
   2   3  21    6.69    0.58   0
  -1   1  23   55.04    0.79   0
  -1   2  26   50.86    0.80   0
  -1   4  28   13.54    0.57   0
   0   4  27   -1.49    0.65   0
   1   3  24   33.67    0.80   0
  -2   4  28    7.98    0.53   0
  -1   3  27  191.27    1.39   0
   0   2  24   13.28    0.57   0
   1   2  22   12.96    0.49   0
   2   3  20  126.49    1.03   0
   2   4  21    0.21    0.62   0
  -2   3  27   15.79    0.62   0
  -1   2  25   59.68    0.88   0
  -2   2  25   97.45    0.98   0
  -1   1  22   79.86    0.80   0
   0   3  25  455.29    1.94   0
   0   4  26 1068.65    2.85   0
   1   2  21   20.81    0.52   0
   1   3  23  153.18    1.22   0
   2   3  19  223.49    1.24   0
  -2   4  27    3.61    0.49   0
   0   2  23    0.27    0.40   0
  -2   3  26  143.44    1.14   0
   0   4  25   -0.47    0.59   0
   0   5  25    4.97    0.48   0
   1   5  23    1.80    0.44   0
   2   3  18   61.30    0.74   0
  -2   2  24   27.70    0.65   0
  -1   5  26    7.76    0.52   0
   0   2  22   69.74    0.79   0
   0   3  24   -0.25    0.46   0
  -2   4  26   27.77    0.64   0
  -1   2  23    0.86    0.49   0
   0   2  21   -0.04    0.41   0
   0   3  23   50.23    0.76   0
   0   6  23   -0.34    0.45   0
  -2   2  23    2.51    0.54   0
  -1   4  25  110.72    1.02   0
  -1   5  25    1.12    0.41   0
   1   3  20    6.32    0.50   0
  -2   5  25   81.62    0.87   0
  -2   3  24   93.15    1.01   0
  -1   5  24    3.46    0.50   0
   0   3  22   -0.10    0.38   0
  -2   2  22   19.26    0.52   0
  -1   6  23    3.88    0.49   0
   1   4  20   14.75    0.52   0
  -3   4  24   44.33    0.77   0
  -3   5  24    6.37    0.50   0
  -2   4  24   91.10    1.00   0
  -2   5  24   37.51    0.69   0
   0   3  21  286.25    1.42   0
  -2   2  21  161.03    1.07   0
  -2   3  23  679.80    2.21   0
  -1   5  23    1.53    0.49   0
  -1   6  22   56.46    0.71   0
  -3   4  23    8.46    0.57   0
  -3   5  23    4.15    0.50   0
  -2   3  22  560.02    2.02   0
  -2   5  23    1.13    0.47   0
   0   3  20    0.25    0.36   0
  -4   5  22    0.39    0.43   0
  -2   2  20    1.36    0.44   0
  -2   6  22    0.14    0.40   0
  -1   3  21   20.91    0.63   0
  -1   4  22   26.55    0.61   0
  -1   6  21   62.54    0.81   0
  -3   5  22    3.37    0.48   0
  -2   3  21    6.98    0.56   0
  -2   6  21   62.12    0.80   0
  -1   4  21    7.84    0.56   0
   1   4  17   87.46    0.82   0
   1   5  17    8.37    0.57   0
  -4   5  21    3.06    0.46   0
  -3   6  21    0.15    0.36   0
  -1   3  20    7.18    0.51   0
  -1   6  20   19.65    0.62   0
  -2   4  21    0.94    0.48   0
  -2   5  21    2.95    0.45   0
   4  -1  -4  212.83    0.95   0
   4  -3  -2  374.80    1.34   0
   3  -3  -2  727.94    1.56   0
   4  -2  -3  235.68    1.01   0
   5  -2  -2   21.93    0.49   0
   5   0  -2    0.41    0.36   0
   6  -2   0   -0.06    0.39   0
   4   0  -3    1.31    0.30   0
   5  -1  -2   64.86    0.67   0
   5  -2  -1    5.28    0.39   0
   3  -3  -1  469.98    1.27   0
   4  -2  -2   65.88    0.57   0
   5  -1  -1   45.90    0.61   0
   5   0  -1    0.02    0.32   0
   4  -3   0    1.82    0.44   0
   4  -1  -2  386.44    1.19   0
   4  -2  -1    1.02    0.36   0
   5  -1   0   42.51    0.61   0
   5   0   0    0.13    0.36   0
   3  -3   0  147.15    0.78   0
   4  -3   1  146.10    0.93   0
   5  -2   1    5.41    0.48   0
   5  -3   3   10.40    0.51   0
   4  -2   0   32.58    0.52   0
   4  -1  -1   15.52    0.40   0
   5  -1   1   47.10    0.63   0
   5   0   1   -0.10    0.38   0
   3  -3   1  457.92    1.30   0
   4  -3   2  378.96    1.40   0
   5  -2   2   22.30    0.50   0
   5   0   2    0.11    0.38   0
   6  -1   5   84.75    0.86   0
   6   0   5  148.86    1.02   0
   4  -2   1    0.90    0.33   0
  -2  -1  24   47.26    0.91   0
  -2   0  29   13.45    0.79   0
   1   0  32   -0.59    0.64   0
   2   0  31   19.29    0.77   0
  -2  -1  23  136.95    1.30   0
  -1  -1  26   20.68    0.91   0
   2  -1  26    0.18    0.75   0
  -2  -1  22   71.19    1.04   0
  -1   1  33    4.25    0.68   0
   0  -1  27   37.47    0.88   0
   1  -1  27   19.69    0.79   0
   1   0  31   -0.19    0.65   0
   2  -1  25   52.80    1.04   0
   2   0  30  193.83    1.60   0
  -2   1  31    1.25    0.62   0
  -1  -1  25   20.27    0.79   0
  -1   0  30    0.48    0.62   0
   0  -1  26   -0.30    0.69   0
   0   0  31   -0.02    0.58   0
   1  -1  26   21.23    0.91   0
  -1  -1  24   20.71    0.87   0
   0   1  33   75.37    1.07   0
   1   1  33    4.90    0.66   0
   2  -1  24   48.93    0.99   0
  -1   0  29    0.82    0.60   0
  -1   1  32    3.38    0.59   0
   0   0  30    1.58    0.60   0
   1  -1  25   20.41    0.79   0
   1   0  30   -0.40    0.58   0
   2  -1  23  139.10    1.32   0
   2   0  29   14.02    0.68   0
   2   1  32    0.61    0.48   0
  -2   0  26    0.91    0.71   0
  -1  -1  22   79.75    1.05   0
   0  -1  24    0.47    0.61   0
   1  -1  24   21.45    0.83   0
   2  -1  22   74.09    1.02   0
   2   0  28   97.73    1.22   0
  -2   1  29    0.23    0.71   0
  -1   1  31    1.54    0.66   0
   0  -1  23   52.92    0.91   0
   0   1  32    0.60    0.53   0
   1   0  29    0.56    0.58   0
   1   1  32    4.01    0.54   0
   2  -1  21   -0.11    0.59   0
   2   1  31    3.21    0.66   0
  -2   0  25  306.58    1.79   0
  -1   0  27    0.50    0.74   0
  -2   0  24  186.79    1.50   0
  -1   1  30    1.32    0.69   0
   0  -1  22    0.13    0.50   0
   0   1  31    1.11    0.65   0
   1  -1  22   81.85    1.02   0
   1   1  31    1.45    0.65   0
   2   1  30  106.12    1.22   0
  -1   0  26    0.47    0.73   0
  -1   2  32   31.60    0.75   0
   0   0  27   -0.17    0.68   0
   1   0  27    0.53    0.67   0
   2   0  26    0.12    0.70   0
  -2   0  23   50.76    0.94   0
   0   1  30   -0.52    0.68   0
   1   1  30    1.67    0.66   0
  -1   1  29   11.78    0.70   0
  -1   2  31   13.15    0.80   0
   0   0  26   60.44    1.02   0
   0   2  32   40.46    0.89   0
   1   0  26    0.22    0.68   0
   1   2  32   32.66    0.86   0
   2   0  25  306.58    1.86   0
   2   1  29   -0.77    0.66   0
   2   2  31   16.64    0.72   0
  -2   1  26    0.45    0.72   0
  -1   0  24    0.07    0.54   0
   0   0  25    0.42    0.63   0
   0   1  29    1.90    0.57   0
   0   2  31    0.03    0.62   0
   1   0  25   -0.10    0.69   0
   1   1  29   13.11    0.77   0
   1   2  31   13.90    0.77   0
   2   0  24  182.01    1.46   0
  -1   0  23   -0.36    0.58   0
  -1   2  30    3.11    0.69   0
   2   0  23   51.80    0.94   0
  -2   1  25   51.53    1.02   0
  -1   1  27   18.71    0.86   0
  -1   3  31   13.54    0.71   0
   0   0  24  164.62    1.35   0
   1   0  24    0.30    0.62   0
   1   2  30    3.31    0.68   0
   2   0  22  159.63    1.29   0
  -2   1  24   47.80    0.95   0
  -1   1  26   20.36    0.88   0
   0   0  23    0.47    0.50   0
   0   1  27   35.88    0.90   0
   0   3  31   23.83    0.78   0
   1   1  27   19.71    0.81   0
   1   3  31   12.97    0.74   0
   2   1  26    0.60    0.67   0
   2   2  29   27.70    0.76   0
  -1   3  30   61.02    1.01   0
   1   0  22    0.46    0.57   0
  -2   1  23  138.46    1.21   0
  -1   1  25   20.29    0.81   0
  -1   2  28   34.44    0.93   0
   0   1  26    0.09    0.65   0
   0   2  29    0.48    0.56   0
   1   1  26   21.40    0.81   0
   1   2  29   18.23    0.72   0
   2   1  25   53.55    0.95   0
   2   2  28   23.40    0.84   0
   1   3  30   61.70    1.03   0
  -2   1  22   70.04    0.89   0
  -1   1  24   22.47    0.77   0
  -1   3  29   92.62    1.11   0
   1   1  25   20.81    0.81   0
   1   2  28   35.37    0.90   0
   2   1  24   48.09    0.91   0
   2   2  27    0.26    0.56   0
  -1   3  28   60.01    1.05   0
  -1   4  29    8.08    0.64   0
   0   1  24   -0.33    0.62   0
   0   3  29 1779.56    4.16   0
  -1   2  26   52.74    0.93   0
   1   1  24   20.66    0.70   0
   2   1  23  134.47    1.18   0
  -1   1  22   78.71    1.00   0
  -1   2  25   60.37    1.03   0
  -1   4  28   14.11    0.72   0
   0   1  23   51.79    0.78   0
   1   1  23   53.02    0.87   0
   2   1  22   72.39    0.90   0
   2   2  25   97.12    1.16   0
   2   3  27   16.40    0.77   0
   2   4  28    8.36    0.64   0
  -1   2  24   30.17    0.83   0
   0   1  22    0.31    0.47   0
   0   2  25    0.11    0.62   0
   0   3  27   83.71    1.11   0
   0   4  28  410.07    2.01   0
   1   1  22   79.05    0.97   0
   1   3  27  192.07    1.56   0
   2   1  21    0.50    0.48   0
   2   2  24   27.34    0.72   0
   2   4  27    3.88    0.60   0
   3   4  25   29.73    0.83   0
  -1   2  23    1.06    0.59   0
   0   2  24   13.27    0.60   0
   1   4  27   24.69    0.82   0
   2   2  23    3.35    0.62   0
   0   5  27   60.56    0.89   0
   1   5  27   13.70    0.63   0
   0   2  23   -0.35    0.60   0
   0   3  25  457.19    2.16   0
   1   2  23    1.32    0.62   0
   2   2  22   19.89    0.69   0
   2   5  26    6.70    0.52   0
   3   4  24   43.96    0.86   0
  -1   4  25  108.45    1.19   0
   0   4  26 1067.26    3.14   0
   2   3  24   93.56    1.18   0
  -1   5  25    1.42    0.56   0
   0   2  22   69.51    0.90   0
   0   5  26   -0.32    0.46   0
   1   5  26    7.11    0.64   0
  -1   2  21   20.32    0.62   0
   0   3  24    0.15    0.63   0
   1   2  22   12.64    0.58   0
   2   2  21  165.25    1.22   0
   2   5  25   79.75    0.93   0
   2   3  23  678.89    2.47   0
   2   4  24   91.06    1.09   0
   3   5  23    3.59    0.55   0
  -1   5  24    3.64    0.59   0
   1   5  25    1.36    0.51   0
   2   2  20    1.60    0.56   0
   2   5  24   37.25    0.79   0
   0   3  23   48.97    0.80   0
   1   3  23  149.12    1.26   0
   2   3  22  571.97    2.27   0
  -1   6  23    4.17    0.57   0
   0   5  24    0.27    0.56   0
   1   5  24    3.02    0.62   0
  -1   5  23    2.42    0.57   0
   0   3  22    0.17    0.59   0
   2   5  23    0.90    0.57   0
  -1   3  21   20.51    0.62   0
   0   4  23   -0.56    0.61   0
   0   6  23   -0.59    0.51   0
  -1   6  22   58.16    0.87   0
   0   5  23   41.80    0.83   0
   1   5  23    1.75    0.60   0
   2   6  22   -0.07    0.53   0
   0   3  21  287.52    1.56   0
   2   5  22   25.79    0.76   0
  -1   4  21    8.01    0.64   0
   0   4  22    0.31    0.49   0
   0   6  22   59.18    0.85   0
   1   4  22   26.23    0.70   0
   1   6  22   58.15    0.89   0
   2   4  21    0.19    0.72   0
   3   5  20   13.43    0.66   0
   1   5  22    3.39    0.60   0
   2   6  21   63.21    0.88   0
  -1   3  19   37.40    0.73   0
   0   3  20    0.08    0.42   0
   0   4  21   -0.22    0.56   0
   1   3  20    7.25    0.48   0
   1   4  21    7.95    0.62   0
   2   3  19  225.03    1.34   0
   2   5  21    2.85    0.58   0
  -1   4  20   15.69    0.67   0
   0   6  21    0.09    0.55   0
   1   6  21   62.03    0.91   0
   2   4  20  270.02    1.59   0
   3   5  19    2.97    0.58   0
  -1   6  20   20.12    0.68   0
   0   3  19    1.80    0.49   0
   1   3  19   36.88    0.70   0
   2   6  20   16.95    0.66   0
   0   4  20   11.90    0.65   0
   2   3  18   61.15    0.82   0
   2   5  20    4.81    0.53   0
  -1   7  18   20.86    0.63   0
   0   6  20  185.27    1.34   0
   0   7  19  258.67    1.44   0
   1   6  20   20.33    0.72   0
   2   4  19  146.60    1.21   0
  -1   5  19    5.87    0.59   0
   2   6  19   24.57    0.65   0
   0   4  19   -0.23    0.54   0
  -1   7  17    8.60    0.57   0
   0   6  19    0.49    0.56   0
   0   7  18    0.14    0.42   0
   1   5  19    5.64    0.60   0
   1   6  19   39.63    0.72   0
   1   7  18   19.97    0.57   0
   2   4  18  114.79    1.01   0
   2   6  18   12.65    0.63   0
   2   7  17    7.83    0.54   0
  -1   5  18   17.92    0.67   0
  -1   6  18   37.40    0.70   0
   0   5  19   10.14    0.53   0
   2   5  18    2.02    0.61   0
   0   4  18    2.68    0.51   0
   0   7  17   16.13    0.61   0
   1   4  18  146.77    1.15   0
   1   6  18   40.89    0.79   0
  -1   4  17   92.38    0.91   0
  -1   7  16   15.36    0.63   0
   0   5  18   -0.33    0.53   0
   0   6  18    7.46    0.53   0
   1   5  18   17.88    0.66   0
   2   6  17    0.73    0.58   0
  -1   5  17    8.79    0.59   0
   2   5  17    2.93    0.59   0
   3   6  15    5.60    0.59   0
   0   4  17    0.02    0.47   0
   0   6  17   -0.10    0.54   0
   1   4  17   86.68    0.86   0
   2   4  16  120.47    1.00   0
  -1   4  16   42.50    0.66   0
   0   5  17   78.94    0.93   0
   2   6  16    1.96    0.55   0
  -1   5  16    0.73    0.51   0
   2   5  16    7.77    0.63   0
   0   4  16    2.42    0.47   0
   1   4  16   44.27    0.66   0
   1   7  15   63.56    0.83   0
   2   4  15  125.94    1.02   0
   2   7  14    0.50    0.54   0
   0   5  16   -0.19    0.55   0
   1   5  16   -0.04    0.50   0
   2   6  15    5.44    0.49   0
   3   7  12   47.15    0.69   0
  -1   5  15    9.35    0.57   0
   1   4  15   50.03    0.69   0
   2   7  13   11.33    0.53   0
   3   5  13    3.40    0.47   0
  -1   6  14   29.83    0.72   0
   0   5  15    3.06    0.54   0
   1   5  15   10.27    0.56   0
   2   5  14   50.83    0.78   0
   0   7  13    0.13    0.51   0
   2   7  12  195.17    1.33   0
  -1   7  12   34.18    0.66   0
   0   6  14  165.09    1.20   0
  -1   6  13   11.49    0.53   0
   0   8  10   23.81    0.54   0
   1   5  14    7.23    0.46   0
  -1   5  13    1.14    0.49   0
   0   6  13    0.35    0.54   0
   0   7  12    0.12    0.41   0
   1   6  13   13.12    0.61   0
   2   7  11   17.54    0.60   0
  -1   6  12   29.56    0.70   0
   2   6  12    0.83    0.51   0
   0   5  13   93.25    0.90   0
   0   7  11   -0.14    0.50   0
   1   5  13    1.76    0.42   0
   2   5  12   12.07    0.55   0
  -1   5  12   15.22    0.57   0
   0   6  12    0.66    0.51   0
   2   6  11    0.48    0.57   0
  -1   6  11   18.88    0.63   0
   0   7  10    0.05    0.44   0
   1   5  12   14.70    0.48   0
   2   5  11    1.25    0.45   0
  -1   5  11   14.36    0.57   0
   0   8   7    0.72    0.39   0
   1   6  11   18.87    0.56   0
   2   6  10    0.59    0.59   0
  -1   6  10    9.44    0.56   0
   1   5  11   13.79    0.47   0
   1   6  10    9.20    0.58   0
   0   6  10   46.40    0.71   0
   2   6   9   51.12    0.77   0
  -1   6   9    9.41    0.49   0
   1   8   5    9.06    0.49   0
   0   6   9    0.14    0.52   0
   1   5  10    3.94    0.39   0
   1   6   9   10.57    0.55   0
   2   6   8  207.50    1.33   0
  -1   6   8   38.02    0.72   0
   1   8   4    4.80    0.44   0
   0   6   8    3.69    0.54   0
   1   6   8   37.29    0.65   0
   1   8   3   -0.15    0.42   0
   2   5   8    0.61    0.47   0
  -1   6   7  119.98    1.03   0
   1   6   7  120.63    1.04   0
   1   8   2    6.73    0.48   0
   0   6   7   -0.06    0.52   0
   2   6   5    3.68    0.56   0
  -1   6   5   36.55    0.67   0
   1   6   5   37.54    0.68   0
   2   6   4   33.51    0.66   0
   3   6   2    8.66    0.54   0
  -3   5 -26    5.36    0.60   0
  -2   8 -19    1.47    0.36   0
  -1   6 -30    1.31    0.29   0
  -3   7 -19    8.39    0.58   0
  -3   5 -25    7.18    0.64   0
  -3   6 -23    0.59    0.53   0
  -3   7 -18    1.83    0.46   0
  -3   7 -17    8.37    0.56   0
  -2   7 -24   38.54    0.60   0
  -2   8 -17    0.59    0.38   0
  -2   8 -16    4.14    0.50   0
  -1   7 -27    2.49    0.26   0
  -3   6 -22    1.57    0.55   0
  -3   7 -16    9.00    0.63   0
  -3   7 -15    0.80    0.58   0
  -1   8 -22    1.90    0.27   0
  -3   5 -24    6.50    0.65   0
  -3   7 -14    1.07    0.56   0
  -2   7 -23   11.76    0.47   0
  -1   6 -29    1.74    0.31   0
  -3   5 -23    3.16    0.65   0
  -3   6 -21    0.68    0.47   0
  -1   7 -26    2.13    0.32   0
  -3   6 -20    6.35    0.65   0
  -1   8 -20    5.83    0.41   0
  -3   5 -22    3.08    0.65   0
  -2   5 -27   10.70    0.58   0
  -2   6 -25    6.49    0.54   0
  -2   7 -21   33.07    0.72   0
  -1   6 -28    1.45    0.35   0
   0   6 -30    0.01    0.25   0
   0   8 -23   -0.23    0.23   0
  -3   6 -18   16.04    0.63   0
  -2   7 -20   33.83    0.72   0
  -1   7 -25    3.07    0.36   0
  -1   8 -19    7.21    0.45   0
  -2   5 -26    6.95    0.57   0
  -2   6 -24   27.71    0.69   0
  -1   8 -18   13.97    0.47   0
   0   7 -27   29.04    0.44   0
   0   8 -22    2.70    0.28   0
  -2   7 -19   -0.11    0.45   0
  -2   7 -18   46.03    0.79   0
  -1   7 -24    7.87    0.41   0
  -2   5 -25   82.96    1.05   0
  -2   6 -23   13.83    0.54   0
  -2   7 -17    8.26    0.59   0
   0   6 -29   -0.21    0.32   0
  -2   6 -22   -0.03    0.56   0
  -2   7 -16    1.07    0.57   0
  -2   7 -15   93.83    1.08   0
  -1   5 -28    6.14    0.51   0
  -1   8 -14   -0.11    0.44   0
   0   7 -26    0.15    0.29   0
   1   6 -30    1.57    0.22   0
  -2   5 -24   36.76    0.83   0
  -2   7 -14    0.25    0.63   0
  -2   7 -13   11.70    0.70   0
  -1   6 -26   12.38    0.54   0
   1   7 -27    2.30    0.24   0
  -2   6 -21   62.86    0.90   0
   0   6 -28   50.05    0.65   0
   0   7 -25   27.10    0.50   0
   0   8 -19   -0.14    0.36   0
   1   8 -22    1.72    0.24   0
  -2   6 -20   16.44    0.73   0
  -1   5 -27   12.87    0.59   0
  -1   6 -25   27.75    0.67   0
  -1   7 -21   32.24    0.73   0
  -1   7 -20   20.80    0.67   0
   0   7 -24    0.57    0.37   0
   0   8 -18    4.54    0.39   0
   1   6 -29    1.37    0.30   0
   1   8 -21    2.21    0.30   0
  -1   5 -26    7.12    0.60   0
  -1   6 -24   12.95    0.58   0
   1   7 -26    1.90    0.29   0
  -1   7 -19   11.45    0.53   0
   1   8 -20    5.88    0.36   0
  -1   5 -25    1.23    0.58   0
  -1   6 -23    3.33    0.47   0
  -1   7 -17    7.83    0.59   0
   0   5 -28    0.35    0.42   0
   0   6 -26    2.44    0.43   0
   0   8 -14    8.51    0.47   0
   1   6 -28    1.07    0.35   0
   1   7 -25    2.71    0.32   0
   2   6 -29    7.62    0.29   0
  -1   6 -22   56.86    0.91   0
   0   7 -22    0.02    0.46   0
   1   8 -19    7.50    0.42   0
   2   7 -26    2.19    0.24   0
   2   8 -21    0.36    0.22   0
   0   5 -27   58.74    0.82   0
   0   6 -25    0.01    0.43   0
   0   7 -21   83.82    0.91   0
   1   7 -24    7.41    0.39   0
   2   8 -20   30.94    0.46   0
   0   7 -20    0.34    0.50   0
   2   6 -28   41.44    0.52   0
   2   7 -25   33.97    0.48   0
   0   6 -24    0.25    0.45   0
   2   8 -19    1.73    0.30   0
   0   5 -26   -0.30    0.41   0
   0   7 -19  259.38    1.48   0
   1   5 -28    5.99    0.47   0
   1   6 -26   12.40    0.50   0
   1   8 -14    0.44    0.39   0
   2   8 -18   20.79    0.44   0
   3   6 -28   53.13    0.50   0
   3   8 -19    6.81    0.28   0
   0   6 -23    0.10    0.48   0
   0   7 -18    0.34    0.50   0
   2   6 -27    1.99    0.34   0
   2   7 -24   36.00    0.52   0
   2   8 -17    0.57    0.33   0
   0   6 -22   58.19    0.85   0
   0   7 -17   15.89    0.65   0
   3   8 -18    5.84    0.30   0
   0   7 -15  324.65    1.74   0
   1   5 -27   12.62    0.54   0
   1   6 -25   26.60    0.57   0
   2   7 -23   11.86    0.41   0
   2   8 -16    4.69    0.35   0
   3   7 -24    4.89    0.29   0
   0   6 -21    0.41    0.53   0
   1   7 -20   20.96    0.63   0
   3   6 -27   54.90    0.59   0
   1   6 -24   12.49    0.53   0
   3   7 -23    2.10    0.29   0
   4   7 -23    4.37    0.22   0
   1   5 -26    8.25    0.55   0
   1   7 -19   11.29    0.48   0
   3   8 -15    1.84    0.30   0
   4   8 -15    3.97    0.26   0
   1   6 -23    3.91    0.49   0
   1   7 -18   19.12    0.60   0
   2   6 -25    5.98    0.44   0
   2   7 -21   32.80    0.63   0
   3   6 -26   19.60    0.49   0
   3   8 -14    1.66    0.29   0
   4   6 -26   26.21    0.42   0
   1   5 -25    1.36    0.53   0
   1   7 -17    7.26    0.57   0
   2   5 -27   10.50    0.48   0
   3   7 -22    1.53    0.31   0
   4   7 -22    3.91    0.26   0
   2   6 -24   28.10    0.59   0
   2   7 -20   33.45    0.65   0
   1   6 -21   58.79    0.88   0
   2   7 -19    0.47    0.44   0
   3   7 -21    2.84    0.37   0
   2   5 -26    6.96    0.47   0
   4   6 -25    7.12    0.34   0
   4   7 -21   11.74    0.34   0
   2   7 -18   45.49    0.69   0
   4   5 -27    1.00    0.32   0
   5   6 -24   41.84    0.44   0
   2   5 -25   81.57    0.89   0
   2   7 -17    8.21    0.50   0
   2   6 -22    0.15    0.38   0
   2   7 -16    0.65    0.48   0
   4   6 -24   54.07    0.60   0
   2   7 -15   98.13    0.96   0
   3   6 -23    0.23    0.41   0
   3   7 -18    1.70    0.43   0
   4   7 -19    0.55    0.31   0
   5   5 -26   24.57    0.40   0
   2   5 -24   38.17    0.73   0
   2   6 -21   63.51    0.78   0
   2   7 -14    0.51    0.51   0
   5   6 -23   14.08    0.34   0
   5   7 -18    1.80    0.24   0
   2   6 -20   17.08    0.60   0
   2   7 -13   11.50    0.62   0
   3   5 -25    7.43    0.47   0
   3   6 -22    1.55    0.42   0
   3   7 -17    8.57    0.40   0
   4   6 -23    4.09    0.34   0
   3   7 -16    9.52    0.49   0
   6   6 -21   19.91    0.31   0
   3   6 -21    1.11    0.42   0
   3   7 -15    1.19    0.42   0
   5   5 -25    5.05    0.32   0
   5   6 -22    0.98    0.27   0
   5   7 -16   83.45    0.73   0
   6   5 -24    1.03    0.20   0
   6   7 -14    0.22    0.21   0
   3   5 -24    6.72    0.49   0
   3   7 -14    0.66    0.43   0
   4   7 -16   48.72    0.64   0
   3   6 -20    6.92    0.50   0
   3   7 -13   15.27    0.57   0
   4   7 -15  113.14    0.88   0
   5   6 -21   12.27    0.37   0
   5   7 -15   68.97    0.68   0
   6   7 -13  127.20    0.67   0
   3   5 -23    3.10    0.49   0
   4   5 -24   20.80    0.52   0
   4   7 -14   11.87    0.49   0
   5   5 -24    2.14    0.30   0
   5   7 -14    5.99    0.37   0
   6   5 -23    7.19    0.31   0
   6   7 -12   44.83    0.46   0
   3   6 -19   14.77    0.58   0
   4   6 -20    2.36    0.41   0
   4   7 -13  213.11    1.20   0
   6   7 -11   -0.02    0.23   0
   4   7 -12   70.29    0.75   0
   6   6 -19    1.83    0.23   0
   3   5 -22    2.98    0.41   0
   3   6 -18   16.07    0.53   0
   4   5 -23    0.11    0.40   0
   4   6 -19    0.20    0.41   0
   4   7 -11   19.25    0.53   0
   6   5 -22    0.13    0.28   0
   4   5 -22    0.38    0.42   0
   4   6 -18    2.08    0.44   0
   6   4 -24    1.17    0.26   0
   7   5 -20   18.99    0.32   0
   7   6 -15   10.15    0.26   0
   4   4 -24    5.98    0.49   0
   5   5 -22    3.75    0.39   0
   5   6 -18    6.73    0.46   0
   6   6 -17    4.29    0.31   0
   4   5 -21    2.96    0.47   0
   4   6 -17   18.75    0.55   0
   5   4 -24    2.48    0.37   0
   6   5 -21   14.42    0.40   0
   7   6 -14    7.56    0.26   0
   4   6 -16    0.52    0.42   0
   5   5 -21    1.54    0.37   0
   5   6 -17   94.07    0.88   0
   6   6 -16   54.06    0.59   0
   4   4 -23   83.13    0.89   0
   5   6 -16  225.51    1.34   0
   7   6 -13    8.44    0.30   0
   4   5 -20    0.19    0.39   0
   4   6 -15   53.34    0.79   0
   5   4 -23    0.44    0.39   0
   7   5 -18    0.32    0.24   0
   7   6 -12    1.05    0.25   0
   5   5 -20    2.68    0.34   0
   5   6 -15  127.53    1.05   0
   7   4 -21    6.86    0.28   0
   5   6 -14    2.16    0.46   0
   7   6 -11    0.58    0.27   0
   8   5 -14    0.10    0.17   0
   5   4 -22   13.27    0.49   0
   5   5 -19    3.54    0.42   0
   6   6 -13   54.32    0.63   0
   7   5 -17    1.55    0.27   0
   7   6 -10    3.58    0.30   0
   8   4 -18    1.74    0.18   0
   5   6 -13  128.55    1.10   0
   6   6 -12    0.45    0.33   0
   7   4 -20   -0.23    0.28   0
   7   6  -9    7.23    0.33   0
   5   4 -21   47.36    0.73   0
   5   5 -18    3.18    0.44   0
   5   6 -12  177.33    1.26   0
   6   4 -21   14.43    0.41   0
   6   6 -11    8.15    0.41   0
   7   5 -16    2.37    0.28   0
   7   6  -8    6.61    0.31   0
   7   6  -7    3.87    0.31   0
   5   6 -11   47.26    0.77   0
   6   5 -17    8.42    0.44   0
   6   6 -10   15.68    0.48   0
   8   4 -17    4.84    0.23   0
   5   5 -17    7.11    0.49   0
   5   6 -10    0.51    0.46   0
   6   4 -20    7.00    0.43   0
   6   6  -9   12.67    0.46   0
   7   3 -21    8.31    0.35   0
   8   3 -19    4.71    0.24   0
   5   4 -20   25.30    0.62   0
   5   6  -9    2.14    0.49   0
   6   5 -16    0.76    0.39   0
   6   6  -8    3.26    0.37   0
   8   4 -16    5.26    0.26   0
   5   5 -16    2.48    0.49   0
   5   6  -8    5.89    0.48   0
   8   5 -10    0.84    0.25   0
   6   4 -19    1.31    0.39   0
   6   5 -15   28.69    0.58   0
   6   3 -21    2.09    0.37   0
   8   5  -9    1.02    0.25   0
   6   4 -18   17.47    0.52   0
   6   5 -14    4.63    0.46   0
   7   4 -17    0.25    0.36   0
   7   5 -12    2.09    0.37   0
   8   5  -8    3.49    0.28   0
   9   3 -14   14.61    0.27   0
   6   5 -13    3.13    0.42   0
   8   4 -14   63.41    0.58   0
   8   5  -7   25.98    0.40   0
   9   4  -9   23.34    0.34   0
   6   4 -17   -0.03    0.42   0
   7   3 -19    3.09    0.39   0
   7   4 -16   12.36    0.47   0
   7   5 -11    3.62    0.39   0
   8   3 -17    5.31    0.30   0
   8   5  -6    1.11    0.28   0
   6   5 -12   11.11    0.48   0
   7   5 -10    2.85    0.36   0
   8   4 -13    4.44    0.30   0
   8   5  -5   -0.09    0.25   0
   8   5  -4    2.91    0.24   0
   9   4  -8   30.33    0.38   0
   6   5 -11   14.04    0.54   0
   7   3 -18   -0.13    0.37   0
   7   4 -15   49.63    0.70   0
   7   5  -9   -0.11    0.35   0
   8   3 -16   -0.06    0.29   0
   9   2 -15    9.68    0.25   0
   9   4  -7    8.14    0.27   0
   9   4  -6    0.08    0.21   0
   6   5 -10    4.39    0.41   0
   7   5  -8    1.21    0.31   0
   9   4  -5    0.87    0.21   0
   6   4 -15    0.37    0.38   0
   7   3 -17    1.05    0.37   0
   7   5  -7    0.77    0.32   0
   7   5  -6    1.59    0.38   0
   9   2 -14    7.11    0.26   0
   9   4  -4    1.75    0.21   0
   7   4 -13    5.39    0.45   0
   7   5  -5    8.86    0.41   0
   9   3 -11    2.42    0.22   0
   9   4  -3    9.76    0.29   0
   9   4  -2    7.73    0.27   0
   9   4  -1    2.39    0.24   0
   7   5  -4    3.88    0.36   0
   9   3 -10    1.45    0.25   0
   7   4 -12    5.40    0.46   0
   8   4  -9    1.02    0.36   0
   8   3 -13    0.94    0.36   0
   8   4  -8   48.16    0.64   0
   9   3  -9    0.16    0.25   0
   7   3 -15    0.52    0.41   0
   7   4 -11   13.58    0.48   0
   8   4  -7  148.19    0.97   0
   9   1 -14    0.70    0.22   0
   8   3 -12    0.99    0.37   0
   9   2 -12    3.52    0.30   0
   9   3  -8    6.07    0.30   0
   7   3 -14    1.97    0.47   0
   8   4  -6   43.75    0.60   0
   9   3  -7    6.16    0.30   0
   7   4  -9   12.31    0.48   0
   8   3 -11   57.53    0.70   0
   8   4  -5   35.48    0.60   0
   9   1 -13    1.34    0.26   0
   9   2 -11    5.92    0.33   0
   7   3 -13    5.21    0.53   0
   7   4  -8   17.89    0.62   0
   8   2 -14   15.37    0.45   0
   8   4  -4  203.29    1.11   0
   8   4  -3   97.60    0.84   0
  10   2  -3    7.66    0.23   0
   7   4  -7   20.56    0.62   0
   8   3 -10   27.15    0.55   0
   8   4  -2    3.45    0.41   0
   8   4  -1    6.25    0.41   0
   9   2 -10    6.55    0.36   0
   9   3  -5   60.17    0.66   0
  10   2  -2    0.09    0.17   0
   7   2 -15    0.21    0.48   0
   9   1 -12    6.76    0.33   0
   9   3  -4   63.08    0.68   0
  10   2  -1    3.29    0.18   0
   7   4  -5   24.12    0.65   0
  10   1  -6    1.13    0.18   0
   8   2 -12   13.92    0.48   0
   8   3  -8   94.50    0.89   0
   9   1 -11   16.43    0.40   0
   9   3  -2   20.31    0.47   0
   9   3  -1   91.57    0.78   0
  10   1  -5    3.01    0.20   0
   8   1 -14    2.92    0.37   0
   9   3   0   96.36    0.78   0
   9   3   1   88.63    0.75   0
   9   3   2   19.03    0.46   0
   8   2 -11   29.64    0.57   0
   8   3  -7  280.71    1.42   0
   8   1 -13    6.26    0.43   0
   8   3  -6   19.79    0.57   0
  10   0  -6   19.12    0.31   0
  10   1  -3    0.24    0.21   0
   8   2 -10    7.59    0.44   0
   9   0 -11   -0.09    0.28   0
  10   1  -2    0.31    0.22   0
   8   1 -12   27.06    0.57   0
   8   2  -9    2.02    0.41   0
   8   3  -4  354.90    1.58   0
  10   1  -1    2.63    0.24   0
  10   1   0    1.33    0.21   0
   8   3  -3   49.30    0.69   0
   8   3  -2    1.06    0.43   0
   9   1  -8    1.48    0.39   0
   9   2  -4   24.42    0.51   0
  10   1   1    2.99    0.21   0
   8   1 -11    0.00    0.43   0
   8   2  -8    0.67    0.43   0
   8   3  -1    4.06    0.42   0
   9   2  -3   18.31    0.52   0
  10   1   2    0.37    0.19   0
  10   1   3    0.41    0.18   0
  10   1   4    3.07    0.20   0
  10   1   5    2.99    0.19   0
   8   3   0    0.74    0.41   0
   9   1  -7    4.46    0.34   0
  10  -1  -4    3.19    0.21   0
   8   1 -10   34.40    0.65   0
   8   2  -7    0.17    0.36   0
   8   3   1    3.85    0.36   0
   8   3   2    0.33    0.45   0
   9   1  -6    4.31    0.40   0
   9   2  -1   16.07    0.53   0
   9   2   0   23.69    0.54   0
  10   0  -2   12.08    0.31   0
   8   2  -6   49.42    0.79   0
   9   0  -8   -0.23    0.33   0
   9   2   1   16.34    0.46   0
  10  -1  -3    0.34    0.19   0
  10   0  -1   11.01    0.31   0
   8   0 -11   49.61    0.72   0
   8   1  -9    4.87    0.49   0
   9   1  -5    1.50    0.39   0
   9   2   2    8.14    0.42   0
   9   2   6    6.18    0.36   0
  10   0   0   -0.08    0.23   0
   8   2  -5    0.23    0.36   0
   9   0  -7   -0.10    0.35   0
   9   1  -4    0.37    0.37   0
  10   0   1   10.97    0.30   0
   8   1  -8   20.54    0.62   0
   8   2  -4   12.17    0.53   0
  10  -1  -1    3.12    0.21   0
  10   0   2   11.33    0.32   0
  10   0   3    2.62    0.23   0
   8   0 -10   25.15    0.63   0
   8   2  -3    2.32    0.51   0
   9   0  -6    0.29    0.34   0
   9   1  -3    1.69    0.34   0
  10  -1   0    1.25    0.22   0
  10   0   4    5.53    0.26   0
  10   0   5   20.69    0.33   0
  10   0   6   17.87    0.30   0
   8   2  -2    5.71    0.52   0
   9   1  -2    3.06    0.40   0
  10  -1   1    2.64    0.23   0
   8   2  -1   -0.11    0.47   0
   9   1  -1   10.07    0.47   0
   8   2   0   13.57    0.57   0
   9   1   0   15.59    0.51   0
   8   0  -8   53.78    0.82   0
   8   2   1    0.51    0.45   0
   9   0  -4    0.10    0.31   0
   9   1   1   10.03    0.47   0
  10  -1   5    3.27    0.22   0
  10  -1   6    0.95    0.18   0
  10  -1   7    2.43    0.19   0
   8   2   2    5.99    0.51   0
   8   2   3    2.91    0.48   0
   9  -1  -5    0.93    0.37   0
   9   0  -3    0.35    0.38   0
   9   1   2    2.52    0.34   0
   8   2   5    0.01    0.45   0
   9   0  -2   -0.20    0.39   0
   9   1   4    0.63    0.36   0
   9   1   6    3.93    0.37   0
   9  -1  -4    0.31    0.39   0
   9   0  -1    0.16    0.33   0
   9  -1  -3    1.80    0.37   0
   9   0   0   -0.24    0.40   0
   8  -1  -7    0.88    0.47   0
   9  -1  -2    3.00    0.39   0
   9   0   1   -0.14    0.41   0
   9   0   2   -0.24    0.40   0
   9   0   3    0.25    0.39   0
   9  -1  -1    9.91    0.47   0
   9   0   4    0.11    0.39   0
   9   0  11   -0.03    0.30   0
   9   0  12   -0.21    0.26   0
   9  -1   0   15.63    0.53   0
   9   0   5    0.15    0.33   0
   9   0   6    0.05    0.36   0
   9   0   7    0.07    0.34   0
   9  -3  -1   94.60    0.80   0
   9  -1   1   10.05    0.50   0
   9  -1  15    4.42    0.27   0
   8   1   6    0.71    0.47   0
   9  -4   2    7.95    0.31   0
   9  -2   0   24.08    0.57   0
   8   1   7    0.55    0.51   0
   9  -1   3    1.82    0.41   0
   9  -4   3   10.63    0.32   0
   9  -3   1   94.46    0.82   0
   9  -2   1   16.06    0.52   0
   9  -1   5    1.49    0.43   0
   9  -1  13    1.12    0.28   0
   9  -3   2   20.45    0.50   0
   9  -1   6    3.93    0.44   0
   9  -1   7    3.64    0.42   0
   9  -1  12    5.84    0.35   0
   8  -2  -4   12.15    0.56   0
   9  -4   5    1.00    0.23   0
   9  -3   3    6.19    0.43   0
   9  -2  15    9.72    0.29   0
   9  -1   8    1.81    0.35   0
   9  -4   6   -0.11    0.23   0
   9  -4   7    8.10    0.33   0
   9  -3   4   62.50    0.76   0
   9  -2   4   23.96    0.61   0
   9  -2  14    6.54    0.29   0
   8  -2  -3    2.45    0.56   0
   9  -4   8   29.27    0.40   0
   9  -4   9   22.00    0.35   0
   9  -3   5   58.88    0.72   0
   9  -2  13    3.93    0.31   0
   9  -3   6   12.14    0.46   0
   9  -3  13    7.34    0.28   0
   9  -2  10    6.12    0.40   0
   9  -2  11    6.09    0.37   0
   9  -3   7    6.10    0.34   0
   9  -3   8    5.81    0.35   0
   9  -3  10    1.48    0.29   0
   9  -3  11    2.41    0.28   0
   8  -2  -1    0.28    0.56   0
   8   0   9   21.10    0.68   0
   8  -3  -1    3.47    0.50   0
   0  -1  18    0.73    0.55   0
  -1   0   8    0.51    0.27   0
   1   0  11    0.29    0.37   0
   3  -1  14   20.53    0.59   0
   0  -1  19    5.62    0.62   0
   2   0   6 9606.81    4.13   0
   2   0   7 8380.14    4.13   0
   3  -1  15   21.60    0.63   0
   1   0  12   -0.29    0.40   0
   2  -1  18   56.19    0.77   0
   2   0   8  173.24    0.72   0
   2   0   9  930.57    1.58   0
  -1   0  10    0.41    0.31   0
   1  -1  20    8.27    0.63   0
   1   0  13    0.37    0.43   0
   2   0  10  506.13    1.26   0
   3  -1  16   66.88    0.86   0
  -1   0  11   -0.14    0.33   0
   2  -1  19    9.33    0.56   0
   0  -1  21  429.15    1.82   0
   1  -1  21   27.21    0.78   0
   2   0  12 1801.21    2.54   0
   3  -1  17   56.59    0.87   0
  -1  -1  20    6.94    0.56   0
   1   0  15   -0.11    0.48   0
   2  -1  20   60.67    0.86   0
   3  -1  18   31.45    0.71   0
  -1  -1  21   26.55    0.76   0
  -1   0  14   -0.04    0.41   0
   0   0  16  173.01    0.94   0
   1   0  16   -0.14    0.44   0
   2   0  14   65.28    0.65   0
   1   0  17    0.56    0.53   0
   2   0  15 1547.72    2.72   0
   2   0  16  193.03    1.12   0
   3   0   9    0.16    0.34   0
  -1   0  16   -0.42    0.49   0
   0   0  18 5303.76    5.27   0
   1   0  18    0.03    0.41   0
   2   0  17   48.75    0.73   0
   3   0  10   -0.06    0.36   0
   3   0  11    0.17    0.38   0
  -1   0  17    0.09    0.48   0
   1   0  19    0.53    0.54   0
   3   0  13   -0.02    0.44   0
  -1   0  18    0.44    0.51   0
   0   0  20    0.88    0.61   0
   1   0  20    0.02    0.46   0
  -1   0  19    0.26    0.53   0
   0   0  21   -0.01    0.53   0
   2   0  20   41.48    0.74   0
   3   0  17   -0.25    0.56   0
  -1   0  20    0.31    0.57   0
   3   0  18    0.13    0.58   0
   3   0  19   -0.12    0.61   0
   1   1  11  246.41    1.04   0
   1   1  12  141.03    0.88   0
   0   1  11  476.71    1.22   0
   0   1  12   -0.37    0.39   0
   0   1  13   98.64    0.71   0
   1   1   9   79.79    0.59   0
   1   1  10  233.49    0.93   0
   1   1  15  146.76    1.01   0
   0   1   9  261.59    0.85   0
   0   1  15  504.83    1.51   0
   0   1  16   -0.13    0.48   0
   1   1   8   46.42    0.50   0
   1   1  16  235.54    1.24   0
   0   1  17  282.58    1.29   0
   1   1  17  196.98    1.21   0
   2   1  10   48.99    0.55   0
   2   1  11   26.75    0.48   0
   2   1  14  288.28    1.22   0
   2   1  15  103.47    0.86   0
   0   1  18    0.19    0.53   0
   1   1   7  123.99    0.63   0
   2   1   9  276.39    0.94   0
   2   1  17  133.02    1.02   0
  -1   1  12  145.24    0.79   0
  -1   1  13   16.50    0.47   0
   0   1  19    5.75    0.58   0
   2   1   8  107.65    0.61   0
   2   1  18   53.83    0.82   0
  -1   1  11  243.53    0.95   0
  -1   1  16  236.84    1.21   0
   0   1   7 1081.16    1.42   0
   0   1  20    0.04    0.60   0
   1   1  21   24.85    0.75   0
   2   1  19    8.47    0.64   0
  -1   1  10  237.16    0.90   0
  -1   1  17  194.00    1.13   0
  -1   1  18  144.70    1.07   0
   2   1   7  493.85    1.09   0
  -1   1   9   82.19    0.57   0
  -1   1  19   82.81    0.93   0
   0   1   6   -0.06    0.30   0
   3   1  15   21.82    0.61   0
  -1   1  20    6.53    0.62   0
  -1   1   8   47.48    0.44   0
  -1   1  21   25.62    0.73   0
   1   1   5  171.58    0.63   0
   2   1   6  615.08    1.13   0
  -1   1   7  121.81    0.55   0
   2   1   5 1822.24    1.78   0
   1   2  14  114.71    0.96   0
   1   2  15  117.63    0.98   0
   1   2  16   41.71    0.75   0
  -1   1   6   11.85    0.29   0
   0   2  15   -0.23    0.47   0
   0   2  16   98.03    0.87   0
   0   2  17    0.33    0.52   0
   0   2  18  101.78    0.96   0
   1   2  13  116.03    0.86   0
   1   2  19   13.69    0.57   0
   2   2  17   16.93    0.66   0
   0   2  14  174.40    0.94   0
   0   2  20    9.87    0.65   0
   2   1   4  177.80    0.56   0
   2   2  13   52.72    0.66   0
   2   2  14   54.75    0.73   0
   2   2  15   18.32    0.53   0
   2   2  12   45.05    0.63   0
   0   2  11   -0.05    0.40   0
   1   2  10   58.88    0.59   0
  -1   2  15  119.26    0.91   0
  -1   2  16   42.06    0.72   0
  -1   2  17   10.03    0.57   0
  -1   2  18   26.70    0.68   0
  -1   2  19   14.76    0.65   0
   0   2  10   64.50    0.60   0
   1   2   9   72.23    0.64   0
  -1   2  14  120.59    0.83   0
  -1   2  20    2.78    0.53   0
   3   2  13   37.58    0.65   0
   3   2  14    0.79    0.50   0
   2   2   9  151.77    0.79   0
  -1   2  11    1.12    0.39   0
   0   2   8  375.78    1.06   0
   2   2   8   10.05    0.39   0
   3   2  11   36.38    0.61   0
  -1   2  10   64.57    0.60   0
   1   2   7  221.99    0.89   0
   0   2   7    0.05    0.34   0
   2   2   7   21.84    0.42   0
  -1   2   9   77.13    0.55   0
   1   3  16   71.79    0.93   0
   1   3  17    6.16    0.61   0
   0   3  17   23.90    0.69   0
   0   3  18    0.91    0.59   0
   1   3  14  164.71    1.16   0
   1   3  15  220.96    1.32   0
   2   3  16    8.28    0.64   0
  -1   2   8   35.50    0.49   0
   0   2   6   34.87    0.43   0
   0   3  16   -0.21    0.45   0
   1   3  13   14.06    0.60   0
   2   2   6   54.81    0.49   0
   2   3  14  663.70    2.05   0
   0   3  14    0.41    0.42   0
   1   3  12   93.38    0.88   0
   2   3  13  243.39    1.26   0
   0   3  13   13.27    0.50   0
   2   3  12    1.44    0.49   0
  -1   2   7  230.83    0.82   0
  -1   3  16   71.20    0.89   0
  -1   3  17    5.87    0.61   0
  -1   3  18   47.51    0.81   0
  -1   3  15  222.22    1.29   0
   0   3  11 2235.07    3.15   0
   2   3  11  144.01    0.95   0
  -1   3  14  164.07    1.07   0
   0   2   5    0.32    0.26   0
   3   3  13   48.11    0.78   0
  -1   3  13   12.74    0.57   0
   0   3  10    0.30    0.39   0
   1   2   4  402.08    0.97   0
  -1   2   6  317.76    0.90   0
   2   3   9   44.72    0.60   0
   2   2   4   75.64    0.51   0
  -1   3  11  192.35    1.01   0
   0   2   4   79.34    0.50   0
  -2   2   8    9.68    0.33   0
  -1   2   5  174.34    0.65   0
   0   4  15   -0.33    0.61   0
   1   2   3  534.50    1.04   0
   1   4  14    7.49    0.63   0
   0   3   7 1985.26    2.60   0
   1   4  13   31.20    0.75   0
   0   4  13   -1.00    0.53   0
   1   3   6   53.63    0.53   0
   1   4  12  122.80    1.06   0
  -2   2   7   21.56    0.36   0
   0   4  12  257.01    1.33   0
   1   4  11  112.17    1.02   0
   0   3   6    0.30    0.35   0
  -1   2   4  398.71    0.93   0
  -1   4  14    7.21    0.59   0
   0   4  11   -0.03    0.53   0
   1   2   2  214.07    0.69   0
   1   3   5  293.34    1.11   0
   1   4  10   44.89    0.74   0
  -1   3   7  162.49    0.80   0
  -1   4  13   31.09    0.73   0
   0   4  10  505.59    1.71   0
   2   3   5  434.30    1.26   0
  -2   2   6   53.78    0.43   0
  -1   4  12  126.39    1.04   0
   0   3   5  257.79    0.96   0
   1   4   9   46.70    0.65   0
   2   2   2  272.28    0.77   0
   0   4   9    0.69    0.53   0
   1   3   4  301.35    1.02   0
   2   4   9   -0.10    0.51   0
  -1   4  11  110.92    0.93   0
   0   2   2   81.60    0.45   0
   1   4   8   19.52    0.51   0
  -1   2   3  555.68    1.04   0
  -1   4  10   43.87    0.75   0
   0   3   4    0.30    0.38   0
   0   4   8 1751.63    2.92   0
   2   3   4  449.75    1.24   0
   1   4   7    1.21    0.48   0
  -2   2   5    0.12    0.25   0
  -1   4   9   44.84    0.71   0
   0   4   7   -0.27    0.53   0
   1   2   1  130.26    0.55   0
   2   4   7    6.90    0.52   0
  -1   4   8   17.52    0.58   0
   0   3   3  135.15    0.71   0
   2   2   1   11.09    0.29   0
   2   3   3    2.20    0.39   0
   2   4   6  239.40    1.15   0
   0   2   1    0.11    0.30   0
   0   4   6    0.65    0.49   0
  -1   3   4  279.21    1.01   0
   1   4   5    4.63    0.47   0
   1   3   2   25.69    0.39   0
   2   4   5  417.01    1.43   0
  -2   2   4   74.95    0.44   0
  -2   3   6  226.33    0.92   0
   2   3   2  439.62    1.16   0
  -2   4   9    0.03    0.50   0
  -1   4   6    1.52    0.45   0
   0   3   2    0.09    0.29   0
   1   2   0  310.27    0.77   0
   1   4   4   15.23    0.52   0
   1   5   8   11.70    0.65   0
  -1   3   3  132.37    0.71   0
   0   4   4   81.82    0.74   0
   2   4   4  648.42    1.73   0
  -2   3   5  430.95    1.18   0
  -2   4   8   21.24    0.56   0
   0   5   8   -0.09    0.46   0
   1   3   1  122.43    0.67   0
   1   5   7   10.13    0.62   0
  -1   4   5    4.85    0.47   0
   0   2   0  176.78    0.61   0
   1   4   3   10.21    0.46   0
  -1   2   1  132.64    0.54   0
   0   3   1   74.35    0.56   0
   0   5   7   49.83    0.71   0
   1   5   6    9.68    0.61   0
   2   3   1  810.18    1.51   0
  -2   2   3    1.43    0.24   0
  -2   4   7    6.90    0.50   0
  -1   3   2   26.34    0.45   0
   0   4   3   -0.34    0.36   0
   2   5   6  147.57    1.10   0
  -2   3   4  441.18    1.16   0
  -1   4   4   16.25    0.44   0
  -2   4   6  235.20    1.10   0
   1   3   0  249.04    0.87   0
   0   4   2   10.87    0.43   0
   0   5   5   50.38    0.74   0
   2   4   2  231.59    1.02   0
   2   5   5    7.30    0.59   0
  -1   4   3    9.42    0.40   0
  -1   5   6   10.36    0.60   0
   0   3   0    0.06    0.28   0
   1   5   4   15.84    0.64   0
   2   3   0  164.97    0.73   0
  -2   3   3    2.58    0.36   0
  -2   4   5  408.64    1.39   0
  -1   3   1  116.20    0.62   0
   0   2  -1   -0.13    0.29   0
   1   4   1   22.70    0.45   0
   2   2  -1   11.48    0.25   0
   2   5   4   42.04    0.72   0
  -2   2   2  273.78    0.72   0
  -1   2   0  317.79    0.77   0
  -1   5   5    4.59    0.57   0
   0   4   1   -0.50    0.45   0
   2   4   1  107.71    0.78   0
  -1   4   2    1.37    0.43   0
   1   3  -1  118.25    0.65   0
   1   5   3   28.33    0.59   0
  -2   4   4  640.66    1.66   0
   0   5   3   25.62    0.57   0
   1   4   0   41.15    0.57   0
   2   5   3   22.45    0.64   0
  -2   3   2  431.01    1.12   0
  -1   3   0  253.85    0.88   0
  -1   5   4   16.06    0.55   0
   0   3  -1   73.05    0.51   0
   1   5   2    7.69    0.57   0
   2   3  -1  811.98    1.47   0
  -1   4   1   24.07    0.51   0
   0   4   0   36.04    0.50   0
   0   5   2   -0.50    0.50   0
   1   2  -2  204.11    0.63   0
   2   4   0    0.05    0.40   0
   2   5   2    6.95    0.54   0
  -1   5   3   28.08    0.66   0
  -1  -2  28   34.25    0.82   0
   0  -2  28  416.81    2.05   0
   0  -1  33   77.62    0.94   0
   0   1  37   89.09    0.79   0
   2  -1  29    0.23    0.52   0
   3   0  29   -0.04    0.58   0
  -1  -1  32    4.05    0.55   0
   1  -1  31    1.00    0.51   0
   1   1  36    1.44    0.41   0
   2  -1  28    1.90    0.65   0
   2   0  32    0.51    0.52   0
   2   1  34   12.07    0.53   0
   3   0  28   -0.20    0.60   0
  -1   0  35    0.05    0.45   0
   1  -1  30    2.15    0.60   0
   0  -1  31    0.84    0.58   0
  -1  -1  31    1.01    0.59   0
  -1   0  34    0.22    0.47   0
   0   1  36    0.25    0.40   0
   1   0  33   -0.25    0.41   0
   1   1  35   -0.18    0.45   0
   1   2  36    1.14    0.35   0
   0  -1  30    0.10    0.64   0
   2   0  30  198.12    1.47   0
  -2   1  35    1.42    0.37   0
  -1  -1  30    1.50    0.65   0
   0   0  33    0.28    0.53   0
   1   0  32   -0.58    0.47   0
   1   1  34    2.29    0.49   0
   0  -1  29    2.26    0.63   0
   0   1  35    0.04    0.45   0
   1   2  35    0.97    0.42   0
   2   0  29   14.57    0.69   0
   2   2  33    5.17    0.46   0
  -1  -1  29   12.82    0.60   0
  -1   1  35    0.59    0.41   0
   0   2  36   56.06    0.62   0
   1   0  31    0.17    0.54   0
   2   1  31    2.19    0.55   0
  -2   1  34   11.99    0.49   0
  -1   0  32   -0.22    0.56   0
  -1   2  36    0.86    0.36   0
   0   0  32    4.53    0.50   0
   1   3  35    0.16    0.32   0
   1   0  30   -0.44    0.54   0
   1   2  34    4.45    0.46   0
  -2   2  35   64.46    0.69   0
  -1   1  34    2.43    0.48   0
   0   0  31    0.15    0.55   0
   0   2  35    0.10    0.42   0
   1   1  32    4.15    0.55   0
   2   1  30  107.11    1.06   0
  -1   0  31   -0.33    0.55   0
  -1   2  35    1.29    0.41   0
   0   1  33   76.43    0.93   0
   1   0  29    0.30    0.56   0
   1   3  34   30.26    0.57   0
   2   3  32  257.67    1.32   0
   0   3  35   13.92    0.44   0
   2   2  31   17.40    0.61   0
  -2   2  34   91.83    0.86   0
  -1   3  35    0.52    0.33   0
   0   2  34   12.85    0.56   0
   1   1  31    1.86    0.52   0
  -1   2  34    4.72    0.48   0
   0   0  29   -0.18    0.62   0
   0   1  32    0.04    0.56   0
   1   3  33  113.25    0.98   0
   2   1  28    1.02    0.63   0
   2   2  30   38.12    0.79   0
   2   3  31   30.21    0.63   0
  -1   0  29    0.05    0.61   0
  -1   1  32    4.78    0.55   0
   0   3  34    0.38    0.41   0
   1   1  30    2.12    0.57   0
   1   4  33   46.50    0.64   0
  -3   3  33    0.69    0.38   0
  -2   3  34   22.78    0.50   0
   2   2  29   27.04    0.75   0
  -2   1  31    1.89    0.58   0
  -2   2  33    5.47    0.51   0
   1   1  29   12.55    0.70   0
   1   2  31   13.90    0.64   0
  -1   1  31    1.55    0.50   0
  -1   4  34   34.04    0.50   0
   0   1  30   -0.32    0.56   0
   0   2  32   40.65    0.78   0
   0   3  33    6.60    0.50   0
   1   4  32   29.46    0.58   0
   2   2  28   24.64    0.69   0
   0   4  33    0.61    0.38   0
  -3   3  32    0.65    0.38   0
  -2   1  30  107.38    1.10   0
  -2   3  33   36.36    0.62   0
  -1   1  30    2.35    0.58   0
  -1   2  32   33.81    0.75   0
  -1   3  33  112.72    1.04   0
   1   2  30    2.81    0.58   0
   0   2  31    0.16    0.56   0
   1   4  31   59.46    0.76   0
   2   2  27    0.77    0.53   0
  -2   1  29    0.42    0.57   0
  -1   1  29   13.44    0.67   0
   0   4  32   83.35    0.83   0
   1   2  29   19.46    0.76   0
  -2   2  31   17.13    0.56   0
  -2   3  32  259.06    1.37   0
  -1   3  32   91.76    1.01   0
   1   3  30   59.42    0.91   0
   1   5  30    1.98    0.38   0
  -3   3  31    6.45    0.46   0
  -2   4  32  233.93    1.22   0
   0   2  30   36.58    0.75   0
   0   5  31   21.04    0.45   0
   1   4  30   52.30    0.75   0
  -3   4  31   10.11    0.41   0
  -2   1  28    1.58    0.45   0
  -2   2  30   36.51    0.74   0
  -1   2  30    2.51    0.54   0
  -1   4  32   28.76    0.57   0
   1   2  28   35.49    0.74   0
   0   4  31   -0.04    0.39   0
   1   3  29   95.37    1.02   0
   1   5  29    3.31    0.41   0
  -2   5  31   21.21    0.42   0
  -1   5  31    1.88    0.32   0
   0   3  30    2.69    0.71   0
  -2   2  29   27.13    0.70   0
  -2   4  31   30.66    0.61   0
  -1   2  29   19.43    0.71   0
  -1   4  31   60.92    0.81   0
   0   5  30   -0.08    0.34   0
  -3   4  30    7.44    0.45   0
  -2   3  30    0.46    0.48   0
   0   2  28  406.96    1.91   0
   1   5  28    6.66    0.45   0
  -1   5  30    2.08    0.40   0
   1   4  28   13.58    0.59   0
  -2   2  28   23.47    0.70   0
  -2   4  30    8.34    0.50   0
  -2   5  30   25.11    0.50   0
   0   4  29    0.44    0.53   0
   0   6  28   48.56    0.58   0
   1   3  27  171.34    1.37   0
  -2   3  29   57.21    0.83   0
   1   4  27   23.78    0.70   0
  -3   3  28    6.35    0.54   0
  -2   2  27    0.30    0.62   0
  -2   5  29    0.63    0.40   0
  -1   4  29    8.19    0.55   0
  -1   5  29    3.24    0.38   0
  -1   6  28    1.31    0.33   0
   0   4  28  404.56    1.82   0
   0   5  28   -0.50    0.43   0
   0   6  27   -0.58    0.37   0
  -3   4  28   20.83    0.58   0
  -2   3  28    8.32    0.62   0
  -2   6  28   41.64    0.48   0
  -1   3  28   61.97    0.87   0
   0   3  27   82.22    1.04   0
   1   4  26   49.36    0.92   0
   1   5  26    8.01    0.54   0
  -3   3  27    1.52    0.58   0
  -4   5  26   47.26    0.63   0
  -2   4  28    8.19    0.52   0
  -1   3  27  189.07    1.41   0
  -1   4  28   13.97    0.64   0
  -1   6  27    3.48    0.41   0
   0   4  27    0.52    0.68   0
   0   6  26    1.94    0.41   0
  -2   3  27   16.10    0.69   0
  -2   6  27    2.48    0.33   0
   1   5  25    0.76    0.52   0
  -3   3  26    5.82    0.59   0
  -3   5  27    4.25    0.41   0
  -3   6  26   20.45    0.43   0
  -2   4  27    4.13    0.50   0
  -2   5  27    9.83    0.52   0
  -1   4  27   23.98    0.65   0
   0   4  26 1071.23    2.93   0
   0   5  26   -0.19    0.49   0
   1   4  24  110.87    1.13   0
  -4   5  25    0.71    0.37   0
  -2   3  26  151.84    1.18   0
  -2   6  26   14.63    0.46   0
  -1   6  26   11.96    0.42   0
   0   6  25    0.62    0.32   0
  -4   6  24   52.65    0.56   0
  -3   4  26   35.00    0.65   0
  -3   5  26    5.33    0.43   0
  -1   4  26   50.14    0.86   0
  -1   7  24    7.94    0.36   0
   0   4  25    0.68    0.69   0
  -3   6  25   12.24    0.44   0
  -2   4  26   28.43    0.66   0
  -2   7  24   37.16    0.49   0
  -1   5  26    7.12    0.48   0
   0   5  25    5.17    0.49   0
  -4   5  24   20.06    0.52   0
  -3   4  25   29.38    0.69   0
  -2   6  25    6.03    0.44   0
  -1   6  25   26.82    0.54   0
  -4   6  23    4.23    0.36   0
  -3   3  24   36.60    0.69   0
  -1   7  23    6.13    0.37   0
   0   5  24   -0.15    0.49   0
  -3   6  24    8.52    0.45   0
  -2   4  25    8.35    0.59   0
  -2   7  23   12.04    0.40   0
  -1   5  25    1.78    0.41   0
  -3   4  24   42.74    0.77   0
  -2   6  24   26.62    0.59   0
  -4   6  22   14.08    0.46   0
  -3   5  24    6.61    0.50   0
  -1   5  24    2.55    0.50   0
  -1   7  22   15.06    0.45   0
   0   5  23   42.87    0.75   0
  -3   6  23    0.39    0.39   0
  -2   4  24   88.99    0.97   0
  -2   5  24   38.05    0.71   0
  -2   7  22  108.95    0.85   0
   0   6  22   57.86    0.77   0
  -4   7  20    5.00    0.30   0
  -3   5  23    3.09    0.49   0
  -3   7  21    2.93    0.36   0
  -2   4  23  285.70    1.61   0
  -1   5  23    1.62    0.49   0
   0   5  22    0.34    0.54   0
  -4   6  21   20.57    0.53   0
  -2   5  23   -0.10    0.51   0
  -2   7  21   30.74    0.57   0
  -1   6  22   57.54    0.77   0
  -1   8  18   13.60    0.40   0
   0   6  21   -0.43    0.49   0
  -4   5  21    3.47    0.48   0
  -4   7  19    0.47    0.30   0
  -2   6  22    0.91    0.45   0
  -3   5  22    3.08    0.54   0
  -1   5  22    3.80    0.57   0
   0   5  21   14.04    0.57   0
  -4   6  20    2.49    0.43   0
  -2   5  22   25.38    0.67   0
  -2   7  20   32.43    0.59   0
  -1   6  21   61.28    0.80   0
  -1   8  17   20.77    0.46   0
  -4   5  20    0.20    0.48   0
  -4   7  18    0.32    0.31   0
  -2   6  21   61.39    0.82   0
  -3   5  21    9.31    0.52   0
  -3   7  19    8.63    0.45   0
  -1   5  21   10.88    0.53   0
  -3   6  20    7.07    0.49   0
  -3   8  16   10.70    0.35   0
  -2   5  21    2.70    0.43   0
  -2   7  19    0.09    0.43   0
  -1   6  20   20.43    0.65   0
  -1   8  16   13.52    0.43   0
  -4   5  19   24.20    0.69   0
  -4   7  17    0.18    0.33   0
   0   7  17   16.57    0.59   0
  -3   5  20   12.52    0.56   0
  -3   7  18    2.61    0.35   0
  -2   5  20    4.68    0.53   0
   0   6  18    7.59    0.56   0
  -3   8  15    2.19    0.31   0
  -1   6  19   39.02    0.71   0
  -4   7  16   46.56    0.61   0
  -3   5  19    2.72    0.53   0
  -3   7  17    8.45    0.49   0
  -2   8  15   43.15    0.59   0
  -1   7  17    8.63    0.53   0
  -4   6  17   17.79    0.57   0
  -1   6  18   38.61    0.79   0
  -4   5  17    9.23    0.59   0
  -3   5  18    0.69    0.53   0
  -4   6  16    0.74    0.47   0
  -2   7  16    1.43    0.48   0
  -4   7  14   12.01    0.50   0
  -2   6  17    0.45    0.48   0
   0   7  14   -0.16    0.39   0
  -4   5  16   10.44    0.59   0
  -3   6  16    6.42    0.55   0
  -2   7  15   95.50    0.91   0
  -2   6  16    1.72    0.53   0
  -2   7  14    0.66    0.49   0
  -2   6  15    5.45    0.47   0
  -4   6  13   12.23    0.60   0
   2   3 -13  251.10    1.12   0
   3   2 -18   21.03    0.52   0
   5   2 -20   13.75    0.60   0
   3   4 -12    7.95    0.52   0
   4   4 -14  121.95    1.07   0
   5   4 -15   17.63    0.63   0
   5   5 -10    3.11    0.54   0
   3   1 -18   30.83    0.57   0
   3   2 -17   14.13    0.53   0
   6   2 -19    4.83    0.51   0
   4   1 -19   43.82    0.66   0
   5   2 -19   19.26    0.57   0
   5   4 -14    3.37    0.53   0
   4   2 -18   44.43    0.67   0
   3   1 -17   54.88    0.64   0
   3   2 -16   33.92    0.61   0
   3   3 -14   15.60    0.47   0
   3   4 -10   23.95    0.54   0
   5   2 -18    6.92    0.59   0
   6   2 -18   12.59    0.58   0
   6   4 -13  166.11    1.22   0
   3   4  -9   37.91    0.58   0
   4   1 -18    2.66    0.37   0
   4   4 -11   -0.46    0.50   0
   5   4 -12   19.46    0.70   0
   6   4 -12    1.61    0.56   0
   3   1 -16   66.38    0.67   0
   3   4  -8   24.96    0.54   0
   5   1 -18    8.21    0.53   0
   5   2 -17    6.49    0.60   0
   4   2 -16   41.38    0.67   0
   4   3 -14   96.72    0.86   0
   4   4 -10   16.00    0.56   0
   5   4 -11   29.41    0.74   0
   6   4 -11  103.40    0.99   0
   3   4  -7   39.01    0.61   0
   4   1 -17   -0.39    0.36   0
   6   3 -14   87.56    0.95   0
   6   4 -10  432.96    1.87   0
   3   1 -15   21.49    0.49   0
   4   4  -9   29.33    0.57   0
   5   4 -10   23.56    0.69   0
   6   1 -17   10.69    0.60   0
   6   3 -13  250.27    1.48   0
   6   4  -9  247.33    1.47   0
   4   1 -16   36.63    0.61   0
   4   4  -8    5.78    0.42   0
   5   3 -13  338.38    1.63   0
   5   4  -9   18.33    0.58   0
   3   3 -10   22.35    0.46   0
   4   4  -7    8.84    0.49   0
   6   1 -16   66.95    0.87   0
   6   3 -12   41.13    0.81   0
   6   4  -8  188.75    1.27   0
   4   2 -14   15.34    0.46   0
   4   3 -11    9.61    0.49   0
   6   4  -7    2.63    0.58   0
   3   3  -9    3.56    0.39   0
   4   1 -15    3.56    0.43   0
   4   4  -6   29.36    0.55   0
   6   2 -14    7.43    0.49   0
   6   3 -11  686.86    2.30   0
   7   3 -10   91.49    1.09   0
   6   1 -15  243.02    1.38   0
   6   4  -6    8.42    0.62   0
   4   3 -10    9.85    0.42   0
   4   4  -5    1.04    0.41   0
   5   1 -15   10.24    0.45   0
   6   2 -13   66.82    0.87   0
   4   1 -14   23.05    0.51   0
   6   3 -10  340.12    1.63   0
   6   4  -5   84.06    0.86   0
   4   2 -12   10.63    0.46   0
   4   3  -9   71.71    0.73   0
   6   1 -14    4.31    0.54   0
   6   4  -4   23.68    0.67   0
   7   1 -13    2.66    0.43   0
   5   2 -12   26.53    0.65   0
   6   2 -12   11.49    0.52   0
   6   3  -9   20.77    0.59   0
   4   1 -13  256.77    1.15   0
   4   3  -8   51.31    0.66   0
   4   2 -11    0.07    0.35   0
   5   1 -13  131.20    1.01   0
   6   1 -13   16.07    0.54   0
   4   3  -7    3.53    0.42   0
   4   0 -13 1879.77    2.87   0
   4   1 -12  596.79    1.69   0
   4   2 -10    1.68    0.39   0
   6   1 -12   32.49    0.71   0
   7   0 -12   -0.02    0.56   0
   7   3  -5    4.98    0.62   0
   5   3  -7    3.18    0.43   0
   6   3  -6    6.36    0.60   0
   4   3  -6   18.06    0.43   0
   7   2  -8    4.81    0.50   0
   7   3  -4    5.04    0.51   0
   4   2  -9    5.92    0.41   0
   5   3  -6   76.08    0.81   0
   6   3  -5   57.59    0.86   0
   7   0 -11    0.15    0.54   0
   7   3  -3    1.32    0.56   0
   4   1 -11   97.75    0.72   0
   4   3  -5  310.93    1.22   0
   7   2  -7   20.04    0.61   0
   5   0 -12    0.53    0.41   0
   7   1  -9    7.60    0.53   0
   7   3  -2    1.59    0.46   0
   4   2  -8    0.55    0.31   0
   4   3  -4  226.50    1.09   0
   5   3  -4  138.59    1.04   0
   7   0 -10   -0.18    0.46   0
   7   2  -6   40.87    0.73   0
   5   1 -10   38.33    0.67   0
   7   3   0    7.80    0.61   0
   4   2  -7   29.39    0.51   0
   4   3  -3   60.22    0.67   0
   5   0 -11    0.05    0.41   0
   5   3  -3   10.08    0.51   0
   7   0  -9    0.06    0.53   0
   7   2  -5   35.46    0.71   0
   4   3  -2  374.50    1.33   0
   5   1  -9  105.56    0.90   0
   5   2  -6   60.80    0.76   0
   6   1  -8    4.36    0.47   0
   5   0 -10   -0.08    0.37   0
   6   0  -9   29.87    0.66   0
   5   1  -8   90.42    0.83   0
   6   1  -7    0.72    0.52   0
   8   1  -2    1.52    0.56   0
   5   2  -5   33.50    0.56   0
   5   3   0  181.89    1.12   0
   7   1  -5   10.18    0.53   0
   5   0  -9    0.16    0.45   0
   5   3   1  152.95    1.09   0
   6   0  -8   41.75    0.72   0
   8   1  -1   11.57    0.54   0
   5   1  -7   26.87    0.53   0
   5   2  -4    0.50    0.45   0
   6   1  -6   -0.27    0.43   0
   7   0  -6   -0.25    0.50   0
   8   1   0   -0.57    0.54   0
   6   2  -2    1.05    0.56   0
   7   2   1    2.14    0.61   0
   8   1   1   11.00    0.63   0
   5   2  -3   22.92    0.60   0
   6   0  -7    0.43    0.54   0
   5   1  -6    0.55    0.37   0
   6   2  -1   13.05    0.61   0
   7   2   2    2.28    0.52   0
   7   2   3   20.61    0.71   0
   8   1   3    5.33    0.59   0
   5   0  -7   -0.13    0.43   0
   5   1  -5    3.54    0.47   0
   6  -1  -7    1.09    0.49   0
   6   0  -6   74.99    0.85   0
   6   2   0   -0.17    0.57   0
   7   2   4   33.88    0.81   0
   5   2  -1    5.72    0.48   0
   6   2   1   13.79    0.64   0
   7   2   5   32.12    0.85   0
   6   0  -5  151.57    1.18   0
   6   1  -3  216.25    1.30   0
   5   0  -6   -0.06    0.43   0
   5   1  -4   34.68    0.64   0
   5   2   0    7.38    0.49   0
   6  -1  -6    0.21    0.49   0
   6   2   2    1.66    0.55   0
   7   2   7   18.72    0.73   0
   5  -1  -7   27.36    0.58   0
   6   1  -2   42.00    0.71   0
   7   1   1   -0.00    0.48   0
   8   0   3  133.15    1.29   0
   5   1  -3   58.84    0.74   0
   5   2   1    4.69    0.48   0
   6   2   3   22.65    0.61   0
   7   1   2    8.78    0.66   0
   8   0   4  142.04    1.30   0
   5   0  -5    0.15    0.45   0
   6  -1  -5   86.57    0.94   0
   6   2   4   89.58    0.96   0
   5  -1  -6    1.24    0.45   0
   5   2   2   21.57    0.59   0
   6   2   5    2.96    0.60   0
   7   1   3   31.21    0.76   0
   8   0   5   49.96    0.84   0
   5   1  -2   64.75    0.78   0
   7   1   4   27.23    0.83   0
   8   0   6   71.52    0.96   0
   5   0  -4   -0.03    0.48   0
   5   2   3   22.23    0.62   0
   6  -1  -4   51.31    0.76   0
   7   1   5   10.42    0.74   0
   8  -1   4   46.28    0.88   0
   6   0  -2  757.39    2.41   0
   6   1   1   30.97    0.69   0
   7   1   6   18.17    0.76   0
   5  -1  -5    3.57    0.49   0
   5   2   4    0.30    0.48   0
   6  -1  -3  213.10    1.34   0
   6   1   2   41.84    0.82   0
   7   0   2    0.14    0.50   0
   7   1   7   27.86    0.88   0
   5   0  -3    0.32    0.49   0
   5   2   5   30.67    0.68   0
   7   0   3    0.63    0.60   0
   5   1   0   40.68    0.62   0
   6   1   3  212.96    1.42   0
   7  -2   0    3.14    0.65   0
   7   1   9    5.11    0.68   0
   5  -1  -4   34.76    0.66   0
   7   1  11    2.88    0.68   0
   7   1  12    2.36    0.66   0
   6   1   4   51.06    0.81   0
   7  -2   1    1.32    0.65   0
   7   0   5   -0.39    0.61   0
   7   1  13    2.56    0.65   0
   6   1   5   86.45    1.02   0
   7   0   6   -1.20    0.64   0
   7  -2   2    3.03    0.55   0
  -4  -1  35    4.14    0.28   0
  -2  -3  31   29.75    0.70   0
  -2  -2  35   62.46    0.73   0
  -1  -3  31   13.05    0.67   0
   0  -2  34   13.31    0.52   0
   1  -2  32   31.82    0.70   0
  -4  -2  32   11.72    0.42   0
  -3  -2  34   17.21    0.51   0
  -2  -1  37    8.41    0.35   0
  -1  -3  30   57.77    0.94   0
   0  -2  33    0.20    0.48   0
   0  -1  36    0.29    0.33   0
   1  -2  31   13.16    0.65   0
  -3  -3  28    6.31    0.60   0
  -3  -1  36    4.45    0.30   0
  -2  -3  29   57.88    0.95   0
  -4  -1  34    3.78    0.32   0
  -3  -3  27    2.02    0.62   0
  -2   0  38    0.50    0.23   0
  -1   0  38    0.01    0.27   0
   0   0  37    0.55    0.35   0
  -2  -1  36   12.49    0.43   0
  -1  -2  33   24.11    0.69   0
  -1  -1  36    1.20    0.40   0
   0  -2  32   41.11    0.75   0
  -3  -2  32    0.98    0.36   0
  -3  -1  35    8.16    0.43   0
  -3   0  37    0.20    0.23   0
  -4  -1  33    0.64    0.32   0
  -2  -2  32    1.02    0.49   0
  -1  -2  32   34.21    0.78   0
  -4   0  35   24.05    0.43   0
  -3  -2  31    2.86    0.45   0
  -1  -1  35    0.47    0.45   0
  -1   0  37    0.10    0.34   0
   0  -1  34    0.45    0.47   0
   0   0  36  327.44    1.47   0
  -3  -2  30    5.79    0.59   0
  -2  -2  31   17.49    0.65   0
  -2   1  38    8.27    0.28   0
  -1  -2  31   14.24    0.68   0
  -3   0  36   -0.31    0.29   0
  -1  -1  34    2.62    0.48   0
   0  -1  33   77.60    0.93   0
  -4   0  34   58.87    0.67   0
  -3  -2  29    7.50    0.60   0
  -2  -1  34   12.08    0.56   0
  -4  -1  31   41.94    0.74   0
  -3  -1  33    1.58    0.49   0
  -2   0  36    0.44    0.34   0
  -1   1  37    4.46    0.37   0
   0  -1  32   -0.14    0.52   0
  -3   0  35    0.08    0.36   0
  -2  -1  33   40.97    0.76   0
  -2   1  37    8.25    0.34   0
  -1  -1  33    4.77    0.52   0
   0   1  36   -0.02    0.35   0
  -4  -1  30  114.82    1.05   0
  -4   1  35    4.16    0.30   0
  -3  -1  32    5.95    0.50   0
  -1   0  35    0.15    0.43   0
   0   0  34   11.94    0.55   0
  -4   0  33    9.35    0.43   0
  -1  -1  32    4.83    0.55   0
  -1   2  37    1.79    0.26   0
  -4  -1  29    4.56    0.51   0
  -3  -1  31    4.98    0.54   0
  -2  -1  32    0.36    0.46   0
  -2   2  37    4.37    0.26   0
  -1   1  36    1.83    0.36   0
  -4   1  34    3.77    0.34   0
  -2   1  36   13.12    0.43   0
  -1   0  34    0.07    0.43   0
   0   0  33    0.24    0.47   0
  -4  -1  28    8.45    0.58   0
  -3  -1  30    6.16    0.63   0
  -3   2  36   12.97    0.37   0
  -2  -1  31    2.32    0.57   0
  -2   0  34   33.48    0.70   0
  -3   0  33    0.03    0.47   0
  -3   1  35    8.74    0.35   0
  -1   2  36    1.16    0.33   0
   0   0  32    4.36    0.62   0
  -5   2  32    0.49    0.23   0
  -4   0  31   64.89    0.86   0
  -2   0  33   40.54    0.77   0
  -2   2  36   13.07    0.40   0
  -1   3  36   11.78    0.36   0
  -4   1  33    0.38    0.35   0
  -4   2  34    2.31    0.29   0
  -3   0  32    0.36    0.46   0
  -2   3  36  135.14    0.79   0
  -4   0  30  121.89    1.12   0
  -3   2  35   22.62    0.48   0
  -1   0  32   -0.14    0.59   0
   0   1  33   74.25    0.88   0
  -2   0  32   -0.05    0.55   0
  -2   1  34   12.11    0.54   0
  -1   1  34    2.61    0.41   0
  -1   2  35    1.26    0.36   0
  -5   2  31    1.07    0.30   0
  -3   0  31    0.40    0.49   0
  -2   2  35   63.68    0.74   0
  -4   0  29   32.36    0.74   0
  -4   2  33   40.01    0.59   0
  -3   1  33    1.34    0.48   0
  -2   0  31   17.93    0.77   0
  -1   1  33    4.26    0.54   0
  -1   3  35    0.31    0.33   0
   0   1  32    0.07    0.53   0
  -5   3  31   18.54    0.38   0
  -4   1  31   43.11    0.73   0
  -3   0  30    0.33    0.59   0
  -3   2  34   17.63    0.48   0
  -2   1  33   40.43    0.75   0
  -1   2  34    4.65    0.47   0
  -5   2  30    1.91    0.33   0
  -4   0  28    1.04    0.60   0
  -4   3  33   18.95    0.38   0
  -3   1  32    5.34    0.54   0
  -1   1  32    3.77    0.58   0
  -1   4  34   34.52    0.47   0
  -4   1  30  115.99    1.09   0
  -2   1  32    0.77    0.51   0
  -2   4  34   68.21    0.62   0
  -1   3  34   30.48    0.58   0
  -5   3  30    9.46    0.38   0
  -3   1  31    4.64    0.54   0
  -2   2  33    5.36    0.51   0
  -2   3  34   22.81    0.55   0
  -4   1  29    3.82    0.54   0
  -4   3  32   -0.05    0.34   0
  -4   4  32    7.97    0.28   0
  -2   1  31    2.33    0.56   0
  -1   1  31    1.22    0.47   0
  -3   3  33    0.60    0.28   0
  -3   4  33   16.35    0.39   0
  -1   4  33   49.71    0.65   0
  -5   3  29   26.32    0.55   0
  -3   1  30    6.43    0.49   0
  -2   2  32    1.24    0.49   0
  -2   4  33   77.17    0.72   0
  -1   2  32   31.95    0.72   0
  -4   1  28    8.21    0.60   0
  -4   2  30    5.18    0.49   0
  -4   3  31   10.25    0.45   0
  -1   5  32    2.95    0.25   0
  -4   4  31   11.24    0.34   0
  -3   2  31    3.42    0.52   0
  -2   5  32    2.32    0.26   0
  -1   2  31   13.84    0.64   0
  -1   3  32   94.32    1.03   0
  -4   5  30    2.95    0.23   0
  -3   4  32   13.29    0.42   0
  -2   2  31   16.72    0.61   0
  -2   3  32  259.94    1.48   0
  -4   2  29   17.17    0.59   0
  -3   5  31    1.79    0.27   0
  -2   4  32  230.08    1.25   0
  -4   4  30    0.00    0.33   0
  -3   2  30    6.03    0.48   0
  -3   3  31    6.65    0.52   0
  -1   5  31    1.88    0.29   0
  -5   5  27   30.19    0.43   0
  -3   4  31   10.61    0.42   0
  -2   2  30   37.84    0.79   0
  -2   3  31   29.93    0.68   0
  -2   5  31   20.45    0.42   0
  -1   3  31   13.28    0.54   0
  -4   5  29    1.79    0.29   0
  -3   2  29    7.89    0.60   0
  -1   4  31   59.85    0.80   0
  -5   4  27    4.68    0.38   0
  -3   3  30   25.43    0.67   0
  -3   5  30   14.50    0.41   0
  -4   2  27    3.42    0.53   0
  -2   3  30   -0.12    0.47   0
  -1   5  30    1.80    0.37   0
  -5   5  26   24.31    0.43   0
  -4   3  28    5.33    0.51   0
  -2   5  30   24.88    0.51   0
  -2   6  29    7.48    0.30   0
  -1   4  30   52.56    0.81   0
  -4   5  28    0.41    0.28   0
  -4   6  27    9.77    0.29   0
  -3   3  29   20.22    0.66   0
  -2   4  30    8.81    0.50   0
  -5   3  25    6.67    0.49   0
  -4   4  28   12.62    0.52   0
  -3   6  28   53.46    0.55   0
  -2   3  29   56.08    0.89   0
  -1   3  29   91.80    1.06   0
  -4   3  27    2.21    0.52   0
  -3   4  29    1.12    0.39   0
  -1   4  29    8.43    0.55   0
  -1   6  28    1.50    0.27   0
  -5   5  25    5.22    0.36   0
  -4   5  27    0.91    0.37   0
  -3   3  28    5.11    0.49   0
  -2   4  29   22.01    0.59   0
  -2   6  28   40.58    0.53   0
  -4   3  26    6.93    0.57   0
  -4   4  27   41.62    0.70   0
  -4   6  26   25.31    0.43   0
  -3   3  27    2.15    0.54   0
  -3   4  28   21.70    0.58   0
  -1   4  28   14.32    0.62   0
  -1   5  28    5.79    0.48   0
  -5   4  24    1.98    0.46   0
  -5   5  24    1.73    0.33   0
  -5   6  23   14.66    0.35   0
  -3   7  25    1.16    0.21   0
  -2   4  28    8.94    0.52   0
  -2   5  28    4.24    0.43   0
  -1   6  27    3.60    0.35   0
  -4   4  26    8.24    0.43   0
  -4   6  25    6.63    0.33   0
  -3   4  27   48.46    0.86   0
  -2   6  27    2.23    0.35   0
  -5   4  23    0.88    0.44   0
  -4   7  23    4.43    0.23   0
  -3   5  27    4.62    0.41   0
  -2   7  25   32.86    0.44   0
  -5   6  22    1.10    0.28   0
  -4   4  25   15.40    0.58   0
  -2   4  27    4.33    0.59   0
  -2   5  27   10.49    0.48   0
  -1   5  27   13.52    0.54   0
  -4   5  25    0.88    0.36   0
  -4   6  24   51.94    0.62   0
  -3   4  26   35.11    0.79   0
  -3   7  24    5.24    0.28   0
  -5   4  22   12.53    0.57   0
  -4   7  22    3.64    0.27   0
  -3   5  26    5.37    0.43   0
  -1   7  24    7.53    0.32   0
  -5   6  21   12.22    0.40   0
  -5   7  19    1.52    0.22   0
  -4   4  24    4.93    0.58   0
  -2   5  26    6.31    0.49   0
  -2   7  24   36.36    0.52   0
  -1   5  26    7.40    0.53   0
  -4   5  24   20.24    0.52   0
  -4   6  23    3.68    0.43   0
  -3   4  25   29.24    0.76   0
  -3   7  23    2.43    0.29   0
  -5   4  21   45.69    0.81   0
  -3   5  25    7.44    0.45   0
  -2   6  25    6.29    0.38   0
  -2   8  21    0.55    0.20   0
  -5   6  20   12.91    0.41   0
  -4   5  23   -0.13    0.42   0
  -4   7  21   11.50    0.34   0
  -3   6  24    8.49    0.49   0
  -3   8  20    7.78    0.26   0
  -2   5  25   78.61    0.93   0
  -2   7  23   11.90    0.42   0
  -1   7  23    6.29    0.36   0
  -3   5  24    7.27    0.54   0
  -1   6  24   13.26    0.52   0
  -3   7  22    1.53    0.25   0
  -2   8  20   30.94    0.43   0
  -4   5  22    0.02    0.46   0
  -4   7  20    4.67    0.32   0
  -3   6  23    0.18    0.44   0
  -3   8  19    7.28    0.28   0
  -4   6  21   20.54    0.56   0
  -4   8  17   17.18    0.32   0
  -3   5  23    3.93    0.53   0
  -1   6  23    4.22    0.46   0
  -2   6  23   12.80    0.51   0
  -4   7  19    0.52    0.33   0
  -3   6  22    1.94    0.44   0
  -3   8  18    5.65    0.30   0
  -2   8  19    1.45    0.28   0
  -1   8  19    7.45    0.31   0
  -4   6  20    2.59    0.43   0
  -3   5  22    3.57    0.55   0
  -1   7  21   33.60    0.62   0
  -2   6  22   -0.19    0.47   0
  -1   6  22   57.55    0.82   0
  -4   7  18    0.59    0.31   0
  -3   6  21    0.54    0.39   0
  -3   8  17   10.01    0.35   0
  -2   8  18   20.51    0.44   0
  -1   8  18   14.12    0.38   0
  -2   7  20   33.26    0.59   0
  -1   7  20   22.13    0.56   0
  -3   6  20    6.71    0.54   0
  -3   7  19    8.28    0.41   0
  -1   6  21   57.88    0.87   0
  -4   8  14    1.91    0.26   0
  -2   8  17    0.09    0.34   0
  -1   8  17   21.09    0.46   0
  -3   7  18    2.16    0.44   0
  -2   7  19    0.20    0.39   0
  -2   9  13    0.15    0.20   0
  -1   7  19   12.39    0.51   0
  -2   6  20   16.66    0.55   0
  -3   9  11    0.69    0.19   0
  -3   7  17    9.08    0.50   0
  -2   7  18   44.52    0.68   0
  -1   7  18   20.48    0.57   0
  -3   7  16   10.09    0.45   0
  -1   7  17    8.01    0.53   0
  -2   7  16    1.30    0.45   0
  -1   8  14   -0.16    0.40   0
  -1   7  16   15.19    0.61   0
  -2   7  15   95.57    1.00   0
  -1   8  13    0.41    0.42   0
  -2   7  14    0.55    0.42   0
  -4   7   8    6.28    0.54   0
  -2   8   7    3.83    0.40   0
  -1   8   5    9.59    0.47   0
  -3   9 -11    0.35    0.19   0
  -3   9 -10    0.78    0.20   0
  -3   9  -9    1.58    0.23   0
  -4   8 -10    1.53    0.37   0
  -4   8  -9   11.10    0.41   0
  -4   8 -12    9.09    0.33   0
  -4   8 -11    4.42    0.32   0
  -2   9  -8   11.45    0.39   0
  -2   9 -10   41.25    0.54   0
  -2   9 -14    0.77    0.22   0
  -2   9 -13    0.21    0.25   0
  -2   9 -11   12.45    0.37   0
  -1   9  -8    5.74    0.43   0
  -1   9 -10   37.01    0.60   0
   0   9  -9   42.30    0.59   0
  -1   9 -12    4.12    0.33   0
  -1   9 -11   18.26    0.47   0
   0   9 -10   -0.05    0.34   0
  -1   9 -14   10.68    0.35   0
  -1   9 -13   18.12    0.40   0
   0   9 -14   -0.33    0.32   0
   0   9 -13  110.96    0.75   0
   0   9 -12   -0.27    0.31   0
   0   9 -11   68.15    0.65   0
  -3   8 -18    5.75    0.30   0
  -3   8 -10    1.36    0.44   0
  -3   8 -17   10.35    0.37   0
  -3   8 -16   10.40    0.39   0
  -3   8 -15    1.91    0.40   0
   0   8  -4    4.94    0.62   0
  -2   8 -21    0.33    0.22   0
  -1   0  24   -0.30    0.51   0
   0  -1  17  281.83    1.23   0
   2  -1  13  160.26    0.86   0
   2  -1  14  293.77    1.18   0
   3   0  22   -0.04    0.54   0
   0  -1  16   -0.18    0.46   0
   1  -1  16  229.60    1.19   0
   1  -1  17  197.37    1.13   0
   1   0  25    0.54    0.56   0
   2   0  24  177.69    1.36   0
  -1   0  23   -0.21    0.50   0
   0  -1  15  505.24    1.44   0
   1  -1  14   25.96    0.54   0
   1  -1  15  144.64    0.94   0
   0   0  24  160.77    1.20   0
   0   1  28   -0.15    0.60   0
   2   0  23   50.96    0.85   0
   3   1  25   62.09    0.99   0
   2   0  22  157.41    1.22   0
  -1   0  21    0.17    0.47   0
   1   0  23   -0.30    0.44   0
   2   1  26    0.79    0.58   0
   3   0  18   -0.34    0.47   0
   3   1  24   53.62    0.93   0
   3   0  17   -0.60    0.47   0
  -1   0  20   -0.15    0.46   0
   1   1  26   19.89    0.72   0
   2   1  25   51.21    0.88   0
   3   1  23   23.41    0.72   0
   0   0  21    0.43    0.51   0
   3   0  15    0.40    0.41   0
  -1   0  19    0.16    0.39   0
   0   1  25   23.21    0.72   0
   2   0  19    2.91    0.41   0
   2   1  24   46.60    0.86   0
   3   0  14   -0.11    0.38   0
   3   1  22    1.98    0.56   0
  -1   0  18   -0.29    0.42   0
   3   0  13   -0.17    0.37   0
   1   0  19    0.56    0.46   0
   2   1  23  131.56    1.18   0
  -1   0  17    0.29    0.39   0
  -1   1  23   53.20    0.80   0
   0   2  27   -0.02    0.50   0
   1   1  24   21.92    0.62   0
   2   2  26   12.51    0.70   0
   3   1  20   16.60    0.64   0
   3   2  24   12.62    0.70   0
  -1   0  16    0.02    0.37   0
   0   0  18 5261.80    4.94   0
   1   0  18   -0.04    0.37   0
   2   0  16  193.29    1.01   0
   2   1  22   71.45    0.92   0
   0   0  17   -0.95    0.53   0
   0   1  23   52.31    0.81   0
   0   2  26    9.43    0.68   0
   1   0  17   -0.38    0.43   0
   1   1  23   54.75    0.79   0
   2   0  15 1556.39    2.57   0
   2   2  25   97.37    1.09   0
   3   2  23   25.26    0.77   0
   2   0  14   64.06    0.63   0
   2   1  21    0.11    0.55   0
  -1   1  21   26.38    0.62   0
   0   0  16  168.33    0.90   0
   1   0  16   -0.43    0.34   0
   2   2  24   27.63    0.75   0
   3   1  18   30.88    0.65   0
   3   2  22   33.25    0.82   0
   0   0  15    0.13    0.38   0
   0   2  25   -0.06    0.48   0
   1   0  15    0.15    0.39   0
   3   1  17   54.88    0.76   0
  -1   1  20    6.83    0.51   0
   3   2  21    8.56    0.63   0
   0   2  24   14.39    0.66   0
   1   2  24   30.42    0.69   0
   2   1  19    9.10    0.52   0
   2   2  23    2.79    0.50   0
   3   1  16   65.09    0.77   0
  -1   1  19   84.63    0.81   0
  -1   2  23    1.60    0.52   0
  -1   3  25   46.02    0.97   0
   3   1  15   21.67    0.56   0
   2   1  18   55.97    0.70   0
  -1   2  22   12.19    0.57   0
   0   2  23   -0.15    0.48   0
   0   3  25  443.11    2.02   0
   3   1  14   20.84    0.49   0
   3   2  19   30.27    0.71   0
   3   3  22   99.17    1.11   0
  -1   3  24   36.38    0.79   0
   0   1  19    6.17    0.40   0
   2   1  17  133.93    0.92   0
   2   2  21  162.52    1.19   0
   3   1  13   45.50    0.57   0
   0   1  18    1.02    0.36   0
   0   3  24    0.10    0.51   0
   2   1  16   35.25    0.58   0
   2   2  20    1.68    0.53   0
   0   1  17  279.62    1.17   0
   0   3  23   49.17    0.83   0
   2   1  15  103.30    0.73   0
  -1   1  16  235.09    1.01   0
  -1   2  20    2.19    0.40   0
   3   2  16   33.50    0.63   0
  -1   3  22  104.01    0.96   0
   1   3  22  109.92    1.07   0
   2   1  14  284.97    1.08   0
  -1   2  19   14.30    0.50   0
  -1   4  23   76.70    0.91   0
   3   4  20    3.85    0.64   0
  -1   3  21   20.37    0.64   0
   0   4  23    0.37    0.59   0
   1   1  15  152.04    0.85   0
   1   2  19   14.71    0.48   0
   2   1  13  157.04    0.81   0
   3   2  15   21.11    0.49   0
  -1   4  22   26.10    0.72   0
   0   1  15  498.82    1.35   0
   0   2  19    0.13    0.37   0
   1   3  21   20.76    0.58   0
  -1   2  18   28.40    0.55   0
   0   3  21  284.67    1.44   0
   1   1  14   28.01    0.49   0
   1   2  18   29.42    0.59   0
   1   4  22   26.77    0.65   0
  -1   3  20    6.67    0.53   0
   0   2  18  103.98    0.83   0
   0   4  22    0.21    0.49   0
   1   3  20    6.19    0.55   0
  -1   4  21    7.90    0.59   0
   0   3  20    0.23    0.52   0
   1   4  21    7.18    0.58   0
   2   2  16   29.91    0.52   0
   2   4  20  267.33    1.53   0
  -1   2  17    9.73    0.44   0
   0   4  21    0.00    0.54   0
   1   2  17   10.37    0.40   0
   1   3  19   36.55    0.69   0
   2   2  15   18.13    0.50   0
  -1   4  20   16.03    0.61   0
   1   2  16   47.67    0.61   0
   1   4  20   16.30    0.62   0
   2   4  19  145.51    1.12   0
  -1   2  16   48.91    0.57   0
   0   4  20   11.34    0.61   0
   0   2  16   98.27    0.74   0
   2   2  14   54.82    0.58   0
   3   3  14   14.79    0.51   0
   3   4  16   49.18    0.72   0
  -1   4  19   81.60    0.91   0
   0   5  20   -0.20    0.57   0
   1   2  15  129.15    0.83   0
  -1   2  15  124.75    0.76   0
   0   4  19    0.08    0.52   0
   1   5  19    5.76    0.56   0
   2   2  13   50.80    0.57   0
   2   5  18    1.44    0.48   0
   3   4  15   11.66    0.56   0
   0   2  15    0.00    0.39   0
  -1   4  18  143.31    1.08   0
   0   3  17   22.03    0.56   0
   0   5  19   10.10    0.54   0
   1   2  14  129.86    0.78   0
   1   4  18  139.54    1.07   0
   2   3  15    4.68    0.49   0
   2   5  17    2.19    0.58   0
  -1   2  14  124.95    0.73   0
   0   4  18    2.79    0.51   0
   1   3  16   76.97    0.77   0
   1   5  18   17.01    0.63   0
   3   4  14    6.26    0.44   0
  -1   3  16   75.21    0.73   0
   0   2  14  170.71    0.86   0
   1   4  17   94.01    0.92   0
  -1   4  17   91.50    0.89   0
   0   3  16    0.05    0.42   0
   0   5  18    0.48    0.43   0
   1   2  13  123.64    0.75   0
   2   3  14  664.25    1.84   0
   2   5  16    7.52    0.58   0
   3   4  13   12.32    0.53   0
  -1   2  13  122.25    0.69   0
   0   4  17   -0.34    0.50   0
   1   3  15  240.77    1.16   0
   1   5  17    7.96    0.56   0
   2   2  11   31.10    0.41   0
   2   4  15  125.72    1.01   0
   0   5  17   81.06    0.92   0
   1   4  16   46.07    0.72   0
   3   5  13    3.18    0.46   0
  -1   3  15  228.17    1.07   0
   0   3  15   54.21    0.64   0
   1   2  12   76.06    0.61   0
   2   3  13  246.45    1.11   0
   2   5  15   26.51    0.61   0
   1   3  14  187.28    1.01   0
   1   5  16    0.32    0.40   0
   3   5  12    5.86    0.56   0
  -1   5  16    0.36    0.47   0
   0   5  16    0.75    0.51   0
  -1   3  14  179.49    0.95   0
   1   5  15   10.25    0.55   0
   2   3  12    1.18    0.33   0
   0   6  15    0.19    0.55   0
   1   3  13   15.97    0.48   0
  -1   5  15   10.06    0.52   0
   1   6  14   30.33    0.72   0
   1   5  14    7.55    0.53   0
  -1   6  14   28.03    0.63   0
   0   3  13   13.88    0.41   0
   0   4  14    2.68    0.46   0
   0   6  14  165.77    1.24   0
   2   4  12   43.79    0.60   0
  -1   5  14    7.47    0.52   0
   1   3  12   94.72    0.69   0
   1   6  13   12.94    0.51   0
   2   5  12   11.97    0.49   0
  -1   6  13   12.12    0.60   0
   2   3  10   12.75    0.37   0
   2   4  11    8.78    0.48   0
  -1   3  12   96.92    0.70   0
   0   3  12    0.26    0.38   0
   0   4  13   -0.25    0.43   0
   0   6  13    0.24    0.41   0
   1   6  12   29.56    0.70   0
  -1   5  13    1.84    0.48   0
   1   3  11  198.71    0.94   0
  -1   6  12   28.64    0.71   0
   1   5  12   15.69    0.56   0
   2   3   9   43.73    0.52   0
   2   4  10   16.50    0.51   0
   1   6  11   18.49    0.62   0
  -1   3  11  197.06    0.91   0
  -1   4  12  124.75    0.85   0
  -1   5  12   15.57    0.56   0
   0   3  11 2237.08    2.87   0
   0   4  12  256.77    1.17   0
   0   5  12   -0.13    0.49   0
   2   6   9   52.80    0.82   0
  -2   5  11    0.57    0.44   0
   0   6  11    0.77    0.49   0
   2   3   8    8.06    0.36   0
   2   4   9    0.25    0.40   0
   1   6  10    7.73    0.50   0
   2   1  -8  107.29    0.69   0
   2   2   2  275.12    0.70   0
   3   3  -4   28.12    0.61   0
   2   1 -11   26.33    0.52   0
   3   3  -3  348.65    1.34   0
   2   1 -12   44.45    0.63   0
   2   1  -4  179.83    0.72   0
   1   0  -9   -0.26    0.31   0
   2   1 -13  161.40    0.95   0
   1   0 -10    0.05    0.31   0
   1   0  -7    0.26    0.25   0
   2   1 -14  294.12    1.25   0
   2   1  -3  129.87    0.58   0
   3   2  -8   28.26    0.62   0
   2   1 -15  104.03    0.86   0
   3   2  -5   19.05    0.52   0
   1   0  -5    0.05    0.21   0
   2   1 -16   34.66    0.67   0
   2   1  -2    2.53    0.27   0
   3   2  -4   34.94    0.55   0
   1   0 -14   -0.11    0.44   0
   1   0  -4    0.16    0.24   0
   2   1  -1  681.40    1.13   0
   1   0  -3    0.76    0.23   0
   3   2  -1   44.19    0.51   0
   2   1   0  310.29    0.75   0
   3   1 -12    3.73    0.55   0
   3   1  -8   21.64    0.57   0
   3   1 -13   46.67    0.69   0
   3   1  -7  193.03    1.02   0
   2   0 -11 1364.92    2.13   0
   2   0 -10  482.95    1.27   0
   3   1  -6  417.72    1.34   0
   1   0  -2    0.10    0.21   0
   2   0 -13  217.89    0.98   0
   2   0 -12 1761.64    2.46   0
   2   0  -9  898.46    1.61   0
   3   1  -5  307.46    1.12   0
   2   0 -14   61.37    0.68   0
   2   1   1  651.74    0.99   0
   2   0 -15 1496.06    2.50   0
   2   0  -6 9846.24    4.74   0
   3   1  -3   86.16    0.68   0
   4   2  -5   13.25    0.55   0
   2   0  -5 1953.28    2.06   0
   4   2  -4   21.41    0.59   0
   1   0  -1    0.18    0.19   0
   2   0  -4 1809.90    1.95   0
   4   2  -3  235.41    1.11   0
   3   0  35    0.16    0.31   0
   4   1  35    3.92    0.27   0
   6   0  25    5.83    0.48   0
   6   1  28    2.75    0.33   0
   6   2  29    4.93    0.29   0
   3  -1  32    5.72    0.50   0
   4  -1  30  114.49    1.04   0
   5  -1  26   10.75    0.59   0
   5   0  30   -0.23    0.42   0
   5   2  33   -0.04    0.20   0
   6   0  24    7.08    0.50   0
   3   1  36    3.86    0.28   0
   5  -1  25   16.77    0.71   0
   6   0  23   20.73    0.67   0
   3  -1  31    4.67    0.50   0
   4  -1  29    4.53    0.43   0
   4   2  35    0.19    0.20   0
   5   0  29    0.38    0.43   0
   6   0  22  137.02    1.19   0
   6   1  26    6.92    0.48   0
   6   2  28    1.21    0.29   0
   4  -1  28    7.99    0.57   0
   4   0  32    5.58    0.48   0
   5   1  31   18.42    0.50   0
   5   2  32    0.13    0.24   0
   3  -1  30    6.41    0.55   0
   5   0  28    0.09    0.45   0
   6   1  25    3.97    0.44   0
   6   2  27   12.75    0.41   0
   2   1  36   12.61    0.35   0
   3   0  33    0.27    0.41   0
   3   1  35    8.78    0.38   0
   3   2  36   12.31    0.33   0
   5   0  27   -0.40    0.45   0
   4   1  33   -0.27    0.31   0
   4   2  34    1.93    0.29   0
   5   2  31    1.70    0.32   0
   4   0  30  124.57    1.10   0
   4   3  34   41.41    0.44   0
   5   0  26   -0.23    0.52   0
   5   1  29    1.09    0.45   0
   5   3  31   18.20    0.39   0
   2   0  33   40.20    0.68   0
   3   0  32    0.03    0.45   0
   2   1  35    1.52    0.35   0
   4   2  33   39.12    0.55   0
   5   1  28    0.76    0.42   0
   3   0  31    0.00    0.49   0
   5   3  30    9.71    0.38   0
   2   0  32   -0.16    0.48   0
   3   1  33    1.50    0.41   0
   3   3  35   57.30    0.53   0
   4   0  28    0.47    0.44   0
   4   1  31   41.83    0.66   0
   4   3  33   19.30    0.40   0
   5   1  27    6.37    0.52   0
   5   4  29   24.13    0.42   0
   2   1  34   12.62    0.51   0
   3   0  30   -0.07    0.52   0
   5   1  26   11.66    0.60   0
   2   0  31   18.48    0.63   0
   2   2  35   61.58    0.69   0
   3   2  34   16.88    0.49   0
   4   1  30  116.37    1.04   0
   4   4  32    7.77    0.26   0
   5   2  28    7.62    0.46   0
   5   3  29   27.10    0.50   0
   3   1  32    6.00    0.46   0
   4   3  32    0.26    0.28   0
   5   1  25   17.31    0.63   0
   2   1  33   41.21    0.68   0
   4   1  29    3.83    0.54   0
   4   2  31   14.84    0.52   0
   5   2  27    6.23    0.49   0
   2   3  35  172.10    0.93   0
   3   1  31    5.29    0.47   0
   4   1  28    7.99    0.58   0
   4   2  30    5.65    0.48   0
   4   3  31    9.94    0.43   0
   4   4  31   11.36    0.33   0
   5   2  26    8.51    0.46   0
   5   3  27   46.19    0.70   0
   5   4  27    5.17    0.33   0
   2   1  32    0.29    0.45   0
   3   3  33    0.80    0.31   0
   5   2  25    6.72    0.55   0
   1   3  35    0.32    0.26   0
   3   1  30    5.93    0.50   0
   3   2  32    0.72    0.37   0
   4   2  29   17.30    0.57   0
   5   3  26   12.72    0.54   0
   5   4  26    0.36    0.32   0
   2   1  31    1.68    0.52   0
   2   2  33    6.16    0.46   0
   2   4  34   68.26    0.59   0
   4   4  30    0.18    0.31   0
   4   5  29    1.83    0.24   0
   5   2  24    1.05    0.44   0
   3   2  31    3.64    0.48   0
   4   2  28    1.84    0.47   0
   5   3  25    6.60    0.49   0
   3   4  32   13.10    0.40   0
   4   3  29    1.61    0.43   0
   5   3  24   52.66    0.80   0
   1   3  34   30.82    0.55   0
   2   2  32    0.92    0.44   0
   3   5  31    2.22    0.24   0
   4   2  27    4.30    0.56   0
   4   5  28    0.53    0.27   0
   1   4  34   34.45    0.48   0
   2   4  33   77.02    0.68   0
   3   2  30    6.87    0.44   0
   3   3  31    7.29    0.49   0
   4   3  28    5.19    0.45   0
   3   4  31   10.34    0.40   0
   1   2  32   34.24    0.66   0
   1   5  33    1.11    0.21   0
   2   2  31   17.41    0.58   0
   2   5  32    2.50    0.26   0
   3   2  29    7.83    0.56   0
   4   3  27    2.71    0.45   0
   4   5  27    1.07    0.30   0
   2   3  32  259.42    1.32   0
   3   5  30   14.99    0.38   0
   1   4  33   49.42    0.59   0
   2   2  30   37.25    0.72   0
   3   6  28   53.74    0.53   0
   4   3  26    7.75    0.56   0
   4   4  27   41.35    0.60   0
   1   2  31   14.33    0.60   0
   2   3  31   29.00    0.62   0
   2   6  30   19.96    0.31   0
   3   3  29   19.69    0.62   0
   2   5  31   21.01    0.41   0
   3   5  29   14.80    0.43   0
   4   3  25   -0.07    0.51   0
   4   4  26    8.28    0.47   0
   1   5  32    3.02    0.29   0
   3   4  29    1.71    0.44   0
   2   3  30    0.29    0.41   0
   3   3  28    5.77    0.48   0
   3   6  27   55.62    0.56   0
   4   4  25   15.04    0.54   0
   0   5  32   -0.09    0.27   0
   1   3  31   13.03    0.56   0
   2   5  30   24.08    0.45   0
   2   6  29    7.78    0.30   0
   3   4  28   21.56    0.58   0
   3   7  24    4.87    0.22   0
   4   5  24   20.03    0.53   0
   4   4  24    5.75    0.50   0
   1   4  31   61.93    0.74   0
   1   5  31    1.64    0.34   0
   1   6  30    1.42    0.23   0
   2   3  29   56.44    0.83   0
   3   5  27    4.37    0.43   0
   4   5  23    0.21    0.37   0
   1   3  30   60.64    0.85   0
   2   6  28   40.45    0.49   0
   3   4  27   47.23    0.70   0
   3   7  23    2.12    0.23   0
   0   4  31   -0.56    0.41   0
   0   5  31   22.30    0.43   0
   0   6  30    0.21    0.25   0
   2   4  29   21.68    0.57   0
   3   6  25   12.01    0.39   0
   4   5  22    0.25    0.37   0
   1   4  30   52.14    0.74   0
   1   6  29    1.31    0.25   0
   3   4  26   33.84    0.69   0
   3   5  26    4.87    0.41   0
  -1   6   6   84.88    0.99   0
   0   8   1    0.19    0.53   0
  -3   5   3    9.40    0.48   0
   0   6   6   16.61    0.68   0
   0   6   5    0.33    0.58   0
   0   7   2    2.01    0.67   0
  -3   5  -1    6.39    0.49   0
  -2   6   0    0.36    0.49   0
  -1   8  -7    1.65    0.58   0
  -1   8  -8    1.08    0.55   0
  -3   5  -2   10.76    0.52   0
  -3   7 -12   47.13    0.87   0
  -1   8  -9    2.73    0.61   0
  -1   8 -10   10.47    0.62   0
   1   8  -7    1.89    0.58   0
  -3   5  -3    9.51    0.52   0
   0   8  -8  110.47    1.13   0
   0   8  -9    0.49    0.55   0
  -2   7 -12  196.60    1.48   0
   1   6   0  281.38    1.50   0
  -2   7 -14    0.47    0.59   0
  -2   7 -13   11.33    0.72   0
  -3   5  -7    9.12    0.60   0
  -2   7 -17    7.46    0.58   0
  -2   7 -16    1.34    0.53   0
  -2   6  -7    5.22    0.67   0
   6   3 -20    2.67    0.31   0
   7   3 -19    3.29    0.31   0
   6   1 -22    7.18    0.39   0
   6   2 -21    0.34    0.40   0
   7   0 -21    0.46    0.33   0
   7   1 -21    0.53    0.37   0
   7   2 -20    4.29    0.34   0
   7   3 -18    0.16    0.35   0
   8   3 -16    0.21    0.29   0
   7   0 -20    0.02    0.33   0
   7   1 -20   26.58    0.57   0
   7   2 -19    4.55    0.41   0
   9   1 -15    5.08    0.27   0
   7   0 -19   -0.06    0.40   0
   7   1 -19   60.37    0.75   0
   7   2 -18    2.81    0.41   0
   8   0 -17   37.85    0.57   0
   8   1 -17   41.51    0.54   0
   9   1 -14    0.91    0.26   0
   7   0 -18    0.23    0.42   0
   7   1 -18   46.92    0.67   0
   7   2 -17    1.79    0.37   0
   8   1 -16    0.18    0.34   0
   8   0 -16    0.91    0.38   0
   7   2 -16    4.83    0.48   0
   8   3 -12    0.74    0.27   0
   7   0 -17   -0.05    0.44   0
   8   1 -15   44.49    0.61   0
   8   0 -15  134.80    0.95   0
   9   0 -12   -0.24    0.26   0
   7   2 -15    1.08    0.36   0
   8   1 -13    6.14    0.40   0
   8   1 -12   26.05    0.50   0
   8   0 -12    3.06    0.41   0
   9   1  -8    1.74    0.31   0
   8   0 -11   50.18    0.65   0
   8   0 -10   24.28    0.58   0
  10   1   1    2.92    0.22   0
   9   0  -6    0.13    0.28   0
  10   1   3    0.40    0.19   0
  10   1   4    3.08    0.20   0
  10   0   3    2.81    0.23   0
  10   1   7    2.36    0.17   0
  10   0   4    6.19    0.25   0
  10  -1   5    3.23    0.19   0
  10   0   5   21.18    0.33   0
  10  -1   6    1.00    0.16   0
  10   0   6   18.86    0.33   0
  10   0   7   32.58    0.41   0
  10  -1   7    2.59    0.18   0
  10   0   8   46.66    0.41   0
   2  -4  18  118.42    1.06   0
   2  -4  19  147.31    1.20   0
   2  -4  20  270.00    1.56   0
   3  -3  10   23.17    0.56   0
   4  -2   8    1.27    0.37   0
   5  -2  15   18.94    0.70   0
   4  -3  16  520.44    2.05   0
   4  -3  17  948.42    2.82   0
   4  -3  18   -0.43    0.64   0
   4  -3  19  429.88    2.00   0
   4  -2   9    6.52    0.49   0
   5  -2  16   32.35    0.79   0
   3  -2   6  101.10    0.74   0
   4  -3  20   13.16    0.60   0
   5  -2  17    6.98    0.55   0
   5  -2  18    6.89    0.64   0
   5  -2  19   19.27    0.76   0
   4  -2  10    0.85    0.46   0
   4  -1   6  366.78    1.20   0
   2  -3  10   12.15    0.48   0
   3  -3  13   51.39    0.76   0
   4  -2  11    0.24    0.38   0
   4  -1   7    6.94    0.41   0
   5  -1  13  125.28    1.06   0
   2  -3  11  150.54    0.92   0
   3  -3  16   96.40    1.03   0
   4  -2  12   10.66    0.53   0
   5  -1  14   42.86    0.75   0
   1  -3  10  210.16    0.99   0
   2  -3  12    0.25    0.45   0
   3  -3  17  107.90    1.10   0
   3  -3  18   49.99    0.92   0
   3  -3  19  271.62    1.70   0
   3  -3  20  556.37    2.36   0
   3  -3  21  377.99    2.03   0
   5  -1  15   10.11    0.59   0
   4  -1   8   19.48    0.47   0
   5  -1  16   34.13    0.74   0
   5  -1  18    7.09    0.65   0
   1  -3  11  189.67    0.96   0
   2  -3  13  255.06    1.18   0
   4  -2  15    5.87    0.46   0
   4  -2  16   40.27    0.75   0
   5  -1  19   14.71    0.61   0
   5  -1  20   15.66    0.62   0
   1  -3  12   95.74    0.76   0
   2  -3  14  687.27    1.91   0
   2  -3  15    3.79    0.52   0
   2  -3  24   92.58    1.06   0
   4  -2  17    5.83    0.49   0
   4  -2  18   44.87    0.78   0
   4  -2  19   63.52    0.88   0
   4  -2  20   23.91    0.69   0
   4  -1   9  418.59    1.38   0
   2  -3  16    8.61    0.53   0
   2  -3  22  557.90    2.16   0
   2  -3  23  679.93    2.41   0
   3  -2  10   64.47    0.66   0
   1  -3  13   14.48    0.48   0
   2  -3  19  224.96    1.32   0
   2  -3  20  123.85    1.06   0
   2  -3  21    6.53    0.51   0
   3  -2  11   39.85    0.61   0
   4  -1  10   20.08    0.46   0
   1  -3  14  173.78    1.02   0
   4  -1  11  100.59    0.81   0
   1  -3  15  229.34    1.19   0
   1  -3  16   76.25    0.80   0
   3  -2  12   65.53    0.71   0
   4  -1  12  611.28    1.82   0
   1  -3  17    6.48    0.49   0
   3  -2  24   13.13    0.69   0
   4  -1  13  252.77    1.25   0
   3  -2  15   21.27    0.59   0
   3  -2  22   33.51    0.76   0
   3  -2  23   24.37    0.65   0
   4  -1  14   21.67    0.60   0
   4  -1  23   71.66    0.96   0
   2  -2  10    6.67    0.41   0
   3  -2  16   35.71    0.66   0
   3  -2  18   21.31    0.64   0
   3  -2  19   29.57    0.71   0
   3  -2  20    5.35    0.56   0
   3  -2  21    8.27    0.53   0
   4  -1  22   29.77    0.76   0
   4  -1  17   -0.14    0.44   0
   4  -1  18    3.30    0.55   0
   4  -1  20   46.60    0.75   0
   2  -2  11   31.93    0.52   0
   2  -2  26   13.40    0.54   0
   2  -2  12   44.97    0.57   0
   2  -2  24   26.98    0.72   0
   2  -2  25   94.88    0.99   0
   2  -2  13   53.75    0.61   0
   2  -2  23    3.40    0.57   0
   4   0  11    0.93    0.49   0
   1  -2  26   49.15    0.87   0
   2  -2  14   56.15    0.63   0
   2  -2  21  164.45    1.18   0
   3  -1  10  191.86    0.94   0
   3  -1  25   62.05    0.95   0
   4   0  12 3358.70    3.87   0
   2  -2  15   18.98    0.44   0
   2  -2  16   31.07    0.57   0
   2  -2  17   17.61    0.54   0
   2  -2  18   65.07    0.75   0
   2  -2  20    1.51    0.50   0
   3  -1  11   57.39    0.66   0
   3  -1  24   52.32    0.87   0
   4   0  13 1908.42    3.04   0
   4   0  22   33.87    0.75   0
   4   0  23   26.04    0.72   0
   3  -1  12    4.21    0.44   0
   3  -1  23   22.37    0.68   0
   4   0  14   87.07    0.82   0
   4   0  15   55.40    0.71   0
   4   0  20   13.60    0.60   0
   4   0  21   10.92    0.60   0
   1  -2  24   28.73    0.64   0
   3  -1  13   48.38    0.64   0
   3  -1  21    4.15    0.54   0
   3  -1  22    2.66    0.53   0
   4   0  18   27.46    0.63   0
   1  -2  22   12.17    0.57   0
   1  -2  23    1.09    0.45   0
   3  -1  14   21.23    0.50   0
   3  -1  15   21.34    0.57   0
   3  -1  16   63.51    0.75   0
   3  -1  20   16.42    0.59   0
   1  -2  13  117.41    0.75   0
   2  -1  26   -0.46    0.60   0
   1  -2  14  120.85    0.79   0
   1  -2  15  121.44    0.84   0
   1  -2  16   45.64    0.62   0
   1  -2  18   28.20    0.58   0
   1  -2  19   14.44    0.52   0
   1  -2  20    2.54    0.51   0
   4   1  22   29.26    0.71   0
   4   1  23   71.11    0.90   0
   2  -1  25   52.38    0.78   0
   3   0  25   -0.32    0.53   0
   2  -1  24   47.15    0.80   0
   3   0  24    0.11    0.54   0
   4   1  19   42.79    0.73   0
   4   1  20   46.01    0.75   0
   1  -1  27   18.59    0.71   0
   2  -1  23  132.10    1.10   0
   0  -2  15    0.28    0.31   0
   0  -2  16   97.23    0.70   0
   0  -2  17    0.48    0.32   0
   2  -1  22   71.53    0.81   0
   3   0  22   -0.08    0.52   0
   2  -1  12   44.59    0.52   0
   2  -1  21   -0.06    0.42   0
   3   0  11   -0.16    0.33   0
   3   0  21   -0.18    0.51   0
   1  -1  25   19.48    0.65   0
   2  -1  13  160.78    0.84   0
   2  -1  14  288.67    1.11   0
   2   0  27   40.72    0.72   0
   3   0  12    0.21    0.36   0
   3   0  20   -0.02    0.50   0
   1  -1  24   21.36    0.65   0
   2  -1  15  105.69    0.74   0
   2  -1  16   35.43    0.52   0
   2  -1  17  133.63    0.86   0
   2   0  26    0.02    0.55   0
   3   0  13    0.10    0.39   0
   3   0  14    0.47    0.39   0
   3   0  15    0.14    0.42   0
   3   0  16   -0.14    0.43   0
   3   0  17   -0.50    0.44   0
   3   0  18   -0.05    0.47   0
   3   1  25   62.17    0.94   0
   1  -1  23   53.90    0.80   0
   2   0  25  296.81    1.60   0
   3   1  24   52.11    0.90   0
   3   1  23   22.88    0.69   0
   2   0  24  183.83    1.26   0
   0  -1  24    0.13    0.45   0
   1  -1  20    7.65    0.51   0
   1   0  27   -0.59    0.58   0
   2   0  23   53.22    0.79   0
   3   1  21    4.05    0.51   0
   1  -1  19   86.61    0.84   0
   2   0  22  160.16    1.13   0
   3   1  20   15.52    0.59   0
   3   2  24   12.30    0.67   0
   1  -1  18  145.64    1.00   0
   2   1  26   -0.00    0.53   0
   1  -1  16  235.74    1.13   0
   1  -1  17  199.97    1.07   0
   1   0  25   -0.40    0.52   0
   3   1  17   53.56    0.70   0
   3   2  23   24.35    0.65   0
   0  -1  21  423.23    1.52   0
   0   0  27    0.46    0.56   0
   1  -1  14   26.48    0.43   0
   1  -1  15  148.09    0.86   0
   2   0  19    2.71    0.45   0
   2   1  25   51.48    0.74   0
   3   1  12    3.75    0.35   0
   3   1  14   20.27    0.49   0
   3   1  16   65.58    0.72   0
   1   0  24   -0.11    0.52   0
   2   0  18   13.80    0.48   0
   2   1  24   47.89    0.77   0
   3   2  21    8.50    0.55   0
   0  -1  20    0.07    0.36   0
   0   0  26   59.75    0.83   0
   2   0  16  189.17    0.97   0
   2   0  17   48.89    0.57   0
   3   2  20    5.84    0.51   0
   1   0  23    0.24    0.41   0
   1   1  27   19.79    0.58   0
   2   0  13  220.73    0.93   0
   2   0  14   61.76    0.61   0
   2   0  15 1545.06    2.43   0
   2   1  23  134.41    1.03   0
   2   2  26   13.04    0.56   0
   3   2  19   30.38    0.62   0
   0   0  25   -0.32    0.47   0
   2   1  22   74.17    0.84   0
   2   2  25   95.98    1.04   0
   0  -1  17  282.26    1.06   0
   1   1  26   20.95    0.58   0
   0  -1  16   -0.37    0.28   0
   0   0  24  162.66    1.10   0
   1   1  25   19.97    0.63   0
   2   1  21   -0.28    0.42   0
   2   2  24   27.75    0.69   0
   3   2  16   33.99    0.57   0
   1   0  20    0.34    0.42   0
   0   0  23    0.85    0.49   0
   0   1  27   36.83    0.68   0
   1   0  19    0.26    0.41   0
   2   2  23    2.87    0.45   0
   1   0  18   -0.14    0.40   0
   2   1  18   56.45    0.66   0
   2   2  22   20.07    0.62   0
   2   3  24   91.39    1.02   0
  -1   0  24    0.48    0.42   0
   0   1  26    0.11    0.42   0
   1   0  17   -0.17    0.37   0
   1   1  23   55.55    0.79   0
   1   2  26   48.90    0.77   0
   2   1  17  136.45    0.88   0
  -1   1  27   19.56    0.64   0
   0   0  21    0.80    0.47   0
   2   1  16   35.95    0.55   0
   2   2  21  167.34    1.14   0
   2   3  23  693.92    2.29   0
   0   1  25   22.77    0.63   0
   1   0  15    0.28    0.35   0
   1   0  16   -0.12    0.28   0
   2   1  15  106.57    0.74   0
   2   2  20    1.99    0.47   0
   2   3  22  574.78    2.07   0
  -1   1  26   21.30    0.67   0
   0   2  27   -0.66    0.46   0
   2   1  14  300.21    1.07   0
   0   1  24    0.76    0.48   0
   1   2  24   28.97    0.62   0
   2   1  13  160.38    0.75   0
   2   3  21    6.79    0.59   0
   0   2  26    9.63    0.57   0
   1   1  20    8.29    0.50   0
  -1   0  21   -0.04    0.39   0
  -1   1  25   19.61    0.64   0
   0   0  18 5255.23    4.61   0
   0   1  23   51.75    0.74   0
   1   2  23    1.90    0.40   0
   2   3  20  129.78    1.02   0
   0   2  25   -0.42    0.48   0
   1   1  19   87.11    0.82   0
   1   2  22   13.27    0.54   0
   2   2  17   17.72    0.49   0
  -1   0  20    0.07    0.39   0
  -1   1  24   21.43    0.62   0
   1   1  18  149.11    0.97   0
   2   2  16   31.93    0.54   0
   2   3  19  233.59    1.21   0
  -1   2  26   52.17    0.87   0
   2   2  15   17.91    0.45   0
  -1   0  19    0.25    0.37   0
  -1   1  23   52.77    0.75   0
   0   0  16  171.30    0.80   0
   0   2  24   14.11    0.48   0
   1   1  17  202.60    1.06   0
   0   3  25  462.91    1.89   0
   2   2  14   58.01    0.53   0
  -1   0  18    0.06    0.34   0
  -1   2  25   58.88    0.80   0
   0   1  20   -0.25    0.43   0
   1   1  16  234.44    1.04   0
   2   2  13   54.35    0.52   0
   2   3  16    8.31    0.45   0
   2   3  -4  447.18    1.19   0
   4   3 -15   10.96    0.61   0
   5   3 -16   23.90    0.66   0
   3   3 -12  122.18    0.95   0
   5   3 -15   70.64    1.02   0
   3   3 -11   85.79    0.84   0
   3   3   3  362.87    1.26   0
   3   3   2  722.12    1.74   0
   2   2 -13   55.23    0.54   0
   3   3   1  451.25    1.47   0
   4   3 -12   44.89    0.76   0
   5   3 -13  333.95    1.87   0
   3   3  -8   12.57    0.48   0
   3   3   0  132.46    0.94   0
   5   3 -12   84.54    1.06   0
   6   3 -11  683.97    2.51   0
   2   2 -12   47.21    0.50   0
   3   3  -7   87.27    0.76   0
   3   3  -6  127.97    0.91   0
   3   3  -5   35.17    0.57   0
   3   3  -2  715.34    1.89   0
   3   3  -1  449.78    1.55   0
   5   3 -11    8.32    0.61   0
   6   3 -10  338.62    1.80   0
   3   3  -4   27.12    0.55   0
   3   3  -3  377.51    1.43   0
   6   3  -9   19.96    0.72   0
   5   3 -10   20.22    0.58   0
   5   3  -9    4.25    0.53   0
   6   3  -8   58.42    0.92   0
   6   3   0   21.46    0.63   0
   3   2 -14    0.51    0.41   0
   4   3  -7    2.88    0.48   0
   4   3   0    1.54    0.47   0
   5   2 -16   32.04    0.75   0
   6   3  -6    5.42    0.63   0
   6   3  -5   57.66    0.86   0
   6   3  -4   18.45    0.70   0
   6   3  -3   70.83    0.90   0
   6   3  -2    4.26    0.55   0
   6   3  -1    0.54    0.54   0
   4   3  -5  318.20    1.37   0
   4   3  -4  226.97    1.18   0
   4   3  -3   59.67    0.78   0
   4   3  -2  386.48    1.46   0
   4   3  -1  148.50    0.91   0
   3   2 -13   38.21    0.59   0
   5   2 -15   18.59    0.68   0
   5   3  -5  159.67    1.22   0
   3   2 -12   63.82    0.64   0
   6   2 -13   66.59    0.96   0
   3   2 -11   37.97    0.59   0
   5   2 -13   22.27    0.68   0
   6   2 -12   10.88    0.67   0
   6   2 -11    7.24    0.63   0
  -3   3  -1  452.99    1.39   0
  -2   3   0  170.72    0.75   0
   0   2   3   -0.05    0.16   0
  -3   2  -4   35.64    0.39   0
  -2   4   4  621.16    1.55   0
  -1   2  -1  133.60    0.50   0
  -1   3   2   27.03    0.33   0
  -3   3  -2  759.97    1.59   0
  -1   4   7    0.96    0.35   0
  -2   3  -1  804.54    1.45   0
  -1   4   6    1.79    0.33   0
  -2   0  -5 1952.47    1.00   0
  -1   3   1  119.67    0.55   0
  -3   3  -3  394.46    1.16   0
  -2   4   2  224.72    0.96   0
  -1   4   5    5.88    0.36   0
  -2   1  -5 1813.82    1.44   0
  -2   3  -2  438.44    1.10   0
  -1   1  -3  679.02    0.77   0
  -1   2  -2  216.59    0.61   0
  -2   4   1  104.68    0.71   0
  -1   4   4   14.59    0.41   0
   0   1   0   -0.01    0.10   0
  -3   3  -4   28.86    0.45   0
  -2   4   0    0.53    0.38   0
  -3   2  -6   95.76    0.54   0
  -1   4   2    1.39    0.37   0
  -3   3  -5   37.69    0.51   0
  -2   4  -1  105.19    0.68   0
  -1   2  -3  528.74    0.91   0
  -2   3  -4  459.75    1.17   0
  -2   1  -6  615.72    0.88   0
  -2   4  -2  238.82    1.01   0
   0   2   0  181.03    0.50   0
  -1   1  -4  675.23    0.81   0
   0   4   5    0.82    0.30   0
  -1   2  -4  387.20    0.81   0
  -2  -1   8  106.01    0.49   0
   0   0   6  188.62    0.52   0
   2   0   8  166.52    0.62   0
   0   0   7    2.16    0.26   0
   1   0   9   -0.23    0.29   0
   2  -1  16   35.41    0.53   0
  -2  -1   9  272.41    0.76   0
   0  -1  16    0.52    0.33   0
   2   0   9  880.14    1.34   0
   0   0   8 3011.27    2.19   0
   0  -1  17  280.80    1.20   0
   2   0  11 1358.97    1.88   0
  -2  -1  11   26.61    0.40   0
   2   0  12 1759.72    2.26   0
   1   0  13   -0.06    0.31   0
  -2  -1  13  163.37    0.79   0
   1   0  14    0.09    0.39   0
   2   0  13  220.22    0.92   0
   2   0  14   63.11    0.63   0
  -2  -1  14  294.71    1.08   0
   0   0  14  187.58    0.88   0
  -2  -1  15  107.79    0.76   0
  -1   0   5   -0.15    0.22   0
  -1   0   6    0.09    0.23   0
  -1   0   9   -0.00    0.29   0
   2   0  15 1535.95    2.48   0
   1   0  16   -0.03    0.38   0
   2   0  16  191.67    1.01   0
  -2  -1  16   36.54    0.59   0
  -1   0   4   -0.02    0.17   0
   0   0  16  172.28    0.94   0
   1   0  17   -0.22    0.49   0
  -1   0  12    0.28    0.29   0
   2   0  17   48.43    0.65   0
  -1   0  13    0.28    0.30   0
   0   0  17   -0.46    0.55   0
  -1   0  14    0.01    0.32   0
   0   0  18 5290.53    5.06   0
   4  -2  11   -0.31    0.48   0
   4  -1   5   60.50    0.65   0
   3  -2   8   28.97    0.52   0
   4  -2  12   10.15    0.54   0
   4  -2  22   28.60    0.72   0
   6   0  12    9.54    0.61   0
   4  -2  20   24.41    0.71   0
   4  -2  21   26.26    0.76   0
   3  -2   9  103.40    0.74   0
   4  -2  18   42.34    0.80   0
   4  -2  19   63.85    0.89   0
   4  -1   6  363.66    1.23   0
   5  -1  12  108.82    1.04   0
   5   0   6   -0.18    0.26   0
   6   0  15  670.82    2.38   0
   6   0  16  551.98    2.22   0
   3  -2  10   60.94    0.66   0
   5  -1  13  122.87    1.13   0
   5  -1  14   41.73    0.82   0
   3  -2  11   37.54    0.60   0
   3  -2  23   23.90    0.74   0
   4  -1   7    6.87    0.39   0
   5  -1  15   10.55    0.60   0
   5  -1  16   33.06    0.75   0
   5  -1  17   28.85    0.72   0
   5  -1  18    7.41    0.59   0
   5  -1  19   14.55    0.66   0
   5   0   7    0.24    0.43   0
   3  -2  12   61.74    0.71   0
   3  -2  22   33.44    0.76   0
   5   0   8   -0.35    0.44   0
   3  -2  13   38.69    0.64   0
   3  -2  20    5.22    0.56   0
   3  -2  21    8.12    0.58   0
   3  -2  14    0.36    0.40   0
   3  -2  15   21.65    0.60   0
   3  -2  16   35.03    0.67   0
   3  -2  19   29.27    0.67   0
   4  -1   9  416.23    1.42   0
   2  -2  11   31.49    0.46   0
   4  -1  10   19.96    0.53   0
   5   0  10   -0.01    0.48   0
   2  -2  12   45.33    0.53   0
   4  -1  11   98.15    0.84   0
   4  -1  23   71.74    0.97   0
   4   0   5 1279.06    2.12   0
   2  -2  13   52.21    0.58   0
   4  -1  12  604.47    1.84   0
   2  -2  14   54.75    0.60   0
   2  -2  16   30.08    0.56   0
   2  -2  17   16.75    0.52   0
   2  -2  18   66.08    0.72   0
   2  -2  19    0.58    0.45   0
   4  -1  13  248.90    1.26   0
   4  -1  14   23.18    0.63   0
   4  -1  19   43.55    0.76   0
   4  -1  20   47.44    0.81   0
   5   0  13    0.53    0.41   0
   5   0  14    0.16    0.53   0
   5   0  18   -0.41    0.56   0
   5   0  19    0.02    0.58   0
   4  -1  17    0.45    0.42   0
   4  -1  18    2.16    0.46   0
   4   0   6 1086.62    1.99   0
   5   0  17    0.29    0.48   0
   3  -1  24   52.19    0.88   0
   3  -1   9  139.48    0.79   0
  -6   5  14    5.25    0.66   0
  -3   2  18   21.55    0.72   0
  -6   4  13  164.72    1.47   0
  -5   4  17   11.04    0.75   0
  -4   2  16   41.45    0.81   0
  -5   2  12   25.13    0.85   0
  -3   5  21   10.00    0.77   0
  -2   3  20  124.68    1.24   0
  -5   4  16    0.65    0.75   0
  -4   2  15    5.65    0.54   0
  -3   6  20    6.30    0.55   0
  -2   5  21    2.48    0.68   0
  -2   3  19  225.68    1.51   0
  -3   6  19   15.09    0.73   0
  -2   4  20  273.49    1.75   0
  -5   5  15   -0.37    0.52   0
  -4   4  17  284.78    1.89   0
  -2   5  20    4.54    0.72   0
  -3   3  17  111.78    1.20   0
  -5   5  14    5.38    0.62   0
  -3   6  18   16.61    0.74   0
  -2   4  19  150.90    1.36   0
  -5   3  11    7.05    0.73   0
  -3   5  18    0.68    0.69   0
  -5   5  13    3.66    0.60   0
  -4   3  14   94.36    1.05   0
  -4   5  16   10.44    0.62   0
  -3   4  17   55.68    0.94   0
  -3   6  17   10.07    0.75   0
  -2   4  18  114.85    1.21   0
  -2   6  18   12.71    0.75   0
  -2   5  18    0.98    0.71   0
  -3   4  16   49.92    0.99   0
  -2   7  16    0.49    0.58   0
  -2   4  17  103.55    1.06   0
  -2   6  17   -0.30    0.66   0
  -2   5  17    2.61    0.66   0
  -4   4  13   47.35    0.86   0
  -3   6  15    6.38    0.67   0
  -2   7  15   94.35    1.11   0
  -3   5  15   14.06    0.76   0
  -2   4  16  120.42    1.11   0
  -2   6  16    1.51    0.64   0
  -3   4  14    6.40    0.56   0
  -3   6  14   12.55    0.64   0
  -2   7  14    0.74    0.63   0
  -5   4   7   26.09    0.89   0
  -3   5  14   11.53    0.63   0
  -2   4  15  125.79    1.10   0
  -2   6  15    5.70    0.60   0
  -3   4  13   12.75    0.67   0
  -2   5  15   25.94    0.81   0
  -3   5  13    3.84    0.66   0
  -2   4  14  181.91    1.25   0
  -1   5  15    9.85    0.68   0
  -2   5  14   52.66    0.86   0
  -4   4   9   28.30    0.67   0
  -4   5   9   18.89    0.70   0
  -2   5  13   35.52    0.82   0
  -1   5  14    7.29    0.69   0
  -4   7   6    0.17    0.54   0
  -1   6  13   12.68    0.71   0
  -4   5   8  116.74    1.18   0
  -2   6  12    1.52    0.70   0
  -2   5  12   13.09    0.69   0
  -1   5  13    1.96    0.59   0
  -2   6  11   -0.27    0.58   0
  -1   8   8   -0.44    0.60   0
  -2   5  11    1.58    0.60   0
  -1   5  12   14.64    0.64   0
  -2   6  10    0.60    0.69   0
  -1   6  11   18.52    0.73   0
  -3   5   8    3.19    0.53   0
  -2   6   9   53.84    0.89   0
  -1   6  10    9.59    0.69   0
  -1   8   6    6.33    0.53   0
  -2   6   8  213.71    1.55   0
  -2   7   6  469.51    2.19   0
  -1   5  10    4.02    0.48   0
  -1   6   9    9.85    0.70   0
  -2   5   8    0.28    0.56   0
  -2   6   7    4.39    0.63   0
  -3   5   5   17.26    0.60   0
  -2   5   7   46.87    0.81   0
   0   6   7   -0.29    0.64   0
  -2   6   4   34.08    0.73   0
   0   6   6   17.23    0.71   0
   0   6   5    0.51    0.59   0
  -3   7  -9  146.73    1.47   0
  -3   7 -10  123.66    1.32   0
  -1   8  -5    8.90    0.66   0
  -1   8  -6    6.49    0.64   0
   0   6   4   12.95    0.68   0
  -1   8  -7    1.22    0.60   0
   0   7   1  774.25    2.65   0
  -1   8  -8    0.66    0.57   0
   0   8  -5   -0.27    0.57   0
  -3   6  -7   66.26    1.11   0
  -2   7  -6  474.44    2.21   0
  -1   8  -9    2.50    0.62   0
   0   6   3    0.80    0.52   0
  -3   5  -4    1.76    0.59   0
  -2   7  -7  278.09    1.74   0
  -1   6   1  127.69    1.15   0
  -1   8 -10   10.63    0.59   0
   0   8  -6   12.35    0.60   0
  -2   7  -8   47.66    0.98   0
   0   6   2  465.29    1.98   0
   0   8  -7    0.48    0.55   0
  -2   7  -9   22.33    0.82   0
   0   8  -8  108.66    1.11   0
  -2   7 -10  141.67    1.31   0
  -2   7 -13   11.88    0.68   0
  -2   7 -12  197.32    1.47   0
  -2   7 -11   16.77    0.68   0
   0   8 -11    0.57    0.56   0
   0   8 -10   23.97    0.63   0
  -2   6  -5    4.26    0.67   0
  -2   7 -17    8.53    0.58   0
  -2   7 -16    0.96    0.57   0
  -2   7 -14    0.18    0.60   0
   1   8  -9    2.97    0.58   0
   1   8 -10   10.35    0.63   0
  -2   6  -8  214.48    1.52   0
  -1   7 -10   25.50    0.83   0
   0   6  -1   -0.05    0.51   0
  -2   6  -9   52.10    0.95   0
  -1   7 -11   36.21    0.87   0
  -1   7 -14   66.74    1.03   0
  -1   7 -12   33.23    0.80   0
   0   6  -2  475.87    1.96   0
  -2   6 -12    1.74    0.66   0
  -2   6 -11    0.36    0.56   0
  -1   7 -16   14.01    0.72   0
  -1   7 -15   61.50    1.01   0
  -1   6  -6   86.24    1.05   0
   0   6  -3    0.13    0.55   0
  -2   6 -16    0.84    0.62   0
   1   6  -2  315.21    1.63   0
   2   7  -7  283.81    1.73   0
   0   6  -4   13.18    0.64   0
   0   7 -12    0.19    0.58   0
   1   7  -8    9.07    0.62   0
   2   7  -8   48.23    0.90   0
  -2   5  -8    0.15    0.48   0
   0   6  -5   -0.17    0.59   0
   0   7 -14   -0.27    0.66   0
   0   7 -13    0.39    0.62   0
   1   7  -9   10.64    0.72   0
  -2   5  -9   14.19    0.65   0
  -1   6  -9    9.51    0.68   0
   0   7 -19  257.79    1.50   0
   0   7 -18    0.18    0.56   0
   0   7 -17   16.12    0.70   0
   0   7 -16    0.21    0.61   0
   0   7 -15  326.06    1.78   0
   1   7 -10   26.08    0.86   0
  -2   5 -10   14.97    0.65   0
   1   7 -12   33.33    0.85   0
   1   7 -11   34.92    0.84   0
   2   7 -10  143.79    1.29   0
  -2   5 -11    0.72    0.56   0
  -1   6 -11   18.47    0.77   0
   1   7 -13   45.77    0.91   0
   2   7 -11   16.94    0.74   0
  -2   5 -12   12.46    0.65   0
  -1   6 -21   54.52    0.93   0
  -1   6 -13   10.15    0.74   0
  -1   6 -12   28.82    0.79   0
   0   6  -7    0.71    0.52   0
   1   7 -18   20.21    0.71   0
   1   7 -17    7.19    0.65   0
   1   7 -16   13.67    0.74   0
   1   7 -14   68.09    0.98   0
   2   7 -13   11.75    0.68   0
   2   7 -12  198.80    1.39   0
  -2   5 -14   52.45    0.90   0
  -2   5 -13   36.21    0.74   0
  -1   6 -18   36.60    0.85   0
  -1   6 -17    0.67    0.62   0
  -1   6 -14   27.18    0.86   0
   0   6  -8    3.57    0.59   0
   2   7 -15   99.15    1.07   0
   2   7 -14   -0.27    0.59   0
   0   6  -9    0.43    0.57   0
   2   7 -17    8.55    0.52   0
   2   7 -16    0.63    0.45   0
   1   6  -7  121.75    1.21   0
   0   6 -11   -0.47    0.60   0
   0   6 -23   -0.05    0.55   0
   0   6 -12    0.86    0.60   0
   2   6  -7    5.60    0.67   0
  -1   5 -10    4.29    0.54   0
   0   6 -22   59.01    0.92   0
   0   6 -21    0.10    0.61   0
   0   6 -14  167.69    1.37   0
   0   6 -13   -0.17    0.60   0
   1   6  -9   10.29    0.70   0
  -1   5 -11   14.77    0.62   0
   0   6 -20  185.62    1.43   0
   0   6 -18    7.58    0.64   0
   1   6 -10    9.03    0.69   0
   1   6 -11   18.15    0.75   0
  -1   5 -13    1.46    0.56   0
   1   6 -23    3.96    0.57   0
   1   6 -12   27.81    0.81   0
   2   6 -10   -0.16    0.65   0
  -1   5 -16    0.92    0.60   0
  -1   5 -15    9.91    0.63   0
  -1   5 -14    6.65    0.52   0
   1   6 -22   54.81    0.90   0
   1   6 -21   55.12    0.96   0
   1   6 -14   30.39    0.82   0
   1   6 -13   10.43    0.63   0
  -1   5 -19    4.90    0.53   0
  -1   5 -18   17.39    0.72   0
  -1   5 -17    7.84    0.57   0
   1   6 -20   17.82    0.75   0
   1   6 -19   38.47    0.86   0
   1   6 -18   36.17    0.84   0
   1   6 -17    0.24    0.61   0
   2   6 -12    1.67    0.62   0
   0   5 -26    0.20    0.54   0
   2   6 -22   -0.63    0.56   0
   3   6 -14   12.58    0.71   0
   3   6 -13   49.21    0.85   0
   1   0 -33   -0.08    0.44   0
   1   2 -31   14.46    0.64   0
   2   2 -33    6.18    0.49   0
   4   2 -34    2.61    0.28   0
   2   1 -34   12.69    0.49   0
   2   3 -30   -0.61    0.48   0
   3   3 -31    7.68    0.44   0
   5   2 -33    0.22    0.19   0
   1   1 -32    4.12    0.45   0
   2   2 -32    0.88    0.46   0
   3   0 -35    0.06    0.29   0
   4   3 -31   10.55    0.38   0
   1   0 -32   -0.13    0.50   0
   2   0 -34   34.67    0.64   0
   2   3 -29   58.53    0.86   0
   5   1 -34    4.50    0.21   0
   2   1 -33   42.06    0.67   0
   3   3 -30   25.34    0.61   0
   2   2 -31   17.55    0.62   0
   3   2 -32    0.07    0.42   0
   4   1 -34    3.60    0.29   0
   5   2 -32    0.10    0.25   0
   2   0 -33   40.33    0.67   0
   3   3 -29   20.44    0.60   0
   5   0 -34   -0.09    0.18   0
   5   3 -29   26.78    0.47   0
   2   1 -32    0.46    0.36   0
   2   2 -30   37.08    0.73   0
   4  -1 -34    3.84    0.27   0
   4   0 -34   60.63    0.60   0
   4   3 -29    1.80    0.40   0
   5   1 -33    2.04    0.25   0
   6   2 -30   26.06    0.36   0
   3   2 -31    3.41    0.45   0
   3   3 -28    5.95    0.49   0
   4   1 -33    0.27    0.31   0
   5   2 -31    1.65    0.29   0
   2   0 -32    0.46    0.43   0
   2   1 -31    2.29    0.52   0
   3   0 -33    0.04    0.36   0
   3   1 -32    6.06    0.45   0
   4   3 -28    5.99    0.43   0
   5  -1 -33    2.03    0.21   0
   5   0 -33   -0.16    0.22   0
   3   2 -30    6.20    0.41   0
   3   3 -27    1.53    0.41   0
   4  -1 -33    0.22    0.27   0
   5   1 -32   14.49    0.38   0
   5   2 -30    1.96    0.35   0
   6   1 -31    0.40    0.20   0
   6   2 -29    5.23    0.26   0
   2   0 -31   18.17    0.53   0
   3   0 -32    0.25    0.39   0
   4   2 -30    4.75    0.43   0
   4   3 -27    1.84    0.41   0
   3  -1 -32    5.27    0.40   0
   3   1 -31    4.59    0.46   0
   3   2 -29    8.40    0.52   0
   4   1 -31   40.59    0.63   0
   4   3 -26    8.16    0.51   0
   5  -1 -32   14.78    0.37   0
   5   0 -32   -0.14    0.27   0
   5   1 -31   18.56    0.43   0
   6   0 -31    0.11    0.21   0
   6   1 -30   13.61    0.31   0
   6   2 -28    1.37    0.27   0
   3   0 -31    0.14    0.42   0
   3   1 -30    5.52    0.46   0
   4   2 -29   16.27    0.49   0
   6  -1 -31    0.44    0.19   0
   3  -1 -31    5.09    0.41   0
   4   3 -25    0.88    0.41   0
   4   2 -28    2.05    0.41   0
   5   0 -31    0.07    0.34   0
   5   2 -28    7.87    0.40   0
   6   2 -27   13.14    0.36   0
   7   2 -25    5.19    0.27   0
   3   0 -30    0.18    0.43   0
   5  -1 -31   17.98    0.39   0
   6   0 -30    0.31    0.24   0
   6   1 -29    0.46    0.27   0
   3  -1 -30    6.27    0.48   0
   7   1 -27    0.45    0.21   0
   4   1 -29    3.55    0.45   0
   4   2 -27    3.58    0.46   0
   5  -2 -30    1.77    0.29   0
   5   1 -29    1.40    0.37   0
   5   2 -27    5.75    0.42   0
   6  -1 -30   13.52    0.33   0
   7   0 -28    0.07    0.19   0
   5   0 -30   -0.24    0.35   0
   4  -1 -30  111.33    0.88   0
   5   2 -26    8.15    0.47   0
   6  -2 -29    5.36    0.24   0
   6   0 -29   12.91    0.34   0
   7  -1 -28    0.67    0.17   0
   7   1 -26    1.69    0.24   0
   4   1 -28    7.42    0.50   0
   5   1 -28    0.52    0.37   0
   6  -1 -29    0.22    0.27   0
   6   2 -25   13.82    0.44   0
   5   0 -29    0.01    0.35   0
   4  -1 -29    4.19    0.41   0
   5  -1 -29    1.51    0.32   0
   5   2 -25    6.85    0.45   0
   7  -2 -27    0.26    0.16   0
   7   1 -25    0.76    0.25   0
   4   0 -28    1.63    0.45   0
   5   1 -27    5.61    0.42   0
   6  -2 -28    1.36    0.25   0
   6   2 -24    3.37    0.31   0
   7  -1 -27    0.29    0.21   0
   8   0 -24   50.34    0.41   0
   5   0 -28    0.00    0.36   0
   5   2 -24    1.60    0.44   0
   6   1 -26    6.71    0.38   0
   7   0 -26    0.10    0.22   0
   4  -1 -28    7.73    0.45   0
   5  -2 -28    8.22    0.39   0
   6   0 -27   40.48    0.57   0
   6   2 -23   11.49    0.42   0
   7   1 -24   11.05    0.36   0
   5  -1 -28    0.71    0.37   0
   5   1 -26   10.75    0.41   0
   7  -2 -26    4.39    0.24   0
   7  -1 -26    1.34    0.23   0
   8  -1 -24   27.57    0.33   0
   8   0 -23   62.58    0.51   0
   5   0 -27   -0.64    0.40   0
   6   2 -22   -0.20    0.36   0
   7   0 -25    0.10    0.27   0
   5  -2 -27    6.94    0.37   0
   5   1 -25   17.19    0.56   0
   6   0 -26    8.59    0.41   0
   5  -1 -27    6.18    0.42   0
   8  -2 -23    2.51    0.17   0
   8  -1 -23    5.26    0.24   0
   8   1 -20   12.24    0.33   0
   5   0 -26   -0.16    0.31   0
   6  -1 -26    7.08    0.38   0
   6   2 -21   -0.12    0.38   0
   7  -3 -24    0.80    0.20   0
   7  -2 -25    5.40    0.28   0
   7  -1 -25    1.29    0.25   0
   8   0 -22  533.48    1.42   0
   6   0 -25    4.98    0.39   0
   7   1 -22   16.83    0.44   0
   5  -2 -26    8.78    0.41   0
   5  -1 -26   10.73    0.48   0
   8   1 -19   19.05    0.37   0
   6  -1 -25    3.80    0.38   0
   7   0 -23    0.12    0.32   0
   8  -1 -22   26.95    0.38   0
   9   0 -17    0.12    0.15   0
   6  -2 -25   14.30    0.41   0
   6   0 -24    6.39    0.43   0
   7  -3 -23    2.86    0.25   0
   7   1 -21    0.42    0.31   0
   5  -2 -25    7.21    0.46   0
   5  -1 -25   17.39    0.47   0
   6  -1 -24   15.70    0.46   0
   7   0 -22   -0.08    0.33   0
   8  -2 -21    0.61    0.20   0
   8  -1 -21   21.99    0.36   0
   9   0 -16    0.30    0.18   0
   6  -2 -24    3.44    0.35   0
   7  -3 -22    6.11    0.29   0
   8  -3 -20    0.94    0.19   0
   9  -1 -17    7.85    0.22   0
   5  -2 -24    1.06    0.43   0
   6  -3 -23   17.14    0.40   0
   6   0 -22  132.01    0.99   0
   8  -2 -20    3.95    0.24   0
   6  -2 -23   11.46    0.44   0
   8  -3 -19    4.72    0.23   0
   9  -1 -16    8.14    0.25   0
   6  -3 -22   -0.16    0.31   0
   9  -2 -16    7.00    0.22   0
   6  -1 -22    6.80    0.45   0
   8  -2 -19   12.66    0.32   0
   6  -2 -22   -0.37    0.37   0
   7  -2 -21    9.92    0.36   0
   6  -3 -21    1.83    0.33   0
   8  -3 -18   35.19    0.42   0
   7  -2 -20    4.81    0.36   0
   8  -4 -16    4.66    0.22   0
   6  -2 -21   -0.11    0.36   0
   6  -3 -20    3.17    0.37   0
   7  -3 -19    3.58    0.33   0
   7  -2 -19    4.69    0.36   0
   8  -4 -15   30.93    0.37   0
   6  -3 -19   20.07    0.50   0
   7  -3 -18   -0.03    0.31   0
   7  -2 -18    2.64    0.35   0
   8  -4 -14   62.69    0.51   0
   7  -4 -16   12.94    0.38   0
   6  -3 -18    3.00    0.41   0
   7  -3 -17    1.05    0.33   0
   9  -1 -11   16.25    0.33   0
   8  -4 -13    4.62    0.28   0
   8  -1 -13    6.27    0.33   0
   9  -2 -10    7.52    0.28   0
   8  -3 -13    1.56    0.27   0
   8  -3 -12    0.67    0.34   0
   7  -4 -13    6.53    0.38   0
   7  -3 -14    2.48    0.41   0
   8  -2 -12   13.63    0.41   0
   8  -3 -11   58.96    0.62   0
   7  -4 -12    5.59    0.33   0
   8  -2  -8    1.12    0.31   0
   8  -1  -7    0.93    0.32   0
   8  -3  -7  279.68    1.32   0
   8  -2  -7    0.29    0.30   0
   8  -1  -6    0.63    0.35   0
   8  -3  -6   19.86    0.54   0
   8  -3  -5   79.72    0.84   0
   8  -3  -4  359.85    1.53   0
   9  -4   8   29.95    0.38   0
   9  -3   8    5.93    0.31   0
   9  -3   9    0.38    0.23   0
   9  -2   8    0.96    0.27   0
   9  -2  10    6.79    0.30   0
   9  -3  10    1.52    0.24   0
   9  -3  11    2.61    0.22   0
   9  -3  12    0.29    0.19   0
   9  -2  11    5.93    0.25   0
   8  -5  10    0.97    0.22   0
   8  -5  11    9.12    0.26   0
   8  -5  12   -0.07    0.20   0
   8  -5  13   10.52    0.25   0
   8  -5  14    0.20    0.16   0
   7  -6   8    7.08    0.29   0
   7  -6   9    7.52    0.29   0
   7  -6  10    3.98    0.32   0
   7  -6  11    0.75    0.23   0
   7  -6  12    1.19    0.23   0
   7  -6  13    8.44    0.25   0
   7  -6  14    7.62    0.24   0
   7  -6  15    9.96    0.24   0
   8  -4  18    1.91    0.17   0
   8  -4  17    4.59    0.23   0
   8  -4  13    3.97    0.31   0
   8  -4  14   59.62    0.54   0
   8  -4  15   31.07    0.41   0
   8  -3   9   15.61    0.48   0
   8  -3  20    0.98    0.17   0
   7  -5   7    0.52    0.38   0
   8  -3  10   26.19    0.53   0
   8  -3  11   55.32    0.66   0
   8  -3  19    4.63    0.23   0
   7  -5   8    1.12    0.38   0
   8  -3  13    1.18    0.34   0
   8  -3  17    5.06    0.28   0
   8  -3  18   33.60    0.41   0
   8  -2  11   28.33    0.55   0
   7  -5   9    0.26    0.33   0
   8  -3  16   -0.00    0.28   0
   8  -2  15    0.68    0.33   0
   7  -5  10    3.18    0.36   0
   7  -5  11    4.16    0.37   0
   7  -5  20   19.26    0.31   0
   7  -5  12    2.09    0.35   0
   7  -5  18    0.16    0.23   0
   7  -5  19    7.40    0.28   0
   6  -6  11    7.86    0.40   0
   7  -5  17    1.92    0.21   0
   6  -6  19    2.05    0.23   0
   7  -4   9   13.05    0.56   0
   7  -4  23   25.14    0.35   0
   6  -6  16   51.53    0.55   0
   6  -6  17    3.98    0.30   0
   6  -6  18  121.93    0.70   0
   7  -4  10   10.86    0.54   0
   7  -4  22   18.20    0.35   0
   7  -4  13    5.51    0.48   0
   7  -4  20    0.34    0.27   0
   7  -4  21    6.31    0.30   0
   7  -3  24    0.84    0.22   0
   6  -5   9    0.68    0.48   0
   7  -4  14   41.47    0.65   0
   7  -4  15   49.66    0.72   0
   7  -4  16   12.18    0.49   0
   7  -4  17    0.29    0.38   0
   7  -3  23    2.53    0.27   0
   7  -3  12   63.74    0.95   0
   7  -3  22    6.22    0.31   0
   6  -5  10    5.10    0.42   0
   6  -5  11   14.86    0.55   0
   6  -5  24    1.02    0.22   0
   7  -3  13    5.29    0.57   0
   7  -3  14    2.00    0.50   0
   6  -5  12   11.78    0.54   0
   6  -5  23    6.75    0.29   0
   7  -3  15    0.73    0.44   0
   7  -3  16    1.21    0.42   0
   7  -3  17    1.26    0.40   0
   7  -3  18    0.21    0.37   0
   7  -3  19    3.12    0.37   0
   7  -3  20    8.27    0.40   0
   7  -2  15    0.36    0.50   0
   7  -2  20    4.49    0.38   0
   5  -6  23   14.70    0.31   0
   6  -5  13    3.50    0.47   0
   6  -5  22    0.54    0.26   0
   6  -4  27   22.74    0.33   0
   7  -2  16    4.10    0.51   0
   7  -2  17    1.80    0.46   0
   7  -2  18    2.76    0.39   0
   7  -2  19    4.49    0.41   0
   5  -6  22    1.30    0.27   0
   6  -5  14    4.61    0.46   0
   6  -5  15   28.42    0.59   0
   6  -5  16    0.81    0.39   0
   6  -5  21   14.56    0.41   0
   5  -6  15  128.47    1.02   0
   5  -6  16  226.76    1.33   0
   5  -6  20   12.82    0.38   0
   5  -6  21   11.79    0.39   0
   6  -5  17    8.29    0.47   0
   6  -5  18   15.85    0.49   0
   6  -4  26   61.99    0.54   0
   6  -3  28   24.13    0.37   0
   5  -6  17   99.24    0.92   0
   6  -4  25   10.29    0.34   0
   6  -3  27   66.47    0.59   0
   5  -5  27   30.17    0.41   0
   6  -4  24    1.05    0.35   0
   4  -6  26   25.68    0.36   0
   6  -4  15    0.15    0.51   0
   6  -4  22    6.77    0.45   0
   6  -3  26  102.32    0.76   0
   5  -5  26   25.02    0.43   0
   5  -4  30   22.60    0.36   0
   6  -4  16    0.83    0.52   0
   6  -4  17   -0.21    0.52   0
   6  -4  18   15.96    0.60   0
   6  -4  19    0.66    0.46   0
   6  -4  20    6.88    0.48   0
   6  -4  21   14.32    0.53   0
   4  -6  25    6.88    0.31   0
   5  -5  25    5.55    0.36   0
   6  -3  24   58.47    0.70   0
   4  -6  24   54.11    0.59   0
   5  -5  24    1.98    0.36   0
   5  -4  29   25.16    0.43   0
   5  -3  31   19.15    0.35   0
   6  -3  23   17.66    0.52   0
   6  -2  24    3.36    0.48   0
   4  -6  23    4.25    0.35   0
   4  -5  30    3.29    0.22   0
   6  -3  20    2.79    0.52   0
   6  -3  21    1.87    0.48   0
   6  -3  22    0.04    0.43   0
   4  -6  19    0.29    0.46   0
   4  -6  20    2.60    0.43   0
   5  -5  16    2.75    0.53   0
   5  -5  18    2.67    0.53   0
   5  -5  19    3.37    0.50   0
   5  -5  20    2.56    0.44   0
   5  -5  21    1.63    0.43   0
   5  -5  22    4.20    0.47   0
   5  -4  28   17.46    0.42   0
   6  -3  19   21.08    0.60   0
   6  -2  21   -0.68    0.52   0
   6  -2  22   -0.01    0.50   0
   4  -5  29    1.90    0.27   0
   5  -3  30    9.95    0.38   0
   3  -6  27   54.66    0.58   0
   5  -4  27    5.59    0.35   0
   5  -2  30    2.11    0.37   0
   4  -5  28    0.62    0.31   0
   4  -4  32    8.22    0.29   0
  -4   1  10   18.96    0.49   0
  -2   2  14   53.94    0.64   0
  -2   2  15   18.36    0.50   0
  -2   2  16   30.43    0.59   0
  -2   2  17   17.14    0.54   0
  -1   2  20    2.01    0.50   0
   0   2  15    0.17    0.35   0
   0   2  16   95.50    0.69   0
   0   2  17    0.58    0.38   0
  -4   1   9  406.14    1.28   0
  -2   2  12   43.71    0.57   0
  -2   2  13   52.99    0.58   0
   0   2  18  102.12    0.78   0
  -3   1   5  322.13    0.93   0
  -2   2  11   32.29    0.51   0
  -1   2  10   60.78    0.55   0
   0   2  12   91.17    0.59   0
  -3   2  14    0.61    0.44   0
  -3   2  15   19.53    0.57   0
   0   2  11   -0.16    0.31   0
  -3   2  13   38.38    0.63   0
  -2   1   3  130.12    0.50   0
  -1   2   9   78.37    0.58   0
  -3   1   4   96.58    0.52   0
  -3   2  11   36.95    0.61   0
  -3   2  12   62.50    0.67   0
   0   2  10   65.44    0.48   0
  -2   2   8    9.64    0.38   0
  -1   2   8   37.27    0.44   0
   0   2   9   -0.09    0.29   0
  -1   2   7  233.84    0.80   0
  -3   1   3   91.49    0.49   0
  -2   2   7   21.38    0.36   0
   0   2   8  370.02    0.90   0
  -4   2  12    9.39    0.52   0
  -3   2   8   28.77    0.52   0
  -4   2  11    0.25    0.46   0
  -2   2   6   55.53    0.49   0
  -1   2   6  308.60    0.89   0
  -4   2  10    1.06    0.46   0
  -2   3  14  669.70    1.89   0
  -2   3  15    4.12    0.50   0
  -2   3  16    8.18    0.48   0
  -1   3  18   45.57    0.68   0
  -3   1   2  155.05    0.57   0
  -2   2   5   -0.00    0.31   0
  -2   3  13  245.90    1.18   0
  -1   3  13   14.23    0.54   0
  -1   3  14  163.20    1.01   0
  -4   2   8    1.13    0.40   0
  -2   3  12    0.67    0.44   0
  -1   2   5  180.87    0.64   0
  -2   1   1  680.44    0.95   0
  -2   3  11  144.36    0.90   0
   0   2   6   35.70    0.36   0
   0   3  15   54.01    0.61   0
   0   3  16    0.24    0.41   0
   1   2   9   77.60    0.43   0
  -4   2   7   29.64    0.53   0
   0   3  14    0.12    0.37   0
  -3   3  11   83.57    0.82   0
  -2   2   4   76.28    0.48   0
  -2   3  10   12.35    0.42   0
  -1   3  10  208.74    1.01   0
   0   3  13   13.09    0.43   0
  -2   3   9   44.85    0.58   0
  -1   2   4  387.35    0.88   0
   1   2   8   34.73    0.35   0
   0   2   5    0.16    0.26   0
  -3   3   9    3.77    0.47   0
  -2   3   8    8.26    0.44   0
  -2   2   3    1.89    0.26   0
  -4   3  10   10.41    0.55   0
  -3   3   8   12.64    0.46   0
  -2   3   7   69.59    0.64   0
  -1   2   3  564.94    1.04   0
   1   2   7  214.43    0.65   0
  -3   2   3   95.21    0.58   0
  -3   3   7   85.71    0.72   0
  -2   3   6  233.63    0.99   0
   0   2   4   77.89    0.43   0
  -2   2   2  274.08    0.80   0
   0   3   8   -0.13    0.33   0
  -4   3   8   50.92    0.64   0
  -3   3   6  130.53    0.84   0
  -1   4  14    7.91    0.53   0
  -4   3   7    3.05    0.48   0
  -3   2   2   15.35    0.34   0
  -1   2   2  216.92    0.66   0
  -1   4  13   30.81    0.61   0
   1   2   6  297.62    0.71   0
  -3   3   5   32.43    0.57   0
  -2   4  11    9.20    0.47   0
  -1   4  12  122.99    0.93   0
   0   3   7 1975.27    2.29   0
  -1   3   5  297.95    0.95   0
  -1   4  11  110.79    0.92   0
   0   2   3    0.04    0.25   0
  -2   4   9    0.21    0.45   0
  -1   4  10   45.29    0.68   0
  -3   2   1   44.00    0.43   0
  -3   3   4   30.48    0.58   0
  -3   4   9   39.47    0.72   0
   0   3   6   -0.05    0.34   0
   0   4  13    0.11    0.45   0
  -4   3   5  309.75    1.25   0
  -1   3   4  285.93    0.99   0
  -1   4   9   45.32    0.64   0
  -3   4   8   27.19    0.65   0
  -1   2   1  127.25    0.51   0
   0   4  11    1.09    0.43   0
   1   2   5  175.44    0.52   0
  -2   4   7    7.50    0.49   0
  -1   4   8   18.02    0.47   0
   0   3   5  257.86    0.85   0
   0   2   2   82.18    0.42   0
   0   4  10  489.29    1.45   0
  -3   2   0  131.25    0.62   0
  -1   4   7    1.19    0.36   0
  -1   4   6    1.73    0.40   0
   0   3   4    0.16    0.32   0
   0   4   8 1704.64    2.57   0
   1   3   7  168.86    0.68   0
  -3   4   5  126.27    0.89   0
   1   2   4  383.24    0.73   0
  -2   2  -1   11.54    0.31   0
  -2   4   4  625.61    1.67   0
   1   3   6   50.56    0.43   0
  -3   2  -1   41.18    0.40   0
   0   2   1    0.17    0.21   0
   0   3   3  131.02    0.60   0
  -2   4   3    2.59    0.47   0
  -1   3   1  123.18    0.65   0
  -1   4   4   15.37    0.40   0
   0   4   6    0.36    0.36   0
  -2   3   0  164.92    0.77   0
  -3   3   0  139.98    0.74   0
  -1   2  -1  130.57    0.53   0
  -1   5   8   12.27    0.50   0
   0   4   5    0.10    0.36   0
   1   2   3  529.24    0.83   0
   1   3   5  299.10    0.84   0
  -2   4   2  231.38    1.06   0
  -1   4   3   10.05    0.37   0
  -1   5   7    9.20    0.56   0
   0   3   2    0.10    0.24   0
   0   5  10    0.05    0.49   0
  -2   2  -2  272.29    0.75   0
  -1   3   0  252.71    0.86   0
  -2   3  -1  815.49    1.54   0
  -1   5   6    8.81    0.56   0
   0   2   0  177.86    0.56   0
   0   4   4   82.05    0.64   0
  -2   4   1  107.71    0.78   0
   0   5   8    0.20    0.48   0
   1   3   4  288.43    0.82   0
  -2   5   4   42.06    0.70   0
  -1   2  -2  209.62    0.64   0
  -1   3  -1  125.23    0.65   0
   0   4   3    0.08    0.37   0
   0   5   7   49.16    0.68   0
  -2   4   0    0.70    0.42   0
  -2   5   3   22.25    0.60   0
  -1   5   4   15.60    0.57   0
   1   2   2  204.20    0.54   0
  -2   2  -3    1.40    0.26   0
  -2   3  -2  433.21    1.13   0
   0   5   6    0.20    0.45   0
   1   3   3  130.46    0.58   0
  -1   5   3   28.37    0.60   0
   0   3   0   -0.25    0.30   0
   0   4   2   12.08    0.43   0
  -3   4  -1   30.48    0.58   0
  -2   4  -1  109.26    0.78   0
  -2   5   2    6.27    0.44   0
  -1   4   0   40.84    0.50   0
   0   5   5   49.86    0.65   0
  -1   3  -2   26.88    0.42   0
  -1   5   2    7.54    0.42   0
   0   4   1   -0.26    0.38   0
   0   5   4    0.01    0.44   0
   1   3   2   26.81    0.35   0
  -2   4  -2  233.74    1.05   0
  -1   2  -3  548.36    1.00   0
  -1   4  -1   22.59    0.44   0
   0   3  -1   73.93    0.50   0
   1   2   1  131.52    0.47   0
  -2   2  -4   76.47    0.48   0
  -1   5   1   10.42    0.53   0
  -1   3  -3  134.43    0.67   0
   0   4   0   37.19    0.49   0
  -1   4  -2    1.17    0.41   0
   0   2  -2   82.32    0.43   0
   0   5   2   -0.26    0.44   0
   1   3   1  120.09    0.57   0
  -1   5   0   26.39    0.55   0
   0   3  -2    0.06    0.24   0
   0   4  -1    0.44    0.37   0
  -1   2  -4  396.66    0.87   0
  -1   5  -1   11.73    0.51   0
  -3   4  -4   21.69    0.55   0
  -2   4  -4  648.28    1.68   0
  -2   5  -2    6.31    0.47   0
  -1   3  -4  278.32    0.89   0
   1   2   0  310.04    0.68   0
   1   3   0  249.94    0.78   0
  -2   2  -5   -0.20    0.26   0
  -2   5  -3   23.13    0.61   0
   0   2  -3    0.33    0.26   0
   0   3  -3  138.42    0.66   0
   0   4  -2   11.87    0.35   0
  -3   4  -5  129.30    0.89   0
  -2   4  -5  416.93    1.38   0
  -1   3  -5  301.69    0.96   0
   0   5  -1   71.15    0.75   0
   1   5   2    7.08    0.48   0
  -2   5  -4   43.48    0.70   0
  -1   2  -5  181.56    0.64   0
  -1   5  -3   28.63    0.55   0
   0   4  -3    0.12    0.38   0
   1   3  -1  115.36    0.56   0
   0   3  -4   -0.10    0.33   0
   1   2  -1  132.92    0.48   0
   1   5   1   11.69    0.50   0
  -2   2  -6   55.64    0.41   0
  -2   4  -6  243.58    1.10   0
   0   5  -2   -0.34    0.41   0
   1   4  -1   22.95    0.46   0
  -2   5  -5    6.88    0.56   0
   0   2  -4   79.48    0.45   0
   0   4  -4   83.11    0.68   0
  -1   3  -6   50.93    0.47   0
   0   5  -3   24.78    0.58   0
   1   3  -2   27.42    0.40   0
   1   5   0   27.20    0.58   0
  -1   4  -6    1.59    0.41   0
  -1   5  -5    4.86    0.50   0
   1   4  -2    1.91    0.36   0
  -2   4  -7    7.34    0.47   0
  -1   2  -6  307.84    0.82   0
   0   3  -5  258.55    0.87   0
   1   5  -1   10.89    0.51   0
   0   4  -5    0.08    0.33   0
   0   5  -4   -0.12    0.45   0
   1   2  -2  210.94    0.61   0
  -2   2  -7   22.08    0.33   0
  -1   4  -7    1.66    0.43   0
   1   3  -3  132.98    0.66   0
   0   2  -5    0.66    0.27   0
   1   5  -2    8.09    0.51   0
  -2   4  -8   21.86    0.46   0
   0   5  -5   50.37    0.62   0
   1   4  -4   15.61    0.45   0
   1   5  -3   27.20    0.59   0
  -1   2  -7  215.29    0.71   0
   1   2  -3  543.85    0.98   0
   1   3  -4  276.37    0.89   0
  -2   2  -8   10.23    0.32   0
  -2   4  -9    0.65    0.45   0
   0   5  -6    0.74    0.38   0
  -2   3  -9   45.45    0.53   0
   0   2  -6   35.47    0.39   0
  -1   4  -9   48.19    0.65   0
   0   5  -7   50.92    0.71   0
   1   4  -5    5.54    0.36   0
   2   3  -1  784.16    1.36   0
  -2   4 -10   16.96    0.55   0
  -1   2  -8   37.72    0.42   0
   0   4  -8 1729.46    2.74   0
   1   2  -4  394.50    0.89   0
  -2   3 -10   12.57    0.43   0
   0   5  -8   -0.24    0.51   0
   1   4  -6    1.80    0.33   0
  -2   2  -9  155.76    0.67   0
  -1   4 -10   48.67    0.61   0
   0   2  -7    0.12    0.30   0
   2   3  -2  428.22    1.06   0
  -2   4 -11    9.19    0.54   0
   2   4  -3    2.46    0.41   0
   1   2  -5  185.19    0.67   0
   1   4  -7    0.60    0.38   0
  -2   3 -11  147.55    0.83   0
  -1   2  -9   75.24    0.50   0
   1   5  -7    9.14    0.49   0
   2   3  -3    2.15    0.31   0
   2   4  -4  628.18    1.58   0
   0   4 -10  511.93    1.62   0
  -2   2 -10    6.80    0.32   0
  -2   4 -12   44.95    0.69   0
  -1   1  -7  121.51    0.47   0
  -1   3 -11  203.66    0.97   0
   0   2  -8  372.65    0.95   0
   1   4  -8   18.15    0.46   0
   1   5  -8   12.16    0.60   0
   2   3  -4  434.86    1.13   0
   2   4  -5  414.23    1.34   0
  -2   3 -12    0.76    0.42   0
  -1   2 -10   64.91    0.53   0
   0   4 -11    1.01    0.47   0
   1   2  -6  301.30    0.84   0
  -2   4 -13   54.75    0.78   0
   2   2  -2  266.49    0.70   0
  -1   3 -12  100.73    0.76   0
   0   1  -6   -0.20    0.26   0
   0   2  -9    0.05    0.26   0
   2   3  -5  430.32    1.17   0
   2   4  -6  236.55    1.05   0
   2   5  -6  142.52    1.07   0
  -1   4 -13   34.06    0.60   0
   0   3 -11 2273.06    2.97   0
  -3   4  24   43.45    1.10   0
  -2   6  26   14.78    0.62   0
   0   4  28  416.17    2.24   0
   0   5  28    0.49    0.56   0
  -1   4  27   23.93    0.93   0
  -1   6  27    3.93    0.45   0
   1   6  27    3.57    0.48   0
  -3   6  23    0.74    0.51   0
   0   6  27   -0.25    0.49   0
  -3   4  23    8.95    0.82   0
  -2   6  25    6.20    0.55   0
  -1   7  25    3.61    0.38   0
   0   4  27   -0.22    0.73   0
  -2   5  25   83.63    1.08   0
  -1   4  26   49.96    1.06   0
  -1   6  26   12.85    0.68   0
   0   7  25   26.45    0.56   0
   1   6  26   12.47    0.58   0
  -3   4  22   24.70    0.89   0
  -1   5  26    8.34    0.67   0
   0   4  26 1046.02    3.43   0
   0   6  26    2.53    0.50   0
  -1   7  24    7.38    0.47   0
   0   5  26    0.78    0.58   0
   1   5  26    8.12    0.66   0
  -1   4  25  109.13    1.26   0
  -2   7  22  112.75    0.93   0
  -1   5  25    1.78    0.65   0
   0   6  25   -0.01    0.53   0
   0   7  24   -0.24    0.44   0
   1   6  25   27.60    0.67   0
  -1   4  24  108.67    1.35   0
  -1   7  23    6.13    0.50   0
   0   5  25    4.76    0.63   0
   1   5  25    1.72    0.61   0
   1   7  23    6.12    0.48   0
  -1   5  24    3.16    0.58   0
   0   7  23   36.50    0.70   0
   1   4  24  111.99    1.28   0
  -2   5  22   26.22    0.84   0
  -2   8  18   20.15    0.49   0
  -1   7  22   15.42    0.62   0
   0   5  24   -0.02    0.65   0
   1   5  24    3.86    0.67   0
  -1   5  23    1.86    0.63   0
  -1   8  19    7.01    0.44   0
   0   6  23    0.38    0.58   0
   0   8  20    8.31    0.40   0
   1   7  22   15.67    0.57   0
  -1   6  22   58.82    0.97   0
   0   5  23   42.67    0.93   0
   1   5  23    0.98    0.73   0
  -1   5  22    3.32    0.68   0
  -1   8  18   13.72    0.53   0
   0   6  22   58.15    0.91   0
   0   7  21   81.35    0.91   0
   0   8  19    0.25    0.37   0
   1   7  21   32.98    0.68   0
   1   8  19    7.71    0.42   0
  -1   6  21   62.13    0.99   0
  -1   7  20   21.18    0.61   0
   0   5  22    0.18    0.68   0
   1   5  22    4.20    0.68   0
  -1   5  21   11.15    0.61   0
  -1   8  17   21.14    0.58   0
   0   6  21    0.26    0.61   0
   0   8  18    4.28    0.44   0
   1   6  21   62.23    0.94   0
   2   8  17   -0.21    0.35   0
  -1   6  20   18.72    0.66   0
   1   5  21   11.11    0.74   0
   2   7  19    0.53    0.46   0
  -2   6  18   11.90    0.62   0
   0   8  17   -0.16    0.38   0
   1   6  20   20.56    0.71   0
   2   8  16    4.19    0.40   0
  -2   6  17    0.33    0.61   0
  -2   7  16    0.87    0.47   0
  -1   8  15    3.00    0.48   0
   0   8  16    0.39    0.46   0
  -1   6  18   40.29    0.88   0
  -1   7  17    7.79    0.55   0
   0   6  19   -0.50    0.52   0
   1   6  19   40.72    0.88   0
   1   7  18   19.95    0.58   0
  -2   6  16    0.96    0.54   0
  -1   7  16   15.11    0.66   0
   0   6  18    7.59    0.65   0
   1   7  17    8.13    0.62   0
   1   8  15    3.37    0.46   0
  -2   6  15    4.79    0.69   0
  -1   6  17    0.82    0.56   0
   1   6  18   40.23    0.83   0
   2   8  14   30.29    0.59   0
   2   6  17   -0.06    0.63   0
   0   6  17    0.50    0.65   0
   0   7  16   -0.52    0.51   0
   1   7  16   14.64    0.66   0
   2   7  15   93.73    1.01   0
   0   7  15  328.11    1.78   0
   2   6  16    1.68    0.61   0
   0   9   9   41.71    0.56   0
   1   6  16   37.90    0.82   0
   2   7  14    0.55    0.59   0
   2   9   8   11.78    0.40   0
   2   6  15    5.13    0.64   0
   1   7  14   71.86    0.94   0
   1   9   8    5.71    0.35   0
   2   7  13   11.56    0.66   0
   2   7  12  199.66    1.35   0
   2   7  11   17.68    0.78   0
  -1   7   8    9.75    0.55   0
   1   8   7    1.27    0.46   0
   0   8   6   13.33    0.54   0
   0   7   8    0.31    0.47   0
   2   7   8   48.33    0.92   0
   2   7   7  283.24    1.61   0
   0   9 -10   -0.06    0.40   0
   0   9  -9   41.80    0.57   0
   2   9  -8   11.81    0.41   0
   0   9 -11   65.27    0.64   0
   2   9  -9   28.76    0.47   0
   1   9 -10   36.63    0.57   0
   1   9 -11   18.20    0.47   0
   3   8  -8    7.79    0.52   0
   3   8 -10    1.18    0.41   0
   3   8 -12   -0.02    0.39   0
   3   8 -11    0.56    0.41   0
   3   8 -16   10.04    0.40   0
   3   8 -15    1.39    0.38   0
   3   8 -14    1.84    0.39   0
   3   8 -13    4.28    0.40   0
   0   8 -19    0.20    0.32   0
   0   8 -18    4.97    0.45   0
   1   8 -10   10.66    0.61   0
   0   8 -17   -0.34    0.40   0
   0   8 -16    0.35    0.43   0
   0   8 -15    0.12    0.46   0
   0   8 -14    8.30    0.46   0
   2   8 -12    5.76    0.51   0
   1   8 -20    6.08    0.37   0
   1   8 -19    7.80    0.41   0
   1   8 -14    0.45    0.47   0
   2   8 -19    1.87    0.33   0
   2   8 -18   20.30    0.46   0
   2   8 -17    0.38    0.37   0
   2   8 -15   43.79    0.69   0
   2   8 -14   32.47    0.65   0
   2   8 -13    3.24    0.51   0
   2   8 -16    4.56    0.38   0
   4  -2 -11    0.41    0.30   0
   5  -1 -10   38.89    0.61   0
   5   0  -8    0.05    0.36   0
   6  -4  -8  186.27    1.22   0
   6  -3  -9   19.66    0.64   0
   6   0  -7    0.24    0.35   0
   4  -3 -10    9.23    0.42   0
   5  -2 -10   35.40    0.55   0
   6  -1  -8    3.42    0.48   0
   4  -2 -10    0.80    0.36   0
   5  -1  -9  106.99    0.83   0
   6   0  -6   73.85    0.76   0
   5  -3  -9    5.09    0.49   0
   5   0  -7    0.71    0.37   0
   6  -4  -7    2.52    0.44   0
   6  -3  -8   57.31    0.76   0
   5  -2  -9   44.62    0.59   0
   6  -1  -7    1.34    0.46   0
   4  -4  -8    5.91    0.42   0
   4  -2  -9    6.59    0.39   0
   5  -1  -8   87.59    0.76   0
   6  -4  -6   10.45    0.59   0
   6  -3  -7  248.36    1.36   0
   6   0  -5  151.12    0.97   0
   5  -3  -8    0.26    0.45   0
   5   0  -6    0.10    0.36   0
   5  -2  -8   13.14    0.42   0
   4  -4  -7    8.77    0.43   0
   4  -3  -8   50.50    0.58   0
   5  -1  -7   27.29    0.53   0
   6  -4  -5   79.73    0.84   0
   4  -2  -8    0.26    0.33   0
   5  -3  -7    3.55    0.48   0
   6  -1  -5   85.19    0.84   0
   5   0  -5    0.29    0.29   0
   4  -4  -6   28.45    0.52   0
   4  -3  -7    3.19    0.37   0
   5  -1  -6    1.70    0.39   0
   5   0  -4   -0.09    0.34   0
   4  -4  -5   -0.05    0.39   0
   5  -1  -5    3.63    0.42   0
   6  -2  -4   91.09    0.82   0
   4  -3  -6   17.69    0.42   0
   6  -1  -3  209.85    1.13   0
   5  -2  -5   32.94    0.51   0
   6  -2  -3   23.45    0.59   0
   4  -4  -4   68.71    0.71   0
   6  -1  -2   42.58    0.66   0
   4  -3  -5  302.33    1.20   0
   5  -3  -4  134.57    0.94   0
   5  -2  -4    0.73    0.36   0
   6  -2  -2    1.12    0.38   0
   5  -1  -3   61.04    0.64   0
   6  -1  -1   28.25    0.53   0
   4  -4  -3  124.83    0.85   0
   4  -3  -4  223.02    1.06   0
   5  -2  -3   24.06    0.48   0
   5  -3  -2   44.09    0.70   0
   5  -1  -2   65.04    0.66   0
   4  -4  -2  161.65    0.99   0
   5  -2  -2   22.16    0.54   0
   4  -3  -3   60.49    0.61   0
   5  -1  -1   47.25    0.59   0
   6  -2   1   13.61    0.51   0
   4  -4  -1  539.96    1.69   0
   5  -2  -1    5.64    0.45   0
   4  -3  -2  373.97    1.34   0
   6  -2   2    1.37    0.44   0
   4  -4   0   23.64    0.53   0
   5  -2   0    8.35    0.46   0
   7  -3  10   91.99    1.06   0
   4  -3  -1  144.11    0.90   0
   4  -4   1  541.08    1.74   0
   5  -1   1   47.08    0.60   0
   5  -2   1    5.22    0.39   0
   4  -3   0    1.23    0.41   0
   7  -2  13   36.22    0.76   0
   4  -4   2  157.92    1.04   0
   5  -2   2   22.00    0.57   0
   5  -1   2   62.72    0.70   0
   5  -3   3   10.37    0.49   0
   4  -3   1  148.37    0.94   0
   5  -5  11    2.32    0.57   0
   6  -4  13  164.58    1.26   0
   5  -5  12    2.42    0.58   0
   4  -3   2  379.22    1.42   0
   5  -5  13    4.47    0.60   0
   5  -5  14    5.14    0.65   0
   5  -1   5    3.22    0.43   0
   4  -4   5    0.42    0.40   0
   4  -3   3   61.63    0.73   0
   6  -3  13  246.58    1.50   0
   6  -3  15    0.64    0.55   0
   6  -2  12   11.41    0.64   0
   6  -1  12   30.82    0.71   0
   4  -3   4  226.52    1.18   0
   5  -4  11   29.23    0.80   0
   5  -2   6   60.94    0.72   0
   5  -1   6    1.16    0.42   0
   6  -3  17    6.30    0.57   0
   6  -2  13   65.15    0.92   0
   6  -1  13   16.13    0.64   0
   3  -4   4   21.28    0.54   0
   6  -2  14    7.18    0.66   0
   6  -1  14    4.41    0.61   0
   4  -5  12    6.90    0.68   0
   4  -4   7    9.34    0.51   0
   5  -2   7   24.98    0.57   0
   6  -2  15   29.83    0.69   0
   6  -2  16    1.42    0.62   0
   6  -1  15  233.41    1.45   0
   6  -1  16   63.72    0.90   0
   4  -5  13    1.10    0.60   0
   4  -3   5  311.23    1.36   0
   6  -2  17   28.74    0.67   0
   6  -2  18   11.48    0.65   0
   6  -2  19    5.05    0.59   0
   6  -1  17   11.10    0.68   0
   3  -4   5  128.63    0.91   0
   4  -5  14   22.65    0.71   0
   4  -4   8    5.35    0.44   0
   5  -4  16    0.50    0.60   0
   4  -5  15   26.77    0.72   0
   4  -4   9   28.65    0.66   0
   4  -3   6   18.19    0.57   0
   5  -4  17   11.18    0.66   0
   5  -4  18   17.26    0.67   0
   4  -5  17    9.46    0.63   0
   4  -5  18   62.35    0.89   0
   4  -3   7    3.79    0.49   0
   5  -1  10   36.95    0.68   0
   4  -4  11    0.45    0.54   0
   5  -3  14  341.42    1.89   0
   3  -4   7   41.83    0.69   0
   4  -3   8   51.72    0.72   0
   5  -3  15   69.66    1.06   0
   5  -1  11   22.74    0.61   0
   5  -3  16   22.95    0.71   0
   5  -3  17  137.13    1.30   0
   5  -3  18  113.00    1.23   0
   5  -2  13   23.47    0.73   0
   5  -1  12  112.13    1.03   0
   3  -4   8   27.18    0.60   0
   4  -3   9   70.59    0.80   0
   5  -3  19   40.56    0.81   0
   5  -3  20    8.51    0.55   0
   5  -1  13  131.27    1.05   0
   4  -4  15  135.87    1.18   0
   4  -4  16  524.18    2.19   0
   4  -3  10    9.90    0.56   0
   4  -2   8    0.40    0.41   0
   5  -2  16   32.09    0.83   0
   5  -2  17    6.70    0.68   0
   5  -1  14   43.94    0.73   0
   5  -1  15    9.28    0.62   0
   4  -4  17  285.10    1.62   0
   4  -4  18   53.66    0.92   0
   4  -4  19   15.56    0.74   0
   4  -4  20  375.03    1.90   0
   4  -4  21   26.96    0.80   0
   4  -3  11    9.45    0.55   0
   5  -2  18    6.17    0.60   0
   5  -2  21    2.24    0.64   0
   5  -2  22    6.18    0.65   0
   4  -2   9    5.69    0.47   0
   5  -1  18    7.79    0.64   0
   5  -1  19   14.39    0.67   0
   5  -1  22    3.72    0.62   0
   5  -1  23   11.96    0.69   0
   4  -3  12   44.79    0.72   0
   3  -4  11    9.36    0.51   0
   4  -3  13   72.47    0.84   0
  -6   5  23    6.71    0.35   0
  -5   2  24    0.37    0.73   0
  -4   5  28    0.41    0.37   0
  -6   3  22    0.79    0.60   0
  -6   5  22    0.61    0.43   0
  -6   3  21    2.41    0.57   0
  -6   6  20   28.15    0.51   0
  -5   5  25    5.66    0.44   0
  -5   6  24   43.30    0.61   0
  -6   3  20    3.38    0.68   0
  -6   5  21   14.66    0.59   0
  -5   3  24   54.23    1.14   0
  -5   4  25    1.20    0.61   0
  -4   4  27   41.79    0.85   0
  -4   5  27    0.88    0.42   0
  -4   6  26   25.13    0.50   0
  -6   4  21   14.96    0.69   0
  -4   3  26    8.15    0.78   0
  -3   6  27   54.17    0.69   0
  -6   3  19   21.38    0.89   0
  -6   6  19    1.66    0.39   0
  -5   4  24    1.87    0.63   0
  -5   6  23   13.67    0.50   0
  -3   3  27    2.47    0.71   0
  -6   4  20    6.81    0.63   0
  -4   4  26    8.32    0.67   0
  -6   3  18    2.36    0.68   0
  -6   4  19    0.62    0.64   0
  -6   6  18  124.87    1.02   0
  -4   3  25    0.22    0.60   0
  -4   6  25    7.09    0.46   0
  -3   4  27   47.52    0.95   0
  -5   4  23    0.31    0.66   0
  -5   6  22    0.81    0.43   0
  -5   7  20   14.19    0.39   0
  -4   7  23    4.41    0.31   0
  -6   4  18   15.99    0.83   0
  -6   6  17    4.23    0.46   0
  -4   4  25   14.43    0.77   0
  -4   5  25    0.72    0.56   0
  -3   6  26   19.11    0.56   0
  -5   4  22   12.38    0.82   0
  -5   5  22    3.17    0.63   0
  -4   6  24   51.23    0.79   0
  -3   7  24    4.83    0.35   0
  -6   4  17    0.14    0.69   0
  -6   5  17    7.76    0.65   0
  -6   6  16   53.66    0.80   0
  -5   6  21   11.69    0.53   0
  -5   7  19    1.63    0.34   0
  -4   7  22    4.02    0.34   0
  -3   4  26   32.98    0.86   0
  -3   5  26    6.12    0.64   0
  -6   4  16    0.61    0.74   0
  -5   4  21   46.89    1.08   0
  -4   4  24    4.64    0.66   0
  -4   5  24   21.04    0.74   0
  -3   6  25   12.17    0.53   0
  -6   5  16    1.26    0.63   0
  -6   6  15    7.56    0.55   0
  -5   5  21    2.16    0.62   0
  -5   7  18    1.68    0.36   0
  -4   6  23    4.35    0.54   0
  -6   4  15    0.02    0.76   0
  -5   4  20   24.00    0.96   0
  -4   4  23   84.17    1.31   0
  -4   7  21   11.81    0.47   0
  -3   5  25    7.66    0.67   0
  -6   5  15   28.87    0.81   0
  -4   5  23   -0.10    0.60   0
  -6   5  14    4.79    0.65   0
  -5   7  17   22.88    0.64   0
  -6   5  13    3.67    0.69   0
  -5   5  19    2.88    0.67   0
  -4   5  22   -0.36    0.63   0
  -4   7  20    5.05    0.44   0
  -4   8  17   18.17    0.40   0
  -3   5  24    6.85    0.67   0
  -5   5  18    3.03    0.67   0
  -5   8  11    1.19    0.29   0
  -4   6  21   20.62    0.74   0
  -5   6  17   97.85    1.26   0
  -5   8  10    5.85    0.40   0
  -4   5  21    3.12    0.69   0
  -4   7  19    0.48    0.41   0
  -3   5  23    3.93    0.71   0
  -5   5  17    6.62    0.83   0
  -4   6  20    2.26    0.63   0
  -3   7  21    2.68    0.51   0
  -2   8  20   30.82    0.50   0
  -5   6  16  224.43    1.76   0
  -5   7  14    5.62    0.56   0
  -5   8   9   12.08    0.41   0
  -4   5  20   -0.39    0.74   0
  -2   7  22  112.67    1.04   0
  -4   8  15    4.03    0.40   0
  -3   5  22    3.33    0.75   0
  -3   8  18    5.60    0.39   0
  -2   6  23   13.73    0.64   0
  -5   6  15  128.80    1.40   0
  -4   6  19    0.64    0.52   0
  -5   6  14    1.64    0.76   0
  -4   8  14    2.14    0.38   0
  -3   6  21    0.66    0.53   0
  -3   8  17   10.05    0.44   0
  -2   8  19    1.69    0.37   0
  -4   6  18    1.15    0.71   0
  -5   6  13  127.28    1.48   0
  -4   8  13    2.76    0.43   0
  -3   6  20    6.83    0.71   0
  -5   7  10    1.21    0.58   0
  -4   6  17   18.60    0.83   0
  -2   8  18   20.39    0.56   0
  -5   6  12  180.28    1.65   0
  -5   7   9    7.28    0.63   0
  -4   7  15  112.64    1.21   0
  -4   8  12    9.57    0.52   0
  -3   9  11    0.82    0.27   0
  -2   6  21   62.71    1.09   0
  -5   6  11   48.35    1.17   0
  -4   6  16    0.75    0.68   0
  -5   6  10   -0.48    0.75   0
  -4   7  14   12.24    0.75   0
  -4   8  11    4.54    0.52   0
  -3   8  15    1.81    0.44   0
  -3   9  10    0.59    0.33   0
  -2   8  17    0.69    0.45   0
  -1   8  18   13.67    0.50   0
  -4   6  15   52.41    1.08   0
  -4   8  10    1.45    0.48   0
  -3   7  17    8.59    0.69   0
  -2   6  20   16.60    0.85   0
  -2   9  13   -0.13    0.30   0
  -5   6   9    2.25    0.71   0
  -4   7  13  214.22    1.61   0
  -3   9   9    1.38    0.34   0
  -1   9  14   10.78    0.38   0
  -2   7  18   45.44    0.91   0
  -2   9  12   16.58    0.46   0
  -4   7  12   69.90    1.06   0
  -3   9   8    3.91    0.35   0
  -1   8  17   21.16    0.63   0
  -3   7  15    0.19    0.67   0
  -1   9  13   17.71    0.48   0
  -4   7  11   20.16    0.73   0
  -3   9   7   19.37    0.53   0
  -2   7  17    8.61    0.71   0
  -2   9  11   12.62    0.45   0
  -4   7  10  251.66    1.82   0
  -3   9   6   25.80    0.58   0
  -1   7  18   20.79    0.74   0
   0   9  13  109.15    0.79   0
  -3   7  14    0.84    0.59   0
  -3   8  11    1.07    0.57   0
  -2   8  14   32.74    0.77   0
  -2   9  10   42.70    0.65   0
  -1   9  12    4.84    0.43   0
  -4   7   9  577.15    2.60   0
  -3   9   5    4.62    0.43   0
  -2   7  16    0.81    0.57   0
  -4   7   8    6.28    0.86   0
  -3   7  13   16.38    0.77   0
  -3   8  10    0.85    0.57   0
  -3   9   4    8.71    0.45   0
  -2   8  13    2.92    0.60   0
  -2   9   9   29.20    0.59   0
  -1   7  17    7.95    0.71   0
   0   9  12    0.26    0.37   0
  -3   9   3   24.59    0.55   0
  -4   7   7  154.82    1.48   0
  -3   7  12   47.58    0.98   0
  -3   8   9    9.10    0.66   0
  -3   9   1   17.91    0.57   0
  -3   9   2   29.52    0.59   0
  -2   8  12    5.92    0.61   0
  -2   9   8   11.68    0.48   0
  -1   8  14    0.23    0.56   0
  -4   7   6    0.28    0.80   0
  -3   8   8    7.43    0.64   0
  -3   9   0    0.50    0.35   0
  -1   7  16   13.96    0.71   0
  -1   9  10   36.50    0.70   0
   0   9  11   67.81    0.73   0
  -4   7   5   71.72    1.11   0
  -2   9   7    4.32    0.36   0
  -3   7  10  129.17    1.59   0
  -3   8   7    3.64    0.57   0
  -2   8  11    2.74    0.50   0
  -2   9   6   18.65    0.55   0
  -1   9   9    6.88    0.52   0
  -3   8   6    4.58    0.59   0
   0   9  10    0.23    0.39   0
  -2   8  10    1.05    0.50   0
  -2   9   5    6.99    0.51   0
  -3   8   5    7.57    0.66   0
  -2   9   4    4.64    0.49   0
   0   9   9   42.82    0.66   0
  -3   8   4    1.64    0.59   0
  -2   8   9    0.64    0.50   0
  -2   9   3   18.10    0.60   0
   1   9   9    7.38    0.43   0
  -2   8   8    6.91    0.67   0
   0   8  12  134.98    1.23   0
  -3   8   2   12.43    0.69   0
   0   9   8    0.41    0.47   0
  -3   8   1    6.69    0.63   0
  -2   8   7    3.66    0.68   0
  -1   8  10   10.42    0.66   0
   1   9   8    5.45    0.43   0
  -3   8   0    1.17    0.56   0
  -2   9  -1   18.50    0.52   0
  -2   8   6   61.91    0.99   0
  -2   9  -2    9.27    0.46   0
  -1   8   9    2.79    0.59   0
   1   9   7   19.23    0.55   0
  -2   8   5   29.36    0.80   0
  -2   9  -5    7.66    0.40   0
  -2   9  -4    4.75    0.41   0
  -1   8   8    0.26    0.60   0
  -2   8   4   17.44    0.75   0
   1   9   6    4.58    0.46   0
  -2   8   3   14.65    0.75   0
  -1   8   7    1.07    0.63   0
   0   8   9    0.24    0.50   0
   1   8   9    3.40    0.55   0
  -2   8   2   29.33    0.75   0
  -1   8   6    4.80    0.59   0
  -2   8   1    0.14    0.65   0
   2   9   4    4.20    0.40   0
  -2   8   0   -0.02    0.63   0
   0   9   2   -0.45    0.45   0
  -2   8  -1    0.20    0.61   0
  -1   8   4    4.84    0.72   0
   0   9   1    5.93    0.55   0
   2   9   3   18.99    0.50   0
  -2   8  -2   29.45    0.81   0
  -1   9  -9    7.55    0.42   0
  -1   9  -8    5.26    0.43   0
  -1   9  -7   18.18    0.54   0
  -2   8  -4   17.13    0.71   0
  -2   8  -3   15.35    0.71   0
  -1   8   3    0.87    0.50   0
   2   9   2    9.54    0.45   0
  -2   8  -5   28.34    0.78   0
  -1   8   2    6.72    0.69   0
   2   9   1   18.07    0.51   0
   3   9   0   -0.02    0.31   0
  -1   8   1    9.50    0.72   0
   1   8   6    5.68    0.55   0
   2   9   0    1.47    0.40   0
  -1   8   0    2.21    0.68   0
   0   8   3   -0.13    0.64   0
   0   9 -13  109.38    0.75   0
  -1   8  -1   10.26    0.72   0
   0   9 -12   -0.16    0.36   0
   0   9 -11   66.92    0.70   0
   0   9 -10    0.47    0.35   0
   0   9  -9   42.93    0.63   0
   0   9  -8    0.02    0.41   0
   2   9  -1   18.60    0.52   0
  -1   8  -2    7.38    0.70   0
   0   8   2   22.12    0.77   0
   2   9  -2    9.30    0.49   0
  -1   8  -3    0.02    0.64   0
   2   8   4   18.10    0.70   0
   2   9  -3   18.39    0.54   0
  -1   8  -4    4.76    0.63   0
   1   9 -14   10.50    0.35   0
   2   9  -4    4.32    0.44   0
   3   9  -5    4.08    0.38   0
  -1   8  -6    5.24    0.63   0
  -1   8  -5    9.00    0.65   0
   1   8   2    7.06    0.69   0
   1   9 -13   17.31    0.43   0
   1   9 -12    4.66    0.42   0
   1   9  -8    5.85    0.46   0
   2   8   3   14.67    0.70   0
   2   9  -5    7.08    0.44   0
   3   9  -6   25.84    0.50   0
  -1   8  -8   -0.33    0.55   0
  -1   8  -7    0.71    0.59   0
   0   8  -1    0.31    0.60   0
   1   9 -11   17.12    0.50   0
   1   9 -10   35.48    0.63   0
   1   9  -9    7.07    0.46   0
   2   9  -6   18.53    0.51   0
   3   9  -7   19.12    0.46   0
  -1   8  -9    3.09    0.55   0
   1   8   1    9.83    0.71   0
   2   8   2   28.60    0.76   0
   2   9 -14    0.79    0.23   0
   2   9 -13    0.06    0.26   0
   2   9  -7    4.21    0.37   0
   3   9 -11    0.42    0.23   0
   3   9 -10    0.66    0.25   0
   3   9  -9    1.50    0.27   0
   3   9  -8    3.56    0.29   0
   0   8  -2   21.59    0.65   0
   2   9 -12   17.47    0.40   0
   2   9 -11   12.53    0.40   0
   2   9 -10   42.22    0.57   0
   2   9  -9   28.93    0.52   0
   0   8  -3    0.71    0.62   0
   1   8   0    1.91    0.53   0
   2   8   1    0.38    0.55   0
   1   8  -1   10.47    0.70   0
   2   8   0    0.70    0.53   0
   3   8   0    1.43    0.47   0
   0   8  -5   -0.56    0.59   0
   1   8  -2    6.97    0.64   0
   0   8  -7    0.09    0.63   0
   0   8  -6   12.01    0.61   0
   2   8  -1   -0.03    0.56   0
   3   8  -1    7.01    0.53   0
   0   8 -14    8.23    0.51   0
   0   8  -9   -0.25    0.55   0
   0   8  -8  110.72    1.12   0
   1   8  -3   -0.17    0.55   0
   0   8 -12  134.28    1.12   0
   0   8 -11    0.07    0.52   0
   0   8 -10   23.90    0.62   0
   1   8  -4    3.11    0.66   0
   2   8  -2   28.19    0.69   0
   3   8  -2   13.57    0.60   0
   2   8  -3   16.12    0.68   0
   3   8  -3    4.96    0.53   0
   1   8 -18   13.97    0.44   0
   1   8  -6    5.14    0.57   0
   2   8  -4   17.44    0.67   0
   3   8  -4    0.74    0.52   0
   1   8  -8   -0.11    0.51   0
   1   8  -7    1.63    0.45   0
   2   8 -20   31.88    0.44   0
   2   8  -5   29.16    0.69   0
   1   8 -15    2.67    0.44   0
   1   8 -10   10.19    0.58   0
   1   8  -9    3.02    0.53   0
   2   8 -19    1.59    0.30   0
   2   8  -6   61.70    0.88   0
   1   8 -14    0.15    0.47   0
   1   8 -13    0.57    0.47   0
   1   8 -12    0.80    0.48   0
   1   8 -11    5.13    0.46   0
   2   8 -18   20.99    0.46   0
   2   8  -7    3.90    0.57   0
   3   8 -19    6.95    0.29   0
   3   8  -6    4.19    0.52   0
   4   8 -17   17.56    0.33   0
   2   8 -17    0.23    0.37   0
   2   8  -8    6.92    0.57   0
   3   8  -7    3.24    0.47   0
   4   8 -16    0.67    0.26   0
   4   8 -10    1.62    0.37   0
   2   8 -11    2.20    0.50   0
   2   8 -10    1.08    0.48   0
   2   8  -9    0.47    0.43   0
   3   8 -17    9.69    0.37   0
   3   8  -9    8.64    0.53   0
   3   8  -8    7.47    0.45   0
   4   8 -15    4.15    0.32   0
   4   8 -14    2.41    0.29   0
   4   8 -13    2.44    0.34   0
   4   8 -12    9.49    0.41   0
   4   8 -11    4.48    0.41   0
   2   8 -14   31.48    0.66   0
   2   8 -13    2.79    0.48   0
   2   8 -12    5.56    0.44   0
   3   8 -16    9.75    0.41   0
   3   8 -15    1.85    0.34   0
   3   8 -11    1.00    0.46   0
   3   8 -10    0.93    0.46   0
   3   8 -12    0.25    0.39   0
   3   7 -24    4.49    0.29   0
   2   7 -23   11.30    0.39   0
   4   7  -5   73.63    0.94   0
   5   7 -20   12.37    0.33   0
   1   7 -18   20.45    0.63   0
   2   7 -22  112.54    0.89   0
   3   7 -23    1.72    0.30   0
   4   7 -22    3.77    0.28   0
   4   7  -6    0.72    0.61   0
   5   7 -19    1.61    0.25   0
   5   7  -9    7.65    0.49   0
   1   7 -15   60.67    0.99   0
   3   7 -22    1.48    0.37   0
   4   7  -7  161.47    1.29   0
   5   7 -18    1.80    0.28   0
   2   7 -20   33.95    0.64   0
   4   7 -21   11.38    0.36   0
   4   7  -8    5.63    0.65   0
   5   7 -16   81.78    0.81   0
   5   7 -14    5.65    0.43   0
   2   7 -19   -0.18    0.45   0
   3   7 -21    3.16    0.42   0
   4   7 -20    4.84    0.33   0
   4   7  -9  597.02    2.26   0
   2   7 -17    7.91    0.57   0
   2   7 -16    0.37    0.53   0
   2   7 -15   98.09    1.09   0
   2   7 -14   -0.32    0.59   0
   3   7 -10  130.43    1.39   0
   4   7 -19    0.35    0.31   0
   4   7 -11   20.24    0.67   0
   4   7 -10  253.56    1.56   0
   3   7 -18    2.29    0.47   0
   3   7 -12   47.22    0.90   0
   3   7 -11   63.44    1.02   0
   4   7 -16   48.13    0.75   0
   4   7 -15  110.53    1.02   0
   4   7 -14   12.35    0.59   0
   4   7 -13  214.65    1.36   0
   4   7 -12   71.27    0.88   0
   3   7 -17    8.70    0.48   0
   3   7 -16    9.52    0.56   0
   3   7 -15    0.22    0.52   0
   3   7 -14    1.14    0.54   0
   3   7 -13   15.48    0.70   0
   4   6 -26   25.77    0.43   0
   6   6 -20   27.01    0.42   0
   6   6 -19    1.67    0.29   0
   4   6 -25    6.98    0.36   0
   5   6 -23   13.30    0.38   0
   6   6 -18  121.50    0.84   0
   6   6 -17    4.34    0.35   0
   6   6 -16   51.70    0.64   0
   6   6 -15    7.81    0.42   0
   6   6 -14    0.64    0.38   0
   2   6 -23   13.44    0.52   0
   4   6 -24   52.42    0.66   0
   5   6 -22    1.45    0.32   0
   2   6 -22   -0.49    0.47   0
   5   6 -21   11.89    0.41   0
   7   5 -18    0.24    0.26   0
   2   6 -21   65.24    0.91   0
   3   6 -23    0.25    0.43   0
   4   5 -29    1.79    0.24   0
   5   6 -10   -0.38    0.44   0
   2   6 -20   17.30    0.68   0
   3   6 -22    1.48    0.46   0
   5   6 -18    6.82    0.52   0
   5   6 -13  132.23    1.25   0
   3   6 -21    0.40    0.48   0
   5   5 -27   29.08    0.45   0
   5   6 -17   95.85    1.01   0
   5   6 -16  225.27    1.46   0
   5   6 -15  129.05    1.20   0
   5   6 -14    2.00    0.49   0
   6   5 -24    1.09    0.24   0
   3   5 -28    6.91    0.41   0
   3   6 -20    6.56    0.55   0
   3   6 -19   15.60    0.66   0
   4   5 -28    0.48    0.29   0
   4   6 -20    2.75    0.41   0
   4   6 -19    1.03    0.46   0
   4   6 -18    1.54    0.45   0
   4   6 -17   18.34    0.66   0
   4   6 -16    0.24    0.51   0
   4   6 -15   53.02    0.89   0
   5   5 -26   23.67    0.46   0
   6   5 -23    6.79    0.32   0
   4   5 -27    0.93    0.33   0
   6   5 -22    0.49    0.32   0
   4   4 -31   10.00    0.34   0
   5   5 -25    5.15    0.35   0
   6   5 -21   14.17    0.46   0
   3   5 -26    5.72    0.50   0
   6   4 -27   21.91    0.41   0
   6   5 -14    4.35    0.47   0
   7   4 -22   18.00    0.39   0
   3   5 -25    7.31    0.53   0
   4   5 -25    0.49    0.43   0
   5   4 -29   25.01    0.45   0
   6   5 -15   28.93    0.63   0
   7   4 -21    6.25    0.38   0
   3   5 -24    6.38    0.53   0
   4   4 -30   -0.20    0.32   0
   5   5 -22    3.51    0.49   0
   7   4 -20    0.04    0.37   0
   4   5 -23    0.68    0.44   0
   6   4 -26   61.45    0.64   0
   7   4 -19    0.17    0.31   0
   3   5 -23    3.05    0.45   0
  -3   2  14    0.80    0.46   0
  -2   2  15   17.66    0.58   0
  -1   4  19   80.06    0.97   0
  -4   2  11   -0.32    0.42   0
  -3   3  16   95.76    1.02   0
  -1   2  15  128.60    0.94   0
  -1   5  19    5.27    0.73   0
  -4   4  15  130.66    1.28   0
  -3   2  13   37.54    0.74   0
  -3   4  17   56.19    0.94   0
  -1   3  17    6.51    0.61   0
  -4   2  10    1.33    0.51   0
  -2   2  14   54.00    0.73   0
  -2   5  18    1.09    0.73   0
  -1   2  14  127.73    0.92   0
  -1   5  18   17.13    0.77   0
   0   3  16    0.73    0.48   0
  -3   2  12   63.02    0.73   0
  -2   4  17  104.36    1.09   0
  -2   2  13   51.50    0.62   0
  -1   4  17   92.13    1.05   0
  -4   2   8    0.78    0.46   0
  -3   2  11   38.19    0.71   0
  -2   4  16  119.99    1.18   0
  -1   2  13  123.27    0.87   0
  -1   5  17    8.52    0.72   0
   0   3  15   52.81    0.69   0
  -3   5  15   14.34    0.74   0
  -4   2   7   28.75    0.58   0
  -4   4  12   11.48    0.66   0
  -2   2  12   45.08    0.60   0
  -2   5  16    8.53    0.64   0
  -4   3  10   10.64    0.58   0
  -3   2  10   61.81    0.68   0
  -2   3  14  682.82    2.15   0
  -2   4  15  126.68    1.19   0
  -1   5  16    0.62    0.66   0
  -3   3  12  122.46    1.08   0
  -3   5  14   11.99    0.61   0
  -2   5  15   26.29    0.82   0
  -1   3  14  183.96    1.17   0
   0   3  14    0.22    0.43   0
  -3   2   9  100.30    0.87   0
  -3   4  13   12.73    0.69   0
  -2   2  11   31.55    0.51   0
  -2   3  13  246.27    1.30   0
  -1   5  15    9.65    0.69   0
  -2   5  14   52.77    0.95   0
  -3   2   8   28.75    0.60   0
  -2   2  10    6.76    0.47   0
  -1   3  13   15.51    0.59   0
  -1   6  14   29.14    0.86   0
   0   3  13   12.87    0.43   0
   0   4  14    2.84    0.53   0
  -3   5  12    5.16    0.59   0
  -2   3  12    1.28    0.44   0
  -1   5  14    7.25    0.63   0
  -4   5   9   19.12    0.69   0
  -3   3  10   22.66    0.57   0
  -2   5  13   37.47    0.86   0
  -3   2   7   50.42    0.61   0
  -3   5  11    3.69    0.65   0
  -1   3  12  100.30    0.88   0
  -1   6  13   12.74    0.82   0
   0   3  12    0.51    0.43   0
  -2   3  11  146.17    0.98   0
  -1   4  13   32.99    0.66   0
  -1   5  13    1.28    0.60   0
  -2   5  12   12.50    0.72   0
  -4   3   5  304.15    1.39   0
  -3   5  10    3.50    0.52   0
  -2   6  11   -0.27    0.70   0
  -1   6  12   29.96    0.85   0
  -3   3   8   13.44    0.57   0
  -2   3  10   13.18    0.52   0
  -1   3  11  199.82    1.09   0
  -1   5  12   16.21    0.69   0
   0   4  12  256.98    1.31   0
  -3   5   9    3.34    0.63   0
  -2   5  11    1.44    0.50   0
   0   3  11 2202.03    3.05   0
  -2   6  10    1.14    0.55   0
  -1   6  11   17.59    0.67   0
  -3   3   7   88.80    0.85   0
  -2   3   9   43.47    0.64   0
  -2   4  10   15.99    0.62   0
  -3   5   8    3.48    0.54   0
  -2   5  10   14.01    0.60   0
  -2   6   9   51.19    0.93   0
  -1   3  10  217.18    1.06   0
  -1   5  11   14.39    0.58   0
   0   4  11    0.13    0.48   0
  -3   3   6  133.31    0.94   0
  -3   5   7    8.23    0.68   0
  -2   4   9    0.36    0.50   0
  -2   5   9   15.50    0.66   0
  -2   3   8    8.24    0.40   0
  -2   6   8  204.76    1.46   0
  -1   4  10   47.27    0.67   0
  -1   6   9   10.37    0.70   0
   0   4  10  492.87    1.65   0
  -3   3   5   37.59    0.63   0
  -3   4   6  145.20    1.06   0
  -2   4   8   20.49    0.61   0
  -2   5   8    0.65    0.57   0
  -2   6   7    4.64    0.68   0
   0   6   9    0.16    0.53   0
  -2   3   7   68.58    0.71   0
  -1   3   8  614.12    1.63   0
   0   5   9   77.87    0.88   0
  -2   4   7    7.84    0.53   0
  -2   6   6   90.00    1.04   0
   0   4   9    0.56    0.45   0
   0   6   8    4.16    0.51   0
  -3   6   3    0.53    0.54   0
  -2   3   6  228.82    1.09   0
  -1   4   8   18.51    0.50   0
  -3   3   3  386.23    1.37   0
  -2   4   6  235.50    1.25   0
   0   5   8    0.58    0.49   0
   0   6   7    0.64    0.50   0
   0   7   5   22.61    0.71   0
  -3   5   3    8.13    0.56   0
  -1   5   7   10.11    0.60   0
   0   4   8 1717.81    2.88   0
  -3   4   3   21.11    0.65   0
  -2   3   5  427.38    1.39   0
  -1   4   7    1.35    0.46   0
   0   6   6   17.05    0.68   0
   0   7   4    1.35    0.76   0
  -3   3   2  736.95    1.82   0
   0   5   7   48.62    0.74   0
  -3   4   2   39.31    0.70   0
  -2   4   5  398.34    1.51   0
  -2   6   3    0.65    0.50   0
  -1   5   6    9.80    0.58   0
   0   4   7    0.34    0.44   0
   0   6   5   -0.02    0.61   0
  -1   4   6    1.28    0.38   0
  -1   6   4  445.95    1.98   0
  -3   4   1   29.99    0.65   0
  -2   4   4  629.66    1.85   0
  -1   5   5    4.15    0.55   0
   0   5   6    0.05    0.41   0
  -1   6   3  789.17    2.60   0
   0   6   4   13.14    0.66   0
  -3   3   0  148.49    0.88   0
  -1   4   5    5.67    0.46   0
   0   4   6    0.75    0.42   0
  -3   4   0   19.47    0.51   0
  -2   4   3    3.15    0.43   0
  -1   6   2  311.35    1.68   0
   0   6   3    0.59    0.59   0
  -3   3  -1  456.70    1.42   0
  -2   4   2  226.31    1.12   0
  -1   4   4   15.55    0.44   0
  -1   5   3   28.90    0.65   0
   0   5   4   -0.03    0.49   0
   0   6   2  460.50    1.92   0
  -3   3  -2  691.66    1.78   0
  -2   4   1  103.88    0.81   0
  -1   4   3   10.05    0.47   0
  -1   5   2    7.56    0.49   0
   0   5   3   25.96    0.63   0
   0   6   1    0.31    0.64   0
   1   4   4   15.66    0.43   0
   1   5   3   28.25    0.59   0
  -3   4  -4   21.81    0.60   0
  -2   4   0    0.53    0.38   0
  -1   4   2    1.41    0.43   0
   0   5   2   -0.11    0.51   0
   0   6   0   51.08    0.81   0
  -2   5  -2    6.57    0.49   0
  -1   6  -2  311.60    1.67   0
  -3   4  -5  122.88    0.97   0
  -2   4  -1  107.13    0.87   0
  -1   5   0   28.16    0.63   0
   0   4   3    0.07    0.35   0
  -2   6  -7    4.32    0.70   0
  -3   4  -6  145.39    1.03   0
  -1   4   1   23.74    0.54   0
   0   5   1   70.37    0.74   0
   1   4   3    9.50    0.42   0
  -2   4  -2  233.25    1.16   0
  -2   6  -8  211.28    1.50   0
  -1   5  -1   11.47    0.50   0
   0   4   2   10.95    0.47   0
  -2   6  -9   50.65    0.97   0
   0   5   0    0.50    0.51   0
   1   5   1   11.21    0.49   0
  -1   4   0   43.88    0.60   0
  -1   5  -2    7.59    0.57   0
  -2   4  -3    2.78    0.51   0
  -2   6 -11    0.12    0.64   0
   1   4   2    1.51    0.38   0
  -2   6 -12    1.68    0.65   0
   0   4   1    0.22    0.42   0
   0   5  -1   72.12    0.82   0
  -2   6 -13   49.72    0.86   0
  -1   5  -3   29.87    0.60   0
   4  -1  -8   18.98    0.59   0
   4   0  -4   54.60    0.63   0
   2  -1  -3  126.63    0.58   0
   2   1   2    2.19    0.33   0
   2   2   3    0.85    0.29   0
   4   2   0   33.02    0.62   0
   3   1   1   79.29    0.59   0
   3   2   2   15.40    0.42   0
   4  -1  -7    6.09    0.55   0
   4   0  -3    1.72    0.47   0
   4   1  -1   15.18    0.49   0
   3  -1  -4   93.11    0.68   0
   4  -1  -6  354.23    1.37   0
   4   0  -2    8.42    0.51   0
   2  -1  -2    2.31    0.34   0
   3   0   0   -0.27    0.33   0
   3   1   2  160.50    0.80   0
   1  -1  -2  380.63    0.62   0
   2   0   1 1025.59    1.40   0
   3   2   3   93.52    0.64   0
   4  -1  -5   60.92    0.72   0
   1   0   1   -0.06    0.17   0
   2   1   3  128.83    0.57   0
   4   0  -1   27.35    0.61   0
   4  -1  -4  217.93    1.11   0
   4   2   2   66.70    0.73   0
   2   2   4   76.04    0.43   0
   3   0   1    0.46    0.40   0
   1   1   3  676.45    0.79   0
   3   1   3   92.44    0.65   0
   4   0   0   47.20    0.66   0
   2  -1  -1  669.60    1.17   0
   3   2   4   35.35    0.49   0
   4  -1  -3  152.17    0.97   0
   4   1   2  400.60    1.41   0
   4   2   3  240.66    1.12   0
   2   0   2  199.93    0.69   0
   3  -1  -1   81.55    0.60   0
   3   0   2    0.24    0.39   0
   2  -2  -5   -0.33    0.27   0
   4  -1  -2  404.60    1.38   0
   4   0   1   27.79    0.54   0
   2   1   4  176.38    0.63   0
   3   1   4   91.87    0.63   0
   4   1   3  153.79    0.89   0
   1  -1  -1  446.02    0.65   0
   2  -1   0  310.22    0.80   0
   3  -1   0   20.76    0.40   0
   4   0   2    7.81    0.50   0
   3   0   3   -0.18    0.37   0
   4   1   4  214.35    1.05   0
   1   0   2   -0.08    0.20   0
   2  -2  -4   73.04    0.43   0
   2   0   3 7522.90    3.65   0
   4  -1   0   -0.04    0.45   0
   3   1   5  317.31    1.00   0
   3  -2  -3   93.66    0.61   0
  -4   2  27    4.86    0.58   0
  -4   4  29    1.48    0.37   0
  -3   3  30   25.07    0.66   0
  -3   5  30   14.61    0.41   0
  -2   3  30   -0.08    0.51   0
  -1   3  30   61.04    0.93   0
  -1   6  29    0.90    0.28   0
  -5   5  26   24.65    0.43   0
  -4   3  28    5.31    0.51   0
  -2   5  30   23.72    0.51   0
  -2   6  29    7.67    0.32   0
  -1   4  30   51.30    0.81   0
  -4   5  28    0.39    0.31   0
  -3   3  29   20.29    0.63   0
  -2   4  30    8.71    0.52   0
  -4   3  27    2.13    0.48   0
  -3   5  29   15.56    0.43   0
  -3   6  28   53.67    0.56   0
  -2   3  29   55.84    0.88   0
  -1   3  29   91.98    1.05   0
  -5   5  25    5.52    0.35   0
  -1   4  29    7.97    0.60   0
  -1   6  28    1.48    0.33   0
  -4   5  27    0.93    0.36   0
  -4   6  26   26.08    0.41   0
  -3   3  28    5.53    0.49   0
  -2   4  29   22.75    0.62   0
  -4   3  26    7.32    0.58   0
  -2   7  26    2.58    0.23   0
  -5   6  23   14.74    0.39   0
  -3   3  27    1.71    0.60   0
  -3   4  28   21.24    0.57   0
  -1   5  28    6.58    0.49   0
  -3   7  25    1.06    0.20   0
  -2   4  28    8.65    0.55   0
  -2   5  28    4.12    0.46   0
  -1   6  27    3.44    0.37   0
  -4   6  25    6.95    0.35   0
  -2   6  27    2.63    0.36   0
  -4   7  23    4.43    0.25   0
  -3   5  27    4.54    0.40   0
  -3   6  26   20.55    0.47   0
  -2   7  25   32.15    0.45   0
  -1   4  27   23.96    0.72   0
  -5   6  22    1.16    0.29   0
  -4   4  25   14.51    0.60   0
  -2   4  27    4.05    0.54   0
  -2   5  27   10.29    0.52   0
  -1   5  27   13.41    0.58   0
  -4   5  25    0.94    0.35   0
  -4   6  24   52.32    0.62   0
  -3   7  24    4.92    0.31   0
  -4   7  22    4.14    0.26   0
  -3   5  26    5.13    0.42   0
  -1   7  24    7.40    0.35   0
  -5   6  21   11.65    0.42   0
  -4   4  24    5.88    0.55   0
  -2   5  26    7.29    0.49   0
  -2   7  24   37.68    0.51   0
  -1   5  26    7.99    0.53   0
  -4   6  23    4.12    0.42   0
  -3   4  25   28.62    0.79   0
  -3   7  23    2.24    0.29   0
  -2   6  25    5.74    0.47   0
  -2   8  21    0.16    0.23   0
  -1   6  25   28.30    0.61   0
  -3   5  25    7.20    0.45   0
  -5   6  20   13.14    0.42   0
  -4   5  23    0.35    0.44   0
  -4   7  21   11.31    0.33   0
  -3   6  24    8.32    0.49   0
  -1   5  25    1.88    0.48   0
  -1   7  23    5.62    0.38   0
  -3   5  24    6.64    0.54   0
  -1   8  20    6.05    0.30   0
  -5   5  20    2.02    0.41   0
  -2   8  20   30.90    0.42   0
  -4   5  22    0.26    0.47   0
  -4   7  20    4.65    0.33   0
  -3   6  23    0.81    0.42   0
  -4   8  17   17.70    0.32   0
  -3   5  23    4.23    0.50   0
  -1   6  23    4.07    0.48   0
  -3   7  21    2.94    0.31   0
  -2   6  23   12.54    0.46   0
  -2   8  19    1.69    0.28   0
  -1   8  19    7.85    0.31   0
  -4   5  21    3.84    0.51   0
  -4   7  19    0.10    0.33   0
  -3   6  22    1.72    0.37   0
  -3   8  18    5.55    0.30   0
  -1   7  21   33.35    0.60   0
  -4   6  20    2.35    0.40   0
  -4   8  16    1.03    0.22   0
  -3   5  22    3.63    0.51   0
  -2   6  22    0.47    0.42   0
  -1   6  22   56.73    0.82   0
  -1   8  18   14.10    0.37   0
  -4   5  20    0.32    0.39   0
  -3   6  21    0.44    0.38   0
  -1   7  20   21.59    0.57   0
  -4   6  19    0.57    0.40   0
  -3   7  19    8.62    0.47   0
  -2   7  20   32.59    0.55   0
  -1   6  21   59.98    0.86   0
  -3   6  20    6.22    0.51   0
  -1   8  17   20.99    0.45   0
  -3   8  16   10.71    0.36   0
  -2   7  19    0.17    0.40   0
  -2   8  17    0.26    0.33   0
  -1   7  19   12.22    0.50   0
  -4   6  18    1.66    0.39   0
  -3   7  18    1.88    0.44   0
  -3   6  19   15.85    0.60   0
  -4   8  13    2.48    0.30   0
  -3   8  15    2.11    0.30   0
  -1   7  18   20.32    0.57   0
  -3   7  17    9.03    0.48   0
  -2   7  17    7.84    0.47   0
  -1   7  17    8.20    0.53   0
  -3   7  16    9.55    0.45   0
  -2   8  14   31.10    0.60   0
  -1   8  14    0.10    0.40   0
  -3   7  15    1.28    0.48   0
  -2   7  16    0.42    0.49   0
   0   5 -14    0.55    0.46   0
   0   5 -13   93.33    0.91   0
   0   5 -12    0.50    0.39   0
   2   6 -19   25.40    0.73   0
   2   6  -6   94.09    1.02   0
   2   6 -18   11.71    0.63   0
   2   6  -8  212.82    1.42   0
   2   6  -7    5.42    0.51   0
   3   6  -4    5.96    0.63   0
   2   6 -17    0.48    0.56   0
   2   6 -16    1.26    0.60   0
   2   6 -10    0.67    0.58   0
   2   6  -9   52.31    0.86   0
   2   6 -15    6.05    0.55   0
   2   6 -12    0.49    0.59   0
   3   6 -19   15.31    0.64   0
   3   6 -18   16.29    0.65   0
   3   6  -7   66.24    1.06   0
   3   6 -17    9.96    0.60   0
   3   6  -8  119.62    1.28   0
   4   6 -18    1.39    0.50   0
   5   6  -9    2.77    0.56   0
   1   5 -17    7.49    0.66   0
   3   6 -15    6.02    0.60   0
   3   6 -14   12.27    0.67   0
   3   6 -13   48.18    0.89   0
   4   6 -17   19.03    0.67   0
   4   6  -9    0.51    0.60   0
   4   6  -8    1.02    0.60   0
   5   6 -12  173.71    1.39   0
   5   6 -11   48.40    0.89   0
   5   6 -10    0.23    0.54   0
   1   5 -16   -0.06    0.57   0
   1   5 -15    9.50    0.62   0
   1   5 -10    3.38    0.50   0
   4   6 -16    0.22    0.48   0
   4   6 -15   52.86    0.86   0
   4   6 -14   36.46    0.80   0
   4   6 -13   12.90    0.65   0
   4   6 -12   75.67    0.97   0
   4   6 -11    1.82    0.57   0
   4   6 -10   23.74    0.72   0
   5   6 -13  125.35    1.17   0
   1   5 -14    6.18    0.50   0
   1   5 -13    1.08    0.52   0
   1   5 -12   15.50    0.51   0
   1   5 -11   13.59    0.50   0
   3   5  -2   10.62    0.54   0
   3   5  -3    8.96    0.55   0
   2   5 -18    0.86    0.59   0
   2   5  -7   49.88    0.72   0
   3   5 -22    2.89    0.58   0
   3   5  -4    2.80    0.53   0
   2   5  -8    0.10    0.45   0
   3   5 -21    9.39    0.64   0
   4   5 -22    0.27    0.45   0
   2   5 -16    7.44    0.59   0
   2   5 -15   26.31    0.73   0
   2   5 -14   54.36    0.85   0
   2   5 -11    0.76    0.50   0
   2   5 -10   14.79    0.57   0
   3   5 -20   12.50    0.62   0
   2   5 -13   36.07    0.66   0
   3   5 -19    2.68    0.57   0
   4   5 -21    3.59    0.45   0
   3   5  -8    3.78    0.53   0
   3   5  -7    8.69    0.49   0
   4   5 -20    0.01    0.49   0
   4   5  -6    3.92    0.55   0
   5   5 -19    2.82    0.50   0
   6   5 -14    4.90    0.52   0
   6   5 -13    2.96    0.50   0
   6   5 -11   15.06    0.63   0
   3   5  -9    3.38    0.53   0
   4   5  -7    1.59    0.53   0
   5   5 -18    2.38    0.54   0
   3   5 -15   13.28    0.57   0
   3   5 -14   10.87    0.60   0
   3   5 -13    2.91    0.55   0
   3   5 -11    3.14    0.53   0
   4   5 -18   64.39    0.83   0
   4   5 -17    9.41    0.58   0
   4   5  -8  121.07    1.10   0
   5   5 -17    6.94    0.49   0
   5   5 -16    2.01    0.55   0
   5   5 -10    3.31    0.56   0
   4   4 -25   14.11    0.56   0
   4   5 -16   10.30    0.50   0
   4   5 -12    6.57    0.58   0
   4   5 -11   12.91    0.61   0
   4   5 -10   20.55    0.67   0
   4   5  -9   18.69    0.60   0
   5   5 -12    2.47    0.55   0
   5   5 -11    1.74    0.53   0
   4   4 -24    5.15    0.53   0
   2   4 -19  148.40    1.15   0
   2   4 -18  117.78    1.05   0
   5   4 -22   12.07    0.54   0
   2   4 -17  107.34    0.97   0
   2   4 -16  123.78    1.00   0
   4   4 -22   15.67    0.61   0
   3  -6  27   54.14    0.65   0
   5  -6  13  132.07    1.34   0
   5  -6  14    1.77    0.66   0
   5  -6  20   12.76    0.54   0
   5  -6  21   12.00    0.47   0
   5  -6  15  130.40    1.29   0
   5  -6  16  228.61    1.57   0
   5  -6  17   97.13    1.13   0
   5  -6  18    6.78    0.56   0
   6  -5  24    1.02    0.26   0
   3  -6  26   19.48    0.50   0
   4  -6  24   52.25    0.70   0
   6  -5  23    6.81    0.34   0
   3  -6  25   11.68    0.47   0
   6  -5  22    0.66    0.32   0
   6  -5  15   27.95    0.67   0
   6  -5  20   14.16    0.52   0
   6  -5  21   14.75    0.46   0
   2  -6  24   26.85    0.66   0
   4  -6  15   53.18    0.95   0
   4  -6  17   17.17    0.71   0
   4  -6  19    0.32    0.51   0
   4  -6  20    3.01    0.52   0
   5  -5  27   28.81    0.50   0
   6  -5  16    0.83    0.47   0
   6  -5  17    8.07    0.55   0
   2  -6  22    0.36    0.51   0
   2  -6  23   13.63    0.58   0
   3  -6  22    1.52    0.49   0
   3  -6  23    0.64    0.37   0
   4  -6  18    2.18    0.49   0
   2  -6  20   17.30    0.78   0
   3  -6  20    7.09    0.61   0
   3  -6  21    0.92    0.52   0
   4  -5  29    2.26    0.28   0
   5  -5  26   23.83    0.51   0
   3  -6  18   16.70    0.67   0
   5  -5  25    4.96    0.38   0
   4  -5  28    0.38    0.34   0
   5  -5  24    1.45    0.42   0
   6  -4  26   61.88    0.67   0
   4  -5  27    0.87    0.42   0
   5  -5  22    4.28    0.50   0
   5  -4  30   21.98    0.42   0
   6  -4  25   10.39    0.43   0
   4  -4  32    7.55    0.28   0
   5  -5  16    2.65    0.50   0
   5  -5  17    6.71    0.67   0
   5  -5  18    3.62    0.58   0
   5  -5  19    3.60    0.53   0
   5  -5  20    2.99    0.51   0
   6  -4  24    1.57    0.35   0
   4  -5  25    0.66    0.49   0
   5  -4  29   23.88    0.50   0
   4  -5  24   20.80    0.66   0
   6  -3  29    2.16    0.25   0
   2  -5  26    6.27    0.51   0
   3  -5  26    5.95    0.53   0
   4  -5  23   -0.24    0.52   0
   4  -4  31    9.93    0.37   0
   5  -4  28   17.39    0.47   0
   6  -4  17   -0.76    0.59   0
   6  -4  18   16.09    0.62   0
   6  -4  19    0.61    0.48   0
   6  -4  20    6.52    0.54   0
   2  -5  25   84.58    1.02   0
   3  -5  25    7.11    0.58   0
   4  -5  20    0.49    0.64   0
   4  -5  22    0.11    0.46   0
   5  -3  32   28.56    0.43   0
   6  -3  28   24.10    0.46   0
   3  -5  23    3.78    0.64   0
   3  -5  24    6.90    0.60   0
   4  -4  30    0.25    0.36   0
   5  -4  27    5.44    0.38   0
   3  -5  22    3.09    0.63   0
   3  -4  31    9.97    0.46   0
   6  -3  27   65.82    0.71   0
   5  -4  25    1.10    0.49   0
   5  -3  31   18.17    0.45   0
   5  -4  24    2.12    0.51   0
   6  -3  26   99.43    0.88   0
   3  -3  34   14.28    0.41   0
   5  -4  22   11.87    0.62   0
   5  -4  23    1.01    0.49   0
   5  -3  30    9.86    0.41   0
   6  -2  30   25.87    0.43   0
   3  -4  29    1.38    0.47   0
   5  -4  20   24.87    0.82   0
   5  -4  21   47.48    0.84   0
   6  -3  24   58.43    0.78   0
   3  -4  28   22.03    0.67   0
   4  -4  26    8.82    0.57   0
   5  -3  29   26.71    0.59   0
   5  -2  33    0.07    0.22   0
   6  -3  22   -0.01    0.47   0
   6  -3  23   17.11    0.62   0
   2  -4  28    8.11    0.59   0
   3  -3  33    0.79    0.34   0
   4  -4  25   15.60    0.66   0
   4  -2  35    0.35    0.21   0
   6  -3  20    3.11    0.55   0
   6  -3  21    1.90    0.48   0
   3  -4  27   48.60    0.91   0
   4  -3  31    9.88    0.47   0
   6  -2  28    1.40    0.33   0
   2  -4  27    4.29    0.59   0
   3  -4  26   34.27    0.85   0
   4  -4  23   84.45    1.04   0
   5  -3  27   46.98    0.80   0
   5  -2  32    0.39    0.30   0
   3  -4  25   28.42    0.82   0
   4  -2  34    1.84    0.30   0
   6  -2  27   12.82    0.45   0
   3  -2  35   21.74    0.46   0
   5  -3  26   13.66    0.54   0
   5  -2  31    1.38    0.32   0
   6  -1  30   13.83    0.37   0
   3  -3  31    7.21    0.49   0
   5  -3  25    6.82    0.55   0
   6  -2  25   13.82    0.56   0
   2  -3  31   28.98    0.66   0
   4  -2  33   39.49    0.58   0
   5  -3  23   72.59    1.11   0
   5  -3  24   55.78    0.88   0
   5  -2  30    2.33    0.41   0
   6  -2  24    3.77    0.47   0
   6  -1  29    0.40    0.32   0
   3  -3  30   25.23    0.69   0
   3  -2  34   17.57    0.47   0
   5  -1  33    2.08    0.29   0
   6  -2  23   12.05    0.55   0
   2  -3  30   -0.08    0.49   0
   3  -3  29   20.07    0.71   0
   4  -3  27    2.46    0.53   0
   4  -1  35    4.16    0.29   0
   6  -2  22    0.36    0.49   0
   6  -1  28    2.97    0.36   0
   4  -3  26    7.67    0.63   0
   2  -3  29   57.87    0.92   0
   3  -1  36    4.14    0.34   0
   5  -2  28    7.62    0.55   0
   5  -1  32   14.27    0.42   0
   5   0  34   -0.02    0.22   0
   6   0  30   -0.13    0.28   0
   3  -3  27    2.18    0.59   0
   4  -2  31   13.82    0.50   0
   4  -1  34    3.65    0.34   0
   4   0  36    7.67    0.28   0
   5  -2  27    6.21    0.52   0
   2  -2  33    5.72    0.50   0
   2  -1  36   12.34    0.39   0
   3  -2  32    0.54    0.44   0
   5  -2  26    8.85    0.57   0
   5  -1  31   18.17    0.53   0
   6   0  29   13.07    0.42   0
   3  -1  35    8.78    0.43   0
   3   0  37    0.06    0.22   0
   4  -2  30    5.41    0.45   0
   5  -2  25    6.92    0.63   0
   5   0  33   -0.16    0.26   0
   6  -1  25    3.72    0.48   0
   2  -2  32    0.60    0.46   0
   4  -1  33    0.22    0.37   0
   5  -2  24    0.52    0.55   0
   6   0  28    5.10    0.39   0
   6   1  30   13.29    0.33   0
   2  -1  35    1.54    0.37   0
   2   0  37    3.16    0.32   0
   3  -2  31    3.18    0.45   0
   4   0  35   23.34    0.46   0
   2  -2  31   17.74    0.63   0
   3  -2  30    6.83    0.57   0
   4  -2  28    1.62    0.57   0
   5  -1  29    0.92    0.49   0
   5   0  32    0.45    0.33   0
   6   1  29    0.36    0.32   0
   4  -2  27    4.18    0.63   0
   4  -1  32    0.79    0.40   0
   5  -1  28    0.49    0.46   0
   2  -2  30   37.38    0.82   0
   3  -2  29    7.66    0.67   0
   3   1  37    1.38    0.20   0
   4   0  34   58.37    0.68   0
   5   0  31   -0.32    0.39   0
   5   1  33    2.20    0.27   0
   3  -1  33    1.72    0.45   0
   5  -1  27    5.70    0.55   0
   2   0  36    0.68    0.33   0
   3   0  35   -0.28    0.36   0
   4   1  35    4.32    0.29   0
   5  -1  26   11.51    0.64   0
   2  -1  33   40.97    0.73   0
   2   1  37    8.31    0.34   0
   3  -1  32    6.35    0.50   0
   4  -1  30  113.89    1.06   0
   5   1  32   14.02    0.45   0
   3   1  36    4.53    0.31   0
   4  -1  29    4.38    0.55   0
   5   0  29    0.29    0.40   0
   2  -1  32    0.34    0.47   0
   3  -1  31    5.25    0.53   0
   4   0  32    5.67    0.50   0
   4   1  34    3.18    0.34   0
   4   2  35    0.12    0.20   0
   5   1  31   18.40    0.51   0
   5   2  32    0.16    0.31   0
   4  -1  28    8.48    0.63   0
   5   0  28   -0.22    0.46   0
   2   2  37    4.02    0.27   0
   3  -1  30    6.67    0.61   0
   2  -1  31    1.94    0.57   0
   2   0  34   34.80    0.68   0
   2   1  36   13.01    0.42   0
   3   0  33   -0.36    0.47   0
   3   1  35    8.46    0.42   0
   4   0  31   65.35    0.81   0
   4   1  33    0.26    0.36   0
   5   0  27    0.19    0.51   0
   5   2  31    1.11    0.36   0
   4   2  34    2.39    0.29   0
   5   0  26    0.37    0.52   0
   5   3  31   18.22    0.38   0
   3   0  32    0.24    0.44   0
   4   0  30  121.39    1.08   0
   5   1  29    1.06    0.43   0
   5   0  25    0.38    0.46   0
   5   2  30    1.97    0.35   0
   3   2  35   23.27    0.45   0
   4   0  29   34.28    0.68   0
   4   2  33   40.39    0.56   0
   5   1  28    1.24    0.45   0
   2   0  32    0.51    0.49   0
   3   0  31    0.11    0.39   0
   3   3  35   56.00    0.56   0
   4   0  28    1.14    0.55   0
   4   1  31   42.43    0.73   0
   4   3  33   18.94    0.39   0
   5   1  27    5.16    0.53   0
   5   3  30    9.58    0.37   0
   2   1  34   11.38    0.50   0
   2   3  36  140.22    0.78   0
   3   1  33    2.01    0.45   0
   4   1  30  114.49    1.07   0
   5   1  26   11.38    0.62   0
   1   3  36   11.96    0.31   0
   2   0  31   19.02    0.66   0
   2   2  35   62.60    0.68   0
   4   4  32    7.65    0.25   0
   5   2  28    8.32    0.50   0
   1   2  35    0.76    0.40   0
   2   1  33   41.57    0.71   0
   3   3  34   13.97    0.41   0
   4   1  29    4.11    0.50   0
   4   3  32    0.50    0.32   0
   5   1  25   16.32    0.62   0
   2   3  35  171.12    0.97   0
   3   1  31    4.92    0.55   0
   4   1  28    8.18    0.59   0
   5   2  26    7.69    0.52   0
   1   3  35    0.30    0.34   0
   2   1  32   -0.05    0.52   0
   4   2  30    5.48    0.49   0
   4   3  31    9.97    0.45   0
   4   4  31   11.41    0.35   0
   3   1  30    5.81    0.59   0
   3   3  33    0.56    0.32   0
   3   4  33   16.33    0.38   0
   5   2  25    6.15    0.58   0
   1   1  32    3.76    0.53   0
   2   2  33    6.20    0.45   0
   2   3  34   23.73    0.52   0
   5   3  26   12.31    0.51   0
   2   1  31    1.58    0.44   0
   2   4  34   68.81    0.60   0
   4   4  30    0.05    0.32   0
   1   1  31    0.63    0.51   0
   1   2  33   24.69    0.61   0
   1   3  34   30.35    0.56   0
   3   2  31    3.18    0.43   0
   4   2  28    2.22    0.47   0
   4   5  29    2.09    0.25   0
   1   4  34   34.19    0.47   0
   2   2  32    0.95    0.46   0
   3   4  32   12.72    0.40   0
   4   3  29    1.92    0.41   0
   2   4  33   76.49    0.70   0
   3   2  30    6.74    0.55   0
   3   5  31    1.83    0.25   0
   4   2  27    4.21    0.57   0
   4   4  29    1.11    0.33   0
   1   2  32   33.96    0.69   0
   3   3  31    6.99    0.51   0
   4   3  28    5.72    0.48   0
   4   5  28    0.89    0.25   0
   1   5  33    1.18    0.22   0
   2   2  31   18.04    0.62   0
   3   2  29    8.23    0.61   0
   3   4  31   10.65    0.43   0
   1   4  33   48.14    0.60   0
   2   3  32  264.95    1.39   0
   3   3  30   25.13    0.64   0
   1   2  31   14.00    0.67   0
   2   2  30   38.11    0.78   0
   4   3  27    2.06    0.42   0
   4   5  27    1.43    0.32   0
   1   3  32   94.78    0.98   0
   2   3  31   30.16    0.65   0
   4   4  27   42.16    0.68   0
   4   6  25    6.66    0.27   0
   1   5  32    3.00    0.30   0
   2   5  31   20.81    0.43   0
   2   6  30   20.17    0.33   0
   3   3  29   20.27    0.63   0
   3   6  28   53.25    0.52   0
   4   3  26    6.87    0.46   0
   0   5  32    0.19    0.25   0
   3   5  29   15.12    0.44   0
   4   4  26    8.97    0.49   0
   1   3  31   12.89    0.60   0
   2   3  30   -0.13    0.45   0
   3   4  29    1.15    0.37   0
   4   3  25    0.71    0.43   0
   3   6  27   54.85    0.62   0
   4   4  25   14.69    0.56   0
   1   4  31   58.68    0.74   0
   1   5  31    1.92    0.34   0
   1   6  30    1.53    0.27   0
   2   5  30   24.51    0.47   0
   2   6  29    7.62    0.31   0
   0   5  31   21.16    0.47   0
   1   3  30   58.81    0.87   0
   3   3  27    1.93    0.44   0
   4   5  24   20.67    0.54   0
   0   4  31   -0.10    0.43   0
   0   6  30   -0.00    0.22   0
   3   7  24    5.10    0.23   0
   4   4  24    5.40    0.43   0
   2   4  29   21.98    0.59   0
   2   6  28   40.74    0.51   0
   3   4  27   47.29    0.71   0
   3   5  27    4.61    0.40   0
   3   6  26   20.00    0.47   0
   1   4  30   51.65    0.74   0
   1   6  29    1.56    0.27   0
   2   7  26    2.25    0.21   0
   4   4  23   81.10    0.95   0
   4   5  23    0.26    0.39   0
   0   4  30  238.72    1.31   0
   3   4  26   35.03    0.73   0
   3   5  26    5.40    0.43   0
   3   6  25   12.01    0.40   0
   3   7  23    2.05    0.25   0
   0   6  29    0.33    0.27   0
   1   7  27    2.48    0.22   0
   2   5  28    3.69    0.44   0
   4   5  22    0.17    0.35   0
   1   5  29    3.85    0.44   0
   2   6  27    1.96    0.28   0
   2   7  25   33.31    0.43   0
   3   4  25   28.53    0.74   0
   0   4  29    0.48    0.51   0
   0   7  27   28.08    0.36   0
   1   6  28    1.39    0.32   0
   2   4  27    4.51    0.52   0
   3   5  25    6.98    0.49   0
   3   7  22    1.54    0.29   0
   0   5  29   37.48    0.60   0
   1   4  28   13.79    0.61   0
   1   7  26    1.84    0.26   0
  -1   6  28    1.22    0.27   0
   0   6  28   48.13    0.56   0
   1   5  28    6.37    0.47   0
   3   7  21    3.19    0.32   0
   0   4  28  402.82    1.82   0
   3   6  23    0.04    0.32   0
  -1   7  26    2.11    0.22   0
   0   5  28   -0.04    0.41   0
   0   7  26   -0.28    0.24   0
   2   6  25    5.79    0.43   0
   3   5  23    3.12    0.48   0
   1   5  27   12.94    0.52   0
   1   7  25    3.36    0.30   0
   3   6  22    1.31    0.41   0
   3   7  20    8.61    0.36   0
  -1   6  27    3.78    0.35   0
   1   6  26   12.64    0.49   0
   1   8  22    2.08    0.20   0
   2   5  25   78.98    0.88   0
   2   8  20   30.94    0.38   0
   0   5  27   58.25    0.77   0
   2   6  24   27.89    0.57   0
   3   5  22    2.60    0.41   0
   3   6  21    0.83    0.40   0
  -1   7  25    2.88    0.27   0
   0   7  25   27.14    0.45   0
   1   5  26    7.87    0.49   0
   1   7  24    7.82    0.34   0
   0   6  26    2.05    0.37   0
   1   6  25   27.71    0.60   0
   1   8  21    2.27    0.24   0
   3   6  20    6.37    0.45   0
   0   5  26    0.24    0.46   0
   0   8  22    2.70    0.23   0
   2   6  23   13.29    0.44   0
  -1   5  26    8.12    0.53   0
  -1   8  22    1.87    0.20   0
   0   7  24    0.13    0.32   0
   1   5  25    1.57    0.38   0
  -1   7  24    7.99    0.33   0
   0   6  25    0.29    0.36   0
   1   6  24   12.11    0.51   0
   1   8  20    6.04    0.30   0
   2   6  22    0.17    0.40   0
   3   6  19   14.65    0.56   0
   0   5  25    4.37    0.49   0
   0   8  21   -0.12    0.24   0
  -1   5  25    1.59    0.46   0
   1   7  22   15.74    0.50   0
   2   8  17    0.40    0.28   0
   3   6  18   15.28    0.54   0
   0   6  24    0.39    0.38   0
   1   8  19    7.61    0.35   0
   2   6  21   63.28    0.77   0
   2   8  16    4.74    0.32   0
  -2   8  20   31.34    0.37   0
   0   7  22    0.01    0.38   0
   0   8  20    8.34    0.29   0
   0   9  16    0.13    0.18   0
   1   7  21   32.42    0.56   0
  -2   7  22  112.96    0.77   0
  -1   8  20    6.30    0.31   0
   0   6  23    0.21    0.42   0
   2   8  15   43.25    0.55   0
  -1   6  23    4.23    0.44   0
   0   8  19    0.29    0.27   0
   1   7  20   21.89    0.56   0
  -2   8  19    1.37    0.28   0
   0   9  15   52.72    0.45   0
  -1   8  19    7.33    0.35   0
   0   6  22   57.61    0.79   0
  -1   6  22   56.50    0.77   0
  -1   9  15    5.20    0.23   0
   0   9  14    0.28    0.22   0
   1   7  19   12.21    0.45   0
   0   7  20    0.52    0.42   0
  -2   7  20   33.63    0.55   0
  -2   8  18   21.00    0.39   0
  -1   8  18   14.71    0.41   0
   0   6  21    0.23    0.41   0
  -2   9  14    0.79    0.17   0
  -1   6  21   60.70    0.80   0
  -1   7  20   22.13    0.52   0
  -1   9  14   11.21    0.29   0
   2   7  15   97.30    0.92   0
   0   7  19  260.61    1.33   0
  -3   8  16   10.62    0.31   0
  -2   8  17    0.23    0.28   0
   2   7  14    0.15    0.47   0
  -2   7  19    0.09    0.39   0
  -1   7  19   12.38    0.41   0
   0   7  18    0.09    0.46   0
   1   9   8    5.38    0.28   0
  -3   8  15    2.04    0.28   0
  -1   7  18   20.55    0.55   0
   1   8  13    0.48    0.31   0
  -3   8  14    1.71    0.28   0
  -3   9  10    0.84    0.19   0
  -1   7  17    8.05    0.49   0
  -2   7  16    0.89    0.43   0
   0   8  12  133.15    0.95   0
  -2   1   5 1792.31    1.89   0
  -2   3  10   11.95    0.53   0
  -1   2   9   74.05    0.57   0
  -3   3   8   14.42    0.52   0
  -1   3  10  219.41    1.04   0
   0   3  10   -0.50    0.45   0
  -2   1   4  172.19    0.62   0
  -1   2   8   37.10    0.48   0
   1   1   4  682.75    0.77   0
   1   3   9  516.62    1.33   0
  -3   2   5   19.17    0.46   0
  -3   3   7   90.60    0.81   0
  -1   1   5  167.85    0.57   0
   0   1   5  190.65    0.53   0
   1   2   7  221.87    0.71   0
  -2   3   8    7.80    0.49   0
  -1   3   9  507.61    1.47   0
   0   3   9  134.62    0.80   0
   1   3   8  604.75    1.41   0
  -3   2   4   37.09    0.51   0
  -2   2   6   55.13    0.51   0
   0   4   9    0.51    0.42   0
  -3   3   5   33.45    0.63   0
  -2   3   7   71.13    0.71   0
  -1   1   4  675.71    1.03   0
  -1   3   8  590.59    1.56   0
   1   2   6  309.45    0.81   0
  -3   2   3   93.37    0.64   0
  -2   2   5    0.42    0.39   0
   0   4   8 1748.08    2.93   0
   1   3   7  166.85    0.79   0
  -2   3   6  229.31    1.03   0
   0   2   6   36.19    0.43   0
  -7   5   2    3.13    0.70   0
  -6   6   9   12.44    0.72   0
  -5   6  13  127.51    1.42   0
  -5   8   8   10.70    0.43   0
  -7   5   0   -0.41    0.61   0
  -7   5   1    0.90    0.63   0
  -7   5  -1    1.52    0.60   0
  -6   5   9    0.43    0.56   0
  -6   6   8    3.53    0.64   0
  -5   6  12  177.73    1.65   0
  -5   8   7    1.80    0.40   0
  -6   6   7    0.27    0.62   0
  -5   7  10    0.54    0.55   0
  -5   8   6    1.52    0.42   0
  -5   6  11   49.60    1.00   0
  -5   7   9    6.98    0.64   0
  -5   8   5    2.63    0.47   0
  -6   6   5   33.13    0.90   0
  -4   8   9   10.61    0.49   0
  -6   6   4   23.87    0.86   0
  -5   8   4    1.41    0.43   0
  -4   9   3    3.56    0.31   0
  -5   8   3    1.35    0.42   0
  -4   8   8    2.33    0.50   0
  -6   6   3   16.80    0.70   0
  -6   7  -6    2.97    0.46   0
  -6   7  -5   72.25    0.86   0
  -5   6   9    1.85    0.76   0
  -5   7   7   10.04    0.69   0
  -6   6   2    2.97    0.56   0
  -5   7   6   19.45    0.77   0
  -5   8   2    7.05    0.49   0
  -4   7  10  253.18    1.74   0
  -4   9   1    4.73    0.30   0
  -6   6   0    0.08    0.69   0
  -6   6   1   32.35    0.80   0
  -5   8   1    7.58    0.49   0
  -4   9   0    0.36    0.27   0
  -3   9   5    4.87    0.36   0
  -6   6  -1   33.25    0.91   0
  -5   7   5   24.71    0.83   0
  -5   8 -10    5.56    0.33   0
  -5   8   0    4.63    0.47   0
  -4   9  -1    4.71    0.32   0
  -6   6  -6    0.21    0.51   0
  -6   6  -3   15.71    0.78   0
  -5   7   4    3.40    0.69   0
  -5   8  -2    6.73    0.48   0
  -5   8  -1    7.39    0.43   0
  -4   7   9  588.41    2.62   0
  -4   9  -2   26.67    0.47   0
  -5   8  -8   10.90    0.44   0
  -5   8  -7    2.00    0.42   0
  -5   8  -6    1.01    0.43   0
  -5   8  -5    2.40    0.47   0
  -5   8  -3    1.65    0.46   0
  -4   9  -5    9.70    0.36   0
  -4   9  -4   42.02    0.54   0
  -5   7   3    2.89    0.69   0
  -3   9   3   25.17    0.57   0
  -5   7   2   13.55    0.80   0
  -4   8   4   18.73    0.67   0
  -5   7   1   26.41    0.89   0
  -4   7   7  160.41    1.54   0
  -3   9   2   30.35    0.60   0
  -4   8   3   17.26    0.64   0
  -5   7  -1   25.91    0.87   0
  -4   8   2    2.78    0.62   0
  -3   9   1   18.47    0.58   0
  -5   7  -3    2.33    0.62   0
  -5   7  -2   13.42    0.75   0
  -3   8   6    4.04    0.60   0
  -3   9   0    0.47    0.42   0
  -5   7  -9    7.45    0.63   0
  -5   7  -8   19.62    0.76   0
  -5   7  -7   10.77    0.70   0
  -5   7  -5   23.86    0.82   0
  -5   7  -4    4.08    0.67   0
  -4   8   0   85.40    1.08   0
  -4   7   4   12.26    0.87   0
  -4   8 -13    2.65    0.42   0
  -3   8   5    7.45    0.65   0
  -3   9  -2   29.63    0.65   0
  -2   9   3   18.69    0.52   0
  -4   8  -2    2.78    0.63   0
  -3   9  -3   24.86    0.59   0
  -4   7   3   16.65    0.77   0
  -4   8 -12   10.01    0.48   0
  -4   8 -11    4.57    0.53   0
  -4   8  -3   16.96    0.72   0
  -3   8   4    1.85    0.53   0
  -3   9 -10    0.54    0.29   0
  -3   9  -4    8.58    0.48   0
  -2   9   2    9.58    0.50   0
  -4   7   2   57.57    1.14   0
  -4   8 -10    1.34    0.44   0
  -4   8  -9   10.82    0.54   0
  -4   8  -5    1.47    0.58   0
  -4   8  -4   17.04    0.65   0
  -3   8   3    4.30    0.66   0
  -3   9  -9    1.42    0.34   0
  -3   9  -8    3.57    0.40   0
  -3   9  -7   19.26    0.53   0
  -2   9   1   18.73    0.54   0
  -4   7   1    8.08    0.79   0
  -4   7   0    0.52    0.72   0
  -3   8   2   13.42    0.73   0
  -2   9   0    1.83    0.45   0
  -4   7  -1    8.61    0.80   0
  -3   8   1    6.00    0.70   0
  -2   9  -1   17.95    0.57   0
  -4   7  -2   58.52    1.07   0
  -2   9  -2    9.13    0.55   0
  -4   7  -3   15.54    0.87   0
  -3   8   0    0.57    0.51   0
  -2   8   4   18.35    0.77   0
  -2   9  -3   18.66    0.62   0
  -3   8  -1    6.38    0.67   0
  -2   9 -13    0.17    0.31   0
  -2   9  -4    4.11    0.51   0
  -4   7 -11   19.33    0.79   0
  -4   7 -10  247.05    1.73   0
  -4   7  -9  573.95    2.57   0
  -4   7  -8    6.41    0.79   0
  -4   7  -7  158.14    1.52   0
  -4   7  -6   -0.57    0.79   0
  -3   8 -15    1.88    0.42   0
  -3   8  -2   12.45    0.74   0
  -2   8   3   16.50    0.81   0
  -2   9 -12   17.39    0.45   0
  -2   9  -5    7.57    0.51   0
  -1   9   0   28.66    0.71   0
  -3   8 -14    1.82    0.43   0
  -3   8  -4    1.77    0.62   0
  -3   8  -3    4.57    0.58   0
  -2   9  -9   29.10    0.59   0
  -2   9  -8   11.20    0.47   0
  -2   9  -7    4.00    0.43   0
  -2   9  -6   19.04    0.59   0
  -3   8  -5    7.59    0.68   0
  -2   8   2   29.07    0.85   0
  -3   8 -11    0.88    0.51   0
  -3   8 -10    1.33    0.55   0
  -3   8  -9    8.58    0.65   0
  -3   8  -7    3.71    0.63   0
  -3   8  -6    3.73    0.55   0
  -2   8   1    0.81    0.68   0
  -2   8   0   -0.02    0.66   0
  -2   8  -1    0.02    0.68   0
  -1   9 -14   10.92    0.41   0
  -2   8 -17    0.44    0.45   0
  -2   8  -2   28.64    0.86   0
  -1   9 -13   17.38    0.49   0
  -2   8  -3   15.61    0.74   0
  -1   9 -12    4.65    0.43   0
  -1   9 -10   35.12    0.66   0
  -1   9  -9    7.23    0.47   0
  -1   9  -8    5.11    0.51   0
  -1   9  -7   18.48    0.56   0
  -3   7 -14    1.28    0.63   0
  -2   8 -16    4.21    0.46   0
  -2   8  -4   16.99    0.75   0
  -1   8   1    9.86    0.74   0
  -3   7 -13   16.02    0.81   0
  -3   7 -12   46.41    1.08   0
  -3   7 -10  125.25    1.49   0
  -2   8  -5   28.37    0.82   0
   0   9 -16   -0.24    0.27   0
  -2   8 -14   32.62    0.64   0
  -2   8 -13    3.11    0.54   0
  -2   8  -8    6.83    0.67   0
  -2   8  -7    4.00    0.69   0
  -2   8  -6   61.77    0.97   0
  -1   8 -20    5.98    0.38   0
  -1   8   0    2.08    0.74   0
  -2   8 -12    5.14    0.49   0
  -2   8 -11    2.23    0.57   0
  -2   8 -10    1.61    0.59   0
  -2   8  -9    0.71    0.49   0
  -1   8  -1   10.76    0.79   0
   0   9 -14    0.04    0.36   0
  -1   8 -19    7.22    0.46   0
   0   9 -13  112.49    0.89   0
   0   9 -12   -0.09    0.39   0
   0   9  -9   42.52    0.70   0
   0   9  -8   -0.03    0.47   0
  -1   8  -2    6.30    0.61   0
   0   9 -11   68.23    0.76   0
   0   9 -10    0.43    0.44   0
   1   9  -5    8.93    0.57   0
  -1   8 -18   13.46    0.53   0
   1   9  -6    5.02    0.44   0
  -1   8  -4    3.38    0.69   0
   1   9 -14   10.31    0.39   0
   1   9  -7   18.81    0.54   0
  -1   8  -6    5.19    0.67   0
  -1   8  -5    8.28    0.74   0
   0   8 -21    0.08    0.30   0
   1   9 -12    4.16    0.38   0
   1   9 -10   35.26    0.65   0
   1   9  -9    6.79    0.49   0
   1   9  -8    5.38    0.43   0
  -2   7 -16    1.12    0.63   0
  -2   7 -15   96.77    1.21   0
  -1   8 -15    2.76    0.53   0
  -1   8 -14    0.13    0.54   0
  -1   8  -7    0.96    0.61   0
   0   8  -1    0.39    0.61   0
   2   9  -7    3.88    0.37   0
  -2   7 -14    0.00    0.71   0
  -1   8 -13    0.77    0.56   0
  -1   8 -12   -0.64    0.59   0
  -1   8 -11    6.38    0.62   0
  -1   8 -10   10.68    0.70   0
  -1   8  -9    3.17    0.63   0
  -1   8  -8    0.09    0.57   0
   0   8 -20    8.72    0.40   0
   2   9 -13    0.25    0.25   0
   2   9 -12   16.65    0.41   0
   2   9 -11   12.14    0.41   0
   2   9  -9   27.94    0.52   0
   0   8 -19    0.07    0.38   0
   0   8  -3    0.29    0.67   0
   1   8 -22    2.07    0.27   0
   0   8  -4    4.56    0.63   0
   1   8 -21    2.38    0.32   0
  -1   7 -19   11.72    0.59   0
   0   8  -6   12.82    0.72   0
   0   8 -16    0.30    0.51   0
   0   8 -15    0.10    0.52   0
   0   8  -7    1.02    0.66   0
   1   8 -20    6.33    0.40   0
   0   8 -14    8.98    0.60   0
   0   8 -12  132.84    1.24   0
   0   8 -11   -0.30    0.60   0
   0   8 -10   23.73    0.78   0
   0   8  -9    0.17    0.57   0
   0   8  -8  110.33    1.16   0
   1   8  -3    0.26    0.56   0
  -1   7 -17    7.70    0.64   0
  -1   7 -16   13.66    0.75   0
   1   8 -19    7.36    0.47   0
   1   8  -4    4.52    0.66   0
   2   8 -21    0.29    0.25   0
  -1   7 -15   61.48    1.08   0
   1   8 -18   14.43    0.54   0
   1   8  -5    8.76    0.70   0
   0   7 -21   82.82    0.94   0
   1   8  -6    5.34    0.64   0
   2   8 -20   32.36    0.50   0
   1   8 -16   12.82    0.60   0
   1   8 -15    2.29    0.55   0
   1   8  -8    0.45    0.55   0
   1   8  -7    0.35    0.50   0
   2   8 -19    1.60    0.34   0
   3   8 -20    7.07    0.30   0
   0   7 -20    0.28    0.55   0
   1   8 -14    0.07    0.53   0
   1   8 -13   -0.09    0.54   0
   1   8 -12    0.39    0.53   0
   1   8 -11    5.85    0.58   0
   1   8 -10   10.47    0.60   0
   1   8  -9    3.17    0.59   0
   2   7 -25   32.65    0.47   0
   2   8 -18   21.43    0.50   0
   3   8 -19    6.96    0.35   0
   0   7 -19  268.10    1.61   0
   1   7 -23    5.54    0.46   0
   2   8 -17   -0.20    0.38   0
   2   8  -6   62.39    0.90   0
   0   7 -18    0.57    0.59   0
   2   8  -8    6.92    0.56   0
   2   8  -7    4.10    0.54   0
   3   8 -18    5.54    0.36   0
   2   7 -24   37.43    0.55   0
   2   8 -14   31.67    0.70   0
   2   8 -10    1.11    0.50   0
   2   8  -9    0.74    0.51   0
   3   8 -17    9.78    0.42   0
   4   8 -16    0.91    0.26   0
   4   8 -15    4.36    0.31   0
   0   7 -16   -0.45    0.66   0
   2   8 -12    5.16    0.45   0
   2   8 -11    1.68    0.41   0
   3   8 -16    9.74    0.43   0
   3   8 -15    1.55    0.40   0
   3   8  -9    8.51    0.54   0
   3   8  -8    7.50    0.52   0
   4   8 -14    2.23    0.32   0
   4   8 -13    2.75    0.31   0
   4   8 -12    9.58    0.44   0
   4   8 -11    4.31    0.37   0
   4   8 -10    1.53    0.32   0
   1   7 -21   32.95    0.71   0
   2   7 -23   11.68    0.43   0
   3   7 -24    4.83    0.31   0
   3   8 -10    1.14    0.47   0
   1   7 -20   21.46    0.68   0
   1   7 -18   19.40    0.70   0
   3   7 -23    2.25    0.34   0
   1   7 -17    8.00    0.62   0
   1   7 -15   62.48    1.07   0
   2   7 -20   33.94    0.70   0
   3   7 -22    1.67    0.38   0
   2   7 -19   -0.09    0.50   0
   3   7 -21    3.02    0.43   0
   2   7 -18   45.50    0.80   0
   4   7 -21   11.69    0.38   0
   5   7 -19    1.75    0.25   0
   1   6 -22   54.33    0.95   0
   2   7 -17    8.11    0.61   0
   3   6 -26   18.89    0.47   0
   4   6 -26   25.86    0.44   0
   4   7 -20    4.65    0.36   0
   1   6 -21   57.21    0.98   0
   2   7 -16    1.20    0.57   0
   3   7 -19    8.99    0.53   0
   5   7 -18    1.68    0.28   0
   2   7 -14    0.19    0.47   0
   3   6 -25   11.45    0.47   0
   3   7 -18    1.76    0.49   0
   4   7 -19    0.19    0.27   0
   5   7 -16   81.47    0.81   0
   2   6 -23   13.51    0.56   0
   3   7 -17    8.68    0.56   0
   4   6 -25    7.06    0.36   0
   5   7 -15   69.07    0.77   0
   3   7 -16    9.47    0.52   0
   3   7 -15    0.88    0.53   0
   3   7 -14    1.66    0.49   0
   3   7 -10  128.36    1.34   0
   4   7 -16   48.97    0.74   0
   5   6 -24   41.80    0.49   0
   5   7 -14    5.96    0.43   0
   2   6 -22    0.21    0.50   0
   3   7 -13   15.43    0.61   0
   3   7 -12   48.09    0.85   0
   4   7 -15  113.38    1.02   0
   4   7 -14   13.12    0.55   0
   4   7 -13  210.39    1.35   0
   4   7 -12   70.43    0.89   0
   4   7 -11   19.62    0.66   0
   4   7 -10  251.59    1.50   0
   4   7  -9  582.80    2.20   0
   4   6 -24   53.75    0.66   0
   5   6 -23   14.21    0.39   0
   6   6 -21   19.42    0.35   0
   3   6 -23    0.14    0.44   0
   2   6 -20   16.40    0.66   0
   3   6 -22    1.24    0.45   0
   5   6 -22    0.94    0.32   0
   6   6 -20   28.31    0.43   0
   4   5 -27    1.23    0.35   0
   6   6 -19    1.91    0.27   0
   3   6 -21    0.51    0.46   0
   3   6 -20    6.46    0.52   0
   4   6 -21   21.31    0.58   0
   5   5 -26   23.66    0.45   0
   3   6 -19   15.32    0.61   0
   6   6 -17    4.40    0.39   0
   3   5 -25    7.46    0.49   0
   3   6 -18   15.89    0.65   0
   6   5 -24    0.88    0.25   0
   6   6 -15    7.98    0.39   0
   4   6 -19    0.15    0.38   0
   5   5 -25    5.03    0.38   0
   5   6 -18    6.69    0.51   0
   3   5 -24    6.35    0.52   0
   4   5 -25    0.16    0.40   0
   4   6 -17   18.15    0.64   0
   5   6 -17   96.73    1.02   0
   6   5 -23    6.93    0.32   0
   7   5 -20   18.33    0.36   0
   4   6 -16    0.30    0.48   0
   5   4 -28   16.94    0.40   0
   5   5 -24    1.88    0.37   0
   5   6 -16  221.70    1.40   0
   5   6 -15  129.62    1.17   0
   6   4 -27   21.96    0.37   0
   7   5 -19    7.20    0.30   0
   3   5 -23    3.62    0.54   0
   4   6 -15   54.39    0.82   0
   5   6 -14    2.24    0.47   0
   5   6 -13  129.65    1.19   0
   5   6 -12  178.24    1.39   0
   5   6 -11   48.30    0.89   0
   5   6 -10    0.24    0.49   0
   6   5 -22    0.46    0.29   0
   3   5 -22    2.29    0.55   0
   7   5 -18   -0.24    0.28   0
   4   5 -23   -0.01    0.45   0
   5   4 -27    4.73    0.36   0
   6   4 -26   62.45    0.60   0
   6   5 -21   14.67    0.41   0
   7   5 -17    1.85    0.32   0
   4   5 -22   -0.45    0.47   0
   7   5 -16    2.42    0.31   0
   7   5 -15    2.12    0.32   0
   7   5 -14    0.12    0.32   0
   4   4 -26    8.65    0.47   0
   4   5 -21    4.23    0.52   0
   5   5 -21    1.24    0.45   0
   6   3 -28   24.06    0.42   0
   6   4 -25   10.62    0.39   0
   6   5 -18   15.72    0.52   0
   7   4 -22   18.51    0.40   0
   8   4 -17    4.40    0.25   0
   5   4 -25    1.27    0.38   0
   5   5 -19    3.09    0.50   0
   6   4 -24    1.16    0.34   0
   6   5 -17    8.53    0.47   0
   8   4 -16    5.16    0.28   0
   5   5 -18    2.47    0.51   0
   6   5 -16    0.85    0.39   0
   7   4 -21    6.29    0.33   0
   8   4 -14   59.46    0.60   0
   5   5 -17    6.24    0.53   0
   6   3 -27   64.39    0.63   0
   6   5 -15   28.38    0.63   0
   6   5 -14    4.99    0.48   0
   7   3 -25    9.20    0.30   0
   4   4 -24    5.42    0.45   0
   5   4 -24    2.03    0.41   0
   5   5 -16    2.68    0.54   0
   6   5 -13    3.19    0.39   0
   6   5 -12   11.36    0.58   0
   6   5 -11   14.46    0.57   0
   7   4 -20    0.45    0.30   0
   8   3 -21    3.66    0.23   0
   4   4 -23   86.32    0.95   0
   6   4 -22    7.34    0.46   0
   7   4 -19    0.31    0.34   0
   5   4 -23    1.04    0.35   0
   6   3 -26  102.74    0.80   0
   7   3 -24    0.70    0.25   0
   5   4 -22   11.92    0.52   0
   6   4 -21   14.38    0.52   0
   8   3 -20    0.73    0.24   0
   5   3 -26   12.39    0.54   0
   6   2 -28    1.13    0.27   0
   7   3 -23    2.74    0.30   0
   7   4 -17    1.02    0.37   0
   8   3 -19    4.60    0.29   0
   5   4 -21   45.45    0.77   0
   6   4 -20    7.03    0.41   0
   7   4 -16   12.83    0.48   0
   8   2 -23    2.53    0.20   0
   5   4 -20   24.09    0.66   0
   6   4 -19    1.15    0.44   0
   7   4 -15   49.72    0.74   0
   7   4 -14   40.53    0.70   0
   5   3 -25    6.62    0.50   0
   6   3 -24   59.15    0.74   0
   7   3 -22    6.19    0.33   0
   7   4 -12    5.20    0.45   0
   8   3 -17    5.06    0.34   0
   6   4 -17   -0.24    0.43   0
   7   2 -25    5.65    0.32   0
   8   2 -22    2.90    0.25   0
   8   3 -16    0.38    0.33   0
   5   3 -24   55.42    0.83   0
   6   3 -23   17.81    0.53   0
   7   1 -27    0.39    0.21   0
   9   2 -14    6.00    0.28   0
   7   3 -20    8.94    0.46   0
   8   1 -24   27.64    0.38   0
   8   2 -21    0.76    0.25   0
   5   3 -23   71.44    0.94   0
   6   3 -22    0.37    0.41   0
   7   2 -24    5.10    0.35   0
   5   2 -26    8.60    0.45   0
   7   1 -26    1.04    0.26   0
   7   3 -19    4.01    0.42   0
   8   2 -20    3.99    0.29   0
   6   2 -25   14.34    0.48   0
   6   3 -21    1.62    0.43   0
   7   3 -18    0.14    0.40   0
   8   1 -23    5.60    0.27   0
   9   1 -18    1.86    0.19   0
   6   3 -20    2.50    0.48   0
   7   0 -27    0.01    0.20   0
   7   3 -17    1.58    0.39   0
   8   2 -19   12.99    0.41   0
   5   2 -25    7.57    0.53   0
   6   2 -24    3.50    0.43   0
   7   1 -25    0.94    0.35   0
   7   3 -16    1.18    0.41   0
   9   1 -17    6.88    0.27   0
   6   3 -19   21.73    0.64   0
   7   3 -15    0.53    0.45   0
   8   0 -24   48.35    0.46   0
   8   1 -22   28.06    0.44   0
   9   1 -16    7.64    0.29   0
   5   2 -24    0.72    0.51   0
   6   1 -26    6.96    0.48   0
   7   2 -21    9.74    0.48   0
   7   3 -14    2.45    0.47   0
   6   2 -23   12.49    0.45   0
   7   0 -26    0.25    0.25   0
   7   3 -13    5.06    0.51   0
   7   3 -12   63.42    0.95   0
   9   1 -15    4.91    0.28   0
   7   2 -20    4.64    0.44   0
   8   0 -23   62.98    0.58   0
   8   2 -15    0.33    0.36   0
   9   1 -14    0.90    0.25   0
   6   2 -22    0.36    0.37   0
   8   1 -20   12.57    0.38   0
   8   2 -14   15.37    0.47   0
   9   0 -18    0.04    0.18   0
   9   1 -13    0.61    0.28   0
   7   0 -25   -0.21    0.33   0
   7   1 -23   31.68    0.62   0
   7   2 -19    4.11    0.46   0
   8   2 -13   11.71    0.49   0
   9   1 -12    5.78    0.32   0
   6   2 -21   -0.44    0.39   0
   7  -1 -26    1.23    0.24   0
   7   2 -18    2.32    0.46   0
   8   0 -22  530.15    1.65   0
   8   2 -12   13.97    0.49   0
   9   0 -17    0.14    0.20   0
   6   1 -24   16.58    0.52   0
   7   1 -22   16.97    0.54   0
   8  -1 -23    5.40    0.28   0
   9   0 -16    0.03    0.28   0
   7   2 -17    1.74    0.36   0
   8   0 -21  125.15    0.86   0
   6   1 -23   79.34    0.88   0
   7   1 -21    0.39    0.42   0
   7   2 -16    4.20    0.51   0
   8   1 -17   45.37    0.66   0
   9  -1 -18    1.93    0.20   0
   9   0 -15   -0.05    0.25   0
   7  -1 -25    0.99    0.29   0
   7   2 -15    0.86    0.50   0
   9   0 -14   -0.22    0.27   0
   6   0 -25    5.05    0.41   0
   6   1 -22    7.30    0.51   0
   7   0 -23    0.25    0.34   0
   7   1 -20   26.93    0.64   0
   8  -1 -22   28.12    0.44   0
   8   1 -16   -0.30    0.39   0
   9  -1 -17    7.19    0.27   0
  -1   2 -14  130.22    0.83   0
   0   1  -7 1036.12    1.29   0
   0   3  -7 2044.16    2.62   0
   0   4  -3   -0.25    0.43   0
   0   4  -2   11.02    0.45   0
   0   4  -1   -0.05    0.33   0
   0   2  -9    0.05    0.36   0
   0   4  -4   82.60    0.71   0
  -1   2 -15  128.35    0.84   0
   0   1  -8    0.03    0.31   0
   0   4  -5    0.60    0.39   0
   0   2 -10   66.15    0.60   0
   0   3  -9  131.90    0.78   0
   0   4  -6    0.63    0.41   0
   0   3 -10   -0.38    0.46   0
   0   4  -7    0.16    0.45   0
   0   4  -8 1721.78    2.90   0
   0   2 -11    0.42    0.32   0
   0   3 -11 2278.08    3.14   0
   0   1 -10    0.14    0.30   0
   0   3 -12   -0.27    0.45   0
   0   0  -5    0.22    0.15   0
   0   2 -13   -0.21    0.43   0
   0   3 -13   13.25    0.51   0
   0   3 -14   -0.14    0.43   0
   0   0  -6  191.62    0.42   0
   1   3  -5  293.45    1.20   0
   1   3  -4  272.10    1.14   0
   0   0  -7    2.32    0.23   0
   0   2 -15   -0.23    0.48   0
   1   3  -6   52.30    0.69   0
   1   2  -4  390.41    1.14   0
   1   2  -3  541.51    1.27   0
   1   2  -2  210.27    0.82   0
   1   3  -7  165.27    1.00   0
   1   4  -6    1.59    0.59   0
   1   4  -5    5.61    0.56   0
   1   4  -4   14.39    0.57   0
   7  -2   8    4.89    0.62   0
   7  -2  24    5.20    0.39   0
   8  -1  20   12.69    0.45   0
[truncated: 207,055 more chars]
