# Supplementary material for: Crystal structure, Hirshfeld surface analysis and energy framework study of 6-formyl-7,8,9,11-tetra­hydro-5H-pyrido[2,1-b]quinazolin-11-one
Source: Acta Crystallogr E Crystallogr Commun. 2021 Jan 1;77(Pt 1):47–51. doi: 10.1107/S2056989020016059 (PMC7784053; doi:10.1107/S2056989020016059)
Supplement: Supplementary file 2 [file e-77-00047-Isup2.hkl]

data_I                                                                          
_shelx_title ' initial structure model ulli for akmal, brown plate'             
_shelx_refln_list_code          4                                               
_shelx_F_calc_maximum      270.98                                               
_exptl_crystal_F_000       960.00                                               
_reflns_d_resolution_high  0.8072                                               
                                                                                
loop_                                                                           
 _space_group_symop_operation_xyz                                               
 'x, y, z'                                                                      
 '-x, -y, z+1/2'                                                                
 '-x+1/2, y+1/2, z+1/2'                                                         
 'x+1/2, -y+1/2, z'                                                             
                                                                                
_cell_length_a     8.2840                                                       
_cell_length_b     8.0060                                                       
_cell_length_c    31.6370                                                       
_cell_angle_alpha  90.000                                                       
_cell_angle_beta   90.000                                                       
_cell_angle_gamma  90.000                                                       
                                                                                
_shelx_F_squared_multiplier     1.000                                           
                                                                                
loop_                                                                           
 _refln_index_h                                                                 
 _refln_index_k                                                                 
 _refln_index_l                                                                 
 _refln_F_squared_calc                                                          
 _refln_F_squared_meas                                                          
 _refln_F_squared_sigma                                                         
 _refln_observed_status                                                         
   2   0 -34        225.59        215.33         3.98 o                         
   4   0 -34        368.18        376.69         3.73 o                         
   2   1 -34         84.83         78.80         3.04 o                         
   4   1 -34         24.78         23.17         1.23 o                         
   5   1 -34         27.97         27.94         1.30 o                         
   4   2 -34         11.85         16.21         1.74 o                         
   3   3 -34         90.80         87.62         2.30 o                         
   0   4 -34          3.52          3.23         2.11 o                         
   1   4 -34        225.97        212.18         3.66 o                         
   2   0 -33        273.35        250.50         4.16 o                         
   2   1 -33        271.36        261.25         4.16 o                         
   4   1 -33          1.01          1.43         1.08 o                         
   5   1 -33         13.28         12.63         1.00 o                         
   2   2 -33         35.93         38.37         3.04 o                         
   5   2 -33          0.30          1.37         1.18 o                         
   2   3 -33        208.20        218.38         3.79 o                         
   3   3 -33          3.84          2.81         1.56 o                         
   1   4 -33        311.93        300.30         4.35 o                         
   2   4 -33        461.87        478.30         4.72 o                         
   3   4 -33        102.87        100.36         2.48 o                         
   0   5 -33         89.65         99.61         2.55 o                         
   1   5 -33          7.98          8.13         1.61 o                         
   2   0 -32          1.73          2.86         2.67 o                         
   4   0 -32         35.33         36.82         2.73 o                         
   1   1 -32         25.15         25.58         2.79 o                         
   2   1 -32          1.82          2.86         2.24 o                         
   3   1 -32         43.17         35.12         1.56 o                         
   5   1 -32         97.71         90.92         1.65 o                         
   2   2 -32          6.46          5.46         2.86 o                         
   3   2 -32          2.10          0.43         2.61 o                         
   4   2 -32         69.98         74.66         1.71 o                         
   5   2 -32          0.97          2.12         0.90 o                         
   1   3 -32        555.89        568.89         6.09 o                         
   2   3 -32       1506.74       1643.15        17.30 o                         
   3   3 -32          6.71          4.66         2.42 o                         
   4   3 -32          1.22          0.45         1.34 o                         
   2   4 -32       1366.69       1456.78        24.83 o                         
   3   4 -32         86.82         80.11         2.05 o                         
   1   5 -32         19.17         18.37         1.49 o                         
   2   5 -32         14.35         16.14         1.49 o                         
   2   0 -31        142.40        112.84         3.29 o                         
   4   0 -31        346.32        396.21         4.85 o                         
   6   0 -31          2.03          0.99         0.94 o                         
   2   1 -31         14.94         17.48         2.76 o                         
   3   1 -31         34.88         30.10         1.51 o                         
   4   1 -31        229.03        257.86         2.71 o                         
   5   1 -31        111.73        113.31         1.80 o                         
   6   1 -31          3.61          2.84         0.72 o                         
   1   2 -31         92.24         89.79         3.97 o                         
   2   2 -31        106.53        108.98         3.85 o                         
   3   2 -31         22.63         21.17         2.79 o                         
   5   2 -31          6.55          9.65         1.02 o                         
   2   3 -31        170.01        189.60         4.16 o                         
   3   3 -31         48.24         44.19         1.90 o                         
   4   3 -31         68.16         63.22         2.51 o                         
   5   3 -31        108.65        117.25         2.42 o                         
   1   4 -31        373.84        372.14         2.62 o                         
   2   4 -31        169.02        186.81         3.91 o                         
   3   4 -31         65.46         63.52         2.92 o                         
   4   4 -31         62.43         64.67         2.55 o                         
   0   5 -31        128.36        134.71         2.31 o                         
   1   5 -31         13.05         12.14         1.27 o                         
   2   5 -31        135.10        131.84         1.99 o                         
   3   5 -31         12.62         12.16         1.18 o                         
   4   0 -30        678.35        756.99         6.34 o                         
   6   0 -30          1.31          1.37         1.05 o                         
   3   1 -30         40.53         37.93         1.46 o                         
   4   1 -30        709.88        697.89         3.29 o                         
   6   1 -30         74.88         83.74         1.01 o                         
   2   2 -30        213.61        230.29         4.53 o                         
   3   2 -30         44.40         38.17         1.95 o                         
   4   2 -30         26.53         31.97         1.55 o                         
   5   2 -30         11.08         11.84         1.00 o                         
   6   2 -30        141.85        162.52         1.66 o                         
   2   3 -30          1.46         -2.09         2.09 o                         
   3   3 -30        173.43        157.37         3.79 o                         
   5   3 -30         58.69         57.32         1.65 o                         
   0   4 -30       1295.04       1460.37        10.70 o                         
   1   4 -30        329.33        319.94         6.77 o                         
   2   4 -30         51.80         52.28         2.30 o                         
   3   4 -30         47.60         46.38         3.04 o                         
   4   4 -30          0.25          0.51         0.88 o                         
   5   4 -30        148.73        143.84         2.30 o                         
   1   5 -30         14.66         10.12         2.61 o                         
   2   5 -30        134.60        150.46         1.89 o                         
   3   5 -30         89.31         91.91         2.67 o                         
   4   5 -30         23.00         19.25         1.49 o                         
   0   6 -30          0.58          0.25         1.24 o                         
   1   6 -30          9.13          9.20         0.92 o                         
   2   6 -30        121.12        127.92         1.62 o                         
   4   0 -29        197.69        210.54         4.22 o                         
   6   0 -29        115.10         80.17         2.11 o                         
   4   1 -29         19.56         24.20         1.30 o                         
   5   1 -29          9.28          9.40         0.97 o                         
   6   1 -29          4.26          3.17         0.75 o                         
   3   2 -29         51.76         50.11         2.33 o                         
   4   2 -29         98.88        103.43         2.32 o                         
   6   2 -29         32.21         32.47         0.81 o                         
   2   3 -29        339.74        356.42         7.05 o                         
   3   3 -29        132.11        125.95         2.68 o                         
   4   3 -29          9.69         11.18         1.78 o                         
   5   3 -29        169.61        167.16         2.09 o                         
   6   3 -29         10.69         12.98         1.37 o                         
   1   4 -29         45.82         47.72         1.81 o                         
   2   4 -29        138.31        133.76         3.79 o                         
   3   4 -29          7.65          7.78         1.53 o                         
   4   4 -29          5.01          7.88         1.40 o                         
   5   4 -29        150.25        152.76         1.49 o                         
   0   5 -29        224.12        231.62         3.08 o                         
   1   5 -29         24.19         23.98         1.57 o                         
   2   5 -29          2.09          7.82         2.61 o                         
   3   5 -29         91.82         94.81         1.99 o                         
   4   5 -29         11.46         11.91         1.13 o                         
   1   6 -29          8.18          9.32         0.99 o                         
   2   6 -29         45.90         48.46         1.17 o                         
   4   0 -28          5.05          7.84         2.42 o                         
   4   1 -28         59.02         48.27         1.54 o                         
   5   1 -28          6.48          5.50         1.00 o                         
   6   1 -28         21.37         17.45         1.38 o                         
   7   1 -28          3.60          4.43         0.79 o                         
   4   2 -28         11.49         13.19         1.31 o                         
   5   2 -28         49.13         48.83         1.30 o                         
   6   2 -28          9.54          7.93         0.76 o                         
   1   3 -28        395.37        359.25         5.90 o                         
   3   3 -28         38.67         37.24         2.19 o                         
   4   3 -28         34.51         35.13         2.27 o                         
   6   3 -28        127.04        151.35         1.75 o                         
   0   4 -28       2347.50       2529.19         8.76 o                         
   1   4 -28         83.99         82.80         2.87 o                         
   2   4 -28         51.17         52.12         1.98 o                         
   3   4 -28        129.69        135.17         3.88 o                         
   4   4 -28         78.78         81.16         2.92 o                         
   5   4 -28        106.63        107.06         1.26 o                         
   1   5 -28         40.52         40.14         1.21 o                         
   2   5 -28         21.54         23.19         1.86 o                         
   3   5 -28         49.17         42.27         1.94 o                         
   4   5 -28          3.59          3.48         0.92 o                         
   0   6 -28        293.32        307.18         2.01 o                         
   1   6 -28          8.45          8.54         1.10 o                         
   2   6 -28        232.79        256.73         1.76 o                         
   3   6 -28        341.00        333.47         2.01 o                         
   6   0 -27        230.04        251.42         3.54 o                         
   5   1 -27         37.95         37.58         1.19 o                         
   6   1 -27         20.10         19.68         2.36 o                         
   7   1 -27          1.63          1.91         0.55 o                         
   4   2 -27         23.27         25.16         1.46 o                         
   5   2 -27         45.33         40.06         1.28 o                         
   6   2 -27         80.73         80.95         1.58 o                         
   7   2 -27          0.86          1.72         0.65 o                         
   3   3 -27          9.52          9.48         2.00 o                         
   4   3 -27         15.10         10.96         1.38 o                         
   6   3 -27        401.33        411.19         3.00 o                         
   1   4 -27        162.70        151.66         3.36 o                         
   2   4 -27         19.83         24.29         1.58 o                         
   3   4 -27        304.25        301.11         4.25 o                         
   4   4 -27        241.49        260.70         2.36 o                         
   5   4 -27         31.40         30.57         1.02 o                         
   6   4 -27        161.12        136.90         1.31 o                         
   0   5 -27        327.75        366.55         3.02 o                         
   1   5 -27         83.34         79.68         1.46 o                         
   2   5 -27         58.99         64.18         1.46 o                         
   3   5 -27         24.83         27.65         1.37 o                         
   4   5 -27          6.45          6.71         0.79 o                         
   5   5 -27        182.34        183.33         1.54 o                         
   1   6 -27         25.77         25.21         2.86 o                         
   2   6 -27         14.36         12.20         1.17 o                         
   3   6 -27        321.58        336.50         2.32 o                         
   4   6 -27         58.13         62.72         1.68 o                         
   0   7 -27        163.91        180.37         2.73 o                         
   1   7 -27         14.43         14.67         0.88 o                         
   6   0 -26         54.08         55.60         1.46 o                         
   5   1 -26         80.18         68.99         1.48 o                         
   6   1 -26         42.22         42.71         1.13 o                         
   7   1 -26          9.59          8.93         0.61 o                         
   5   2 -26         52.06         51.87         1.25 o                         
   6   2 -26        101.89         96.66         2.30 o                         
   7   2 -26         24.31         26.26         0.80 o                         
   4   3 -26         43.90         46.82         1.76 o                         
   5   3 -26         77.80         78.54         1.57 o                         
   6   3 -26        597.71        637.99         2.10 o                         
   7   3 -26         88.90         88.93         1.80 o                         
   1   4 -26        331.05        305.37         4.01 o                         
   2   4 -26        160.98        171.09         4.10 o                         
   3   4 -26        216.83        207.19         2.52 o                         
   4   4 -26         49.97         56.12         1.47 o                         
   5   4 -26          0.84          1.88         1.71 o                         
   6   4 -26        390.56        385.43         2.14 o                         
   1   5 -26         49.01         49.44         1.49 o                         
   2   5 -26         36.58         41.59         1.30 o                         
   3   5 -26         34.13         33.15         1.22 o                         
   4   5 -26        280.49        298.47         4.22 o                         
   5   5 -26        148.81        150.62         1.37 o                         
   0   6 -26         12.33         13.13         1.45 o                         
   1   6 -26         78.94         76.57         1.31 o                         
   2   6 -26         93.52         88.55         3.29 o                         
   3   6 -26        117.38        119.93         1.54 o                         
   4   6 -26        144.14        161.19         1.54 o                         
   1   7 -26         11.68         13.22         0.91 o                         
   2   7 -26         10.84         14.16         1.07 o                         
   6   0 -25         33.55         32.78         1.22 o                         
   5   1 -25        130.32        107.30         1.62 o                         
   6   1 -25         17.70         22.64         1.71 o                         
   7   1 -25          6.04          6.26         0.59 o                         
   5   2 -25         44.47         43.65         1.32 o                         
   6   2 -25         79.27         87.90         1.13 o                         
   7   2 -25         34.89         33.24         0.78 o                         
   4   3 -25          0.88          1.66         1.45 o                         
   5   3 -25         44.80         44.06         1.69 o                         
   6   3 -25        141.67        127.87         3.17 o                         
   7   3 -25         50.76         56.84         1.02 o                         
   1   4 -25        714.85        674.89         5.40 o                         
   2   4 -25         51.03         55.70         3.85 o                         
   3   4 -25        183.93        174.86         2.24 o                         
   4   4 -25         82.43         91.21         1.99 o                         
   5   4 -25          7.72          6.82         1.24 o                         
   6   4 -25         59.17         65.05         1.14 o                         
   0   5 -25         33.86         28.80         1.98 o                         
   1   5 -25          7.27          8.04         1.47 o                         
   2   5 -25        489.19        514.54         3.41 o                         
   3   5 -25         45.50         44.91         1.24 o                         
   4   5 -25          3.26          2.38         1.06 o                         
   5   5 -25         35.18         32.84         0.89 o                         
   1   6 -25        182.55        168.37         1.55 o                         
   2   6 -25         33.40         37.80         1.38 o                         
   3   6 -25         79.17         73.66         1.51 o                         
   4   6 -25         41.66         43.21         0.95 o                         
   0   7 -25        164.82        168.00         2.15 o                         
   1   7 -25         19.11         18.24         1.09 o                         
   2   7 -25        208.13        206.10         1.70 o                         
   3   7 -25          5.99          5.84         1.18 o                         
   6   0 -24         30.85         40.08         1.71 o                         
   8   0 -24        364.54        307.46         6.18 o                         
   6   1 -24        110.77        100.73         1.52 o                         
   7   1 -24         71.73         67.88         1.33 o                         
   8   1 -24        188.14        174.22         2.53 o                         
   5   2 -24          4.84          6.58         1.26 o                         
   6   2 -24         19.46         21.23         1.01 o                         
   7   2 -24         29.46         31.22         0.94 o                         
   4   3 -24        427.22        449.24         3.81 o                         
   5   3 -24        355.10        346.48         3.62 o                         
   6   3 -24        338.55        365.56         2.14 o                         
   7   3 -24          4.43          4.35         0.71 o                         
   0   4 -24          0.92          2.24         3.85 o                         
   1   4 -24        730.75        694.97         7.46 o                         
   2   4 -24        532.59        570.02         6.90 o                         
   3   4 -24        272.29        278.51         4.72 o                         
   4   4 -24         32.11         34.42         1.25 o                         
   5   4 -24         12.95         15.04         0.99 o                         
   6   4 -24          7.98          7.81         0.86 o                         
   1   5 -24         16.95         22.84         2.79 o                         
   2   5 -24        213.66        236.72         1.84 o                         
   3   5 -24         41.68         39.93         1.11 o                         
   4   5 -24        119.36        128.12         1.49 o                         
   5   5 -24          9.60         12.14         0.86 o                         
   6   5 -24          7.82          6.34         0.63 o                         
   0   6 -24          0.46          0.14         2.11 o                         
   1   6 -24         84.55         77.14         1.59 o                         
   2   6 -24        155.93        172.35         2.01 o                         
   3   6 -24         58.46         51.01         2.24 o                         
   4   6 -24        292.15        329.87         1.84 o                         
   5   6 -24        241.69        260.66         1.66 o                         
   1   7 -24         48.60         46.39         1.07 o                         
   2   7 -24        205.65        231.38         1.63 o                         
   3   7 -24         31.82         29.43         1.06 o                         
   6   0 -23        123.02        126.62         2.92 o                         
   8   0 -23        376.12        391.40         3.64 o                         
   6   1 -23        473.74        484.59         2.62 o                         
   7   1 -23        215.36        196.76         3.85 o                         
   8   1 -23         38.76         33.18         0.61 o                         
   5   2 -23         28.78         25.87         1.86 o                         
   6   2 -23         69.28         74.35         1.76 o                         
   7   2 -23         64.56         67.43         2.55 o                         
   8   2 -23         14.95         15.36         0.56 o                         
   3   3 -23        266.11        252.42         5.03 o                         
   4   3 -23        126.71        130.25         3.14 o                         
   5   3 -23        479.45        444.66         2.91 o                         
   6   3 -23        113.86        109.20         1.32 o                         
   7   3 -23         18.02         16.73         0.79 o                         
   2   4 -23       1729.99       1846.39         9.58 o                         
   3   4 -23         48.69         48.49         4.10 o                         
   4   4 -23        483.89        523.22         3.47 o                         
   5   4 -23          5.26          4.76         1.11 o                         
   6   4 -23         70.50         70.04         2.86 o                         
   7   4 -23        163.00        159.07         1.67 o                         
   0   5 -23        266.43        270.34         4.50 o                         
   1   5 -23          7.80          9.14         1.72 o                         
   2   5 -23          3.00          1.24         2.13 o                         
   3   5 -23         23.64         21.07         1.09 o                         
   4   5 -23          1.67          1.80         1.12 o                         
   5   5 -23         37.96         41.60         2.55 o                         
   6   5 -23         36.99         42.83         0.85 o                         
   1   6 -23         26.22         23.16         1.26 o                         
   2   6 -23         78.18         82.87         1.51 o                         
   3   6 -23          2.64          1.27         0.99 o                         
   4   6 -23         21.68         25.70         1.34 o                         
   5   6 -23         76.84         86.20         1.14 o                         
   0   7 -23        238.70        219.69         3.85 o                         
   1   7 -23         37.44         33.59         1.45 o                         
   2   7 -23         64.21         72.45         0.95 o                         
   3   7 -23         14.30         12.42         0.87 o                         
   4   7 -23         21.03         27.13         1.37 o                         
   6   0 -22        872.19        825.86         5.41 o                         
   8   0 -22       3496.28       3330.81         7.32 o                         
   5   1 -22         17.63         19.06         3.23 o                         
   6   1 -22         49.26         44.15         1.25 o                         
   7   1 -22        109.13        103.20         1.29 o                         
   8   1 -22        190.46        171.50         1.09 o                         
   4   2 -22        167.18        177.74         3.97 o                         
   5   2 -22         36.09         31.60         3.54 o                         
   6   2 -22          0.30          0.58         0.89 o                         
   7   2 -22         88.99         90.05         1.58 o                         
   8   2 -22         18.68         19.55         0.80 o                         
   3   3 -22        692.71        648.95         6.46 o                         
   4   3 -22          2.37          3.39         2.73 o                         
   5   3 -22        191.18        186.78         3.03 o                         
   6   3 -22          1.89          1.07         1.12 o                         
   7   3 -22         39.29         38.23         1.04 o                         
   0   4 -22          4.61          4.00         2.45 o                         
   2   4 -22       2072.60       2165.14        10.27 o                         
   3   4 -22        163.10        149.90         2.69 o                         
   4   4 -22         95.55         96.52         2.23 o                         
   5   4 -22         76.99         76.97         1.13 o                         
   6   4 -22         39.08         44.93         1.47 o                         
   7   4 -22        110.67        113.36         1.18 o                         
   1   5 -22         22.64         21.85         1.47 o                         
   2   5 -22        150.05        166.13         2.04 o                         
   3   5 -22         18.09         17.62         1.03 o                         
   4   5 -22          0.64          0.80         1.08 o                         
   5   5 -22         22.85         23.27         1.16 o                         
   6   5 -22          2.40          1.72         0.75 o                         
   0   6 -22        360.35        368.32         2.65 o                         
   1   6 -22        387.07        341.62         2.05 o                         
   2   6 -22          1.86         -0.32         1.00 o                         
   3   6 -22         10.51          9.18         1.15 o                         
   4   6 -22         73.48         88.04         2.34 o                         
   5   6 -22          6.65          6.89         0.76 o                         
   2   7 -22        700.45        704.37         2.57 o                         
   3   7 -22          8.92          9.68         1.04 o                         
   4   7 -22         26.63         23.88         1.18 o                         
   0   8 -22         14.73         16.76         1.74 o                         
   1   8 -22         13.58         11.76         0.93 o                         
   6   0 -21       1129.12       1052.32         7.28 o                         
   8   0 -21        826.44        784.62         7.59 o                         
   6   1 -21        189.61        159.92         3.66 o                         
   7   1 -21          2.16          2.99         0.93 o                         
   8   1 -21        156.71        139.55         1.01 o                         
   3   2 -21         59.92         53.59         3.23 o                         
   4   2 -21        161.18        167.36         3.79 o                         
   5   2 -21         19.14         16.98         1.82 o                         
   6   2 -21          0.17         -0.12         0.90 o                         
   7   2 -21         61.31         60.82         1.11 o                         
   8   2 -21          4.20          4.97         0.67 o                         
   3   3 -21       2518.40       2316.59        11.22 o                         
   4   3 -21        744.65        801.95         6.59 o                         
   5   3 -21         50.57         48.34         1.85 o                         
   6   3 -21         13.77         12.85         0.86 o                         
   7   3 -21         53.77         51.60         2.17 o                         
   8   3 -21         20.61         23.52         0.94 o                         
   1   4 -21         46.19         42.41         3.54 o                         
   2   4 -21          1.29          1.96         3.35 o                         
   3   4 -21        275.35        262.98         4.91 o                         
   4   4 -21        162.89        168.10         2.69 o                         
   5   4 -21        287.77        287.39         2.11 o                         
   6   4 -21         83.37         90.14         1.41 o                         
   7   4 -21         39.22         40.26         0.80 o                         
   0   5 -21         91.43         84.82         4.47 o                         
   1   5 -21         66.55         67.84         1.88 o                         
   2   5 -21         14.82         16.86         1.78 o                         
   3   5 -21         60.29         61.11         1.57 o                         
   4   5 -21         23.39         22.96         1.08 o                         
   5   5 -21          9.29          9.70         1.10 o                         
   6   5 -21         87.78         89.90         1.15 o                         
   1   6 -21        408.70        352.56         2.39 o                         
   2   6 -21        376.62        398.09         1.70 o                         
   3   6 -21          4.81          4.34         1.13 o                         
   4   6 -21        113.73        127.73         2.16 o                         
   5   6 -21         58.86         75.05         1.12 o                         
   6   6 -21        119.74        122.33         1.52 o                         
   0   7 -21        555.09        519.01         2.88 o                         
   1   7 -21        218.50        200.52         2.22 o                         
   2   7 -21        202.95        199.57         2.19 o                         
   3   7 -21         18.01         18.34         1.15 o                         
   4   7 -21         67.69         72.08         1.29 o                         
   1   8 -21         15.60         14.24         1.36 o                         
   2   8 -21          1.68          2.04         0.82 o                         
   6   0 -20        274.57        319.63         5.40 o                         
   8   0 -20         48.45         60.23         2.61 o                         
   5   1 -20        109.61         96.93         3.79 o                         
   6   1 -20        200.34        178.37         4.29 o                         
   7   1 -20        170.16        168.51         1.85 o                         
   8   1 -20         66.74         75.65         0.92 o                         
   3   2 -20         27.85         32.85         2.79 o                         
   4   2 -20        146.49        146.85         2.57 o                         
   5   2 -20         82.91         84.18         2.59 o                         
   6   2 -20          7.25          5.24         1.98 o                         
   7   2 -20         28.87         29.16         1.02 o                         
   8   2 -20         27.33         24.81         0.75 o                         
   2   3 -20        770.01        794.74         5.66 o                         
   3   3 -20       3715.01       3555.01        13.61 o                         
   4   3 -20         82.64         79.36         2.81 o                         
   5   3 -20         55.52         55.20         2.03 o                         
   6   3 -20         18.86         18.32         0.87 o                         
   7   3 -20         53.36         53.28         1.33 o                         
   8   3 -20          5.54          5.82         0.65 o                         
   0   4 -20         78.56         77.06         4.28 o                         
   2   4 -20       1689.81       1759.63         6.81 o                         
   3   4 -20         29.48         26.02         3.73 o                         
   4   4 -20       2155.17       2351.11        23.16 o                         
   5   4 -20        156.73        151.81         1.91 o                         
   6   4 -20         41.01         43.05         1.14 o                         
   7   4 -20          0.47          0.70         0.65 o                         
   1   5 -20         42.36         40.14         2.24 o                         
   2   5 -20         26.82         27.91         1.76 o                         
   3   5 -20         77.88         76.86         1.64 o                         
   4   5 -20          1.42          1.44         0.99 o                         
   5   5 -20         15.26         16.63         1.34 o                         
   6   5 -20         86.68         88.98         2.42 o                         
   7   5 -20        114.21        116.20         1.16 o                         
   0   6 -20       1219.46       1164.66         4.48 o                         
   1   6 -20        132.60        111.03         2.30 o                         
   2   6 -20        101.53        104.05         1.28 o                         
   3   6 -20         36.00         39.58         1.11 o                         
   4   6 -20         14.96         16.73         1.07 o                         
   5   6 -20         72.45         77.09         1.62 o                         
   6   6 -20        163.99        171.74         2.08 o                         
   1   7 -20        138.51        129.95         1.62 o                         
   2   7 -20        197.60        208.45         1.71 o                         
   3   7 -20         51.20         49.62         2.21 o                         
   4   7 -20         28.45         29.00         1.28 o                         
   5   7 -20         72.03         76.82         2.05 o                         
   0   8 -20         53.54         52.78         1.73 o                         
   1   8 -20         38.31         37.30         0.89 o                         
   2   8 -20        167.64        196.94         2.33 o                         
   3   8 -20         48.11         43.90         1.86 o                         
   6   0 -19       3438.15       3624.74        33.19 o                         
   8   0 -19        632.42        627.86         5.16 o                         
   4   1 -19        270.07        272.18         4.10 o                         
   5   1 -19        100.20         95.44         3.60 o                         
   6   1 -19        663.08        671.35         6.59 o                         
   7   1 -19        397.53        375.58         2.62 o                         
   8   1 -19        127.21        118.55         1.85 o                         
   2   2 -19          1.70          1.61         2.30 o                         
   3   2 -19        189.94        188.18         3.79 o                         
   5   2 -19        123.80        120.97         2.46 o                         
   6   2 -19         30.23         29.24         1.55 o                         
   7   2 -19         27.93         27.77         1.14 o                         
   8   2 -19         73.82         81.07         0.96 o                         
   1   3 -19        252.07        218.69         3.66 o                         
   2   3 -19       1418.16       1418.24         5.56 o                         
   3   3 -19       1788.72       1738.93         9.59 o                         
   4   3 -19       2616.23       2771.59        11.59 o                         
   5   3 -19        273.41        252.95         3.46 o                         
   6   3 -19        123.21        128.04         1.50 o                         
   7   3 -19         21.57         21.76         0.87 o                         
   8   3 -19         31.14         28.31         0.64 o                         
   1   4 -19        538.33        486.98         4.28 o                         
   2   4 -19        909.98        933.84         9.38 o                         
   3   4 -19        117.45        114.37         2.50 o                         
   4   4 -19         93.02         93.33         3.73 o                         
   5   4 -19          6.88          6.64         1.83 o                         
   6   4 -19          5.75          7.34         1.05 o                         
   7   4 -19          1.63          0.67         0.98 o                         
   0   5 -19         67.66         65.93         2.92 o                         
   1   5 -19         35.02         28.86         1.53 o                         
   2   5 -19        229.99        239.72         3.42 o                         
   3   5 -19         15.25         18.27         1.79 o                         
   4   5 -19        144.86        153.46         2.54 o                         
   5   5 -19         17.52         19.18         0.98 o                         
   6   5 -19        147.38        156.37         3.60 o                         
   7   5 -19         45.12         44.55         1.32 o                         
   1   6 -19        294.84        246.83         2.54 o                         
   2   6 -19        159.83        157.23         1.84 o                         
   3   6 -19         96.18         95.15         1.31 o                         
   4   6 -19          1.85          2.84         1.05 o                         
   5   6 -19         19.04         23.47         2.86 o                         
   6   6 -19         10.74         10.55         0.74 o                         
   0   7 -19       1726.81       1627.36        11.31 o                         
   1   7 -19         76.53         71.68         1.65 o                         
   2   7 -19          0.83         -0.14         1.19 o                         
   3   7 -19         47.20         52.06         1.67 o                         
   4   7 -19          2.53          2.27         0.97 o                         
   5   7 -19          8.44         10.14         0.80 o                         
   1   8 -19         47.43         46.73         1.02 o                         
   2   8 -19         11.41         10.36         0.90 o                         
   3   8 -19         44.01         43.58         0.92 o                         
   6   0 -18       5811.18       5681.96        17.27 o                         
   8   0 -18         26.73         19.60         1.73 o                         
   3   1 -18        210.06        191.48         3.54 o                         
   4   1 -18         18.77         17.99         1.76 o                         
   5   1 -18         51.23         49.04         2.23 o                         
   6   1 -18        136.74        163.53         2.98 o                         
   7   1 -18        314.79        292.32         2.20 o                         
   8   1 -18         14.77         12.49         1.64 o                         
   9   1 -18         14.51         11.76         0.86 o                         
   2   2 -18        399.32        413.02         3.73 o                         
   3   2 -18        138.40        130.60         2.17 o                         
   4   2 -18        273.22        275.96         4.16 o                         
   5   2 -18         43.89         41.36         2.52 o                         
   6   2 -18         76.40         75.20         2.04 o                         
   7   2 -18         13.68         16.35         0.96 o                         
   8   2 -18         65.73         69.64         1.13 o                         
   1   3 -18        356.53        308.73         8.63 o                         
   2   3 -18        378.09        388.69         3.31 o                         
   3   3 -18        323.61        317.02         3.84 o                         
   4   3 -18          2.35          2.37         2.78 o                         
   6   3 -18         17.17         18.01         1.98 o                         
   7   3 -18          0.24          0.47         0.83 o                         
   8   3 -18        202.38        215.18         1.23 o                         
   0   4 -18         13.89         17.13         2.05 o                         
   2   4 -18        679.39        738.49         5.49 o                         
   3   4 -18        410.47        385.11         3.08 o                         
   5   4 -18        115.89        106.25         2.83 o                         
   6   4 -18        102.98        107.46         1.44 o                         
   7   4 -18         11.61         15.58         2.42 o                         
   8   4 -18         10.00         10.90         0.77 o                         
   1   5 -18        116.18        107.21         2.00 o                         
   2   5 -18         10.87          9.63         1.39 o                         
   3   5 -18          4.67          6.84         1.88 o                         
   4   5 -18        379.33        402.85         2.24 o                         
   5   5 -18         20.99         18.53         1.24 o                         
   6   5 -18         83.35         96.38         1.49 o                         
   7   5 -18          0.51          0.87         0.60 o                         
   0   6 -18         41.22         47.36         2.05 o                         
   1   6 -18        283.27        232.82         2.35 o                         
   2   6 -18         85.35         78.13         1.60 o                         
   3   6 -18        104.91         99.88         1.49 o                         
   4   6 -18         10.51         11.09         1.12 o                         
   5   6 -18         43.43         41.58         1.38 o                         
   6   6 -18        708.53        766.10         5.03 o                         
   1   7 -18        136.94        122.87         1.39 o                         
   2   7 -18        296.07        283.61         2.71 o                         
   3   7 -18         10.67         12.50         1.17 o                         
   4   7 -18          0.78          1.77         1.43 o                         
   5   7 -18          9.30         10.55         0.84 o                         
   0   8 -18         43.36         29.25         1.51 o                         
   1   8 -18         89.14         86.84         1.26 o                         
   2   8 -18        135.11        129.66         1.30 o                         
   3   8 -18         31.98         35.59         1.13 o                         
   8   0 -17        240.11        235.09         3.54 o                         
   3   1 -17        354.33        344.79         3.76 o                         
   4   1 -17          2.17         -0.19         2.11 o                         
   6   1 -17         73.78         68.73         2.57 o                         
   7   1 -17        155.43        146.07         2.14 o                         
   8   1 -17        287.21        268.81         2.85 o                         
   9   1 -17         52.91         46.27         1.03 o                         
   2   2 -17         96.70        110.66         2.42 o                         
   3   2 -17         90.66         89.44         1.85 o                         
   4   2 -17         28.10         33.59         2.61 o                         
   5   2 -17         41.60         40.30         3.73 o                         
   6   2 -17        177.25        186.06         4.22 o                         
   7   2 -17          9.95         11.44         1.04 o                         
   8   2 -17         66.65         70.94         1.91 o                         
   9   2 -17         38.47         32.85         1.30 o                         
   0   3 -17        134.67        139.98         3.17 o                         
   1   3 -17         45.83         40.22         2.01 o                         
   2   3 -17        598.09        703.95         4.23 o                         
   3   3 -17        712.10        686.30        12.80 o                         
   4   3 -17       5653.92       5989.31        50.76 o                         
   5   3 -17        859.49        835.40         7.27 o                         
   6   3 -17         37.09         39.99         1.88 o                         
   7   3 -17          5.75          7.38         0.92 o                         
   8   3 -17         31.84         32.36         0.77 o                         
   1   4 -17        583.92        551.07         7.02 o                         
   2   4 -17        588.40        662.35         4.97 o                         
   3   4 -17        375.89        345.94         4.18 o                         
   4   4 -17       1723.11       1822.41         9.89 o                         
   5   4 -17         68.83         65.02         1.79 o                         
   6   4 -17          0.48          0.11         0.90 o                         
   7   4 -17          3.28          4.50         0.98 o                         
   8   4 -17         32.48         28.59         0.64 o                         
   0   5 -17        461.15        495.18         4.37 o                         
   1   5 -17         53.99         50.10         1.28 o                         
   2   5 -17         13.16         10.98         1.43 o                         
   3   5 -17          5.32          5.34         3.17 o                         
   4   5 -17         52.61         57.81         1.61 o                         
   5   5 -17         42.00         41.13         1.33 o                         
   6   5 -17         52.48         53.07         1.26 o                         
   7   5 -17          9.59         11.43         0.75 o                         
   1   6 -17          5.46          2.79         1.23 o                         
   2   6 -17          5.36          2.86         1.43 o                         
   3   6 -17         59.66         60.85         1.77 o                         
   4   6 -17        107.71        114.79         1.30 o                         
   5   6 -17        621.74        592.86         3.01 o                         
   6   6 -17         24.76         25.91         0.89 o                         
   0   7 -17        111.33        101.32         2.47 o                         
   1   7 -17         44.11         46.16         1.30 o                         
   2   7 -17         48.45         49.96         1.12 o                         
   3   7 -17         51.92         52.32         1.12 o                         
   4   7 -17          1.57          4.84         2.61 o                         
   5   7 -17        139.66        138.31         3.17 o                         
   1   8 -17        137.97        126.81         3.54 o                         
   2   8 -17          0.71          1.45         0.83 o                         
   3   8 -17         66.32         61.86         1.38 o                         
   4   8 -17        110.54        109.05         2.05 o                         
   8   0 -16          6.40          6.12         1.27 o                         
   2   1 -16        187.35        215.27         4.16 o                         
   3   1 -16        406.68        409.39         3.04 o                         
   4   1 -16        219.47        227.50         3.79 o                         
   6   1 -16        419.64        415.92         5.40 o                         
   7   1 -16         88.79         88.80         3.66 o                         
   8   1 -16          2.53          1.22         1.01 o                         
   9   1 -16         57.25         48.59         0.77 o                         
   2   2 -16        197.70        191.54         3.04 o                         
   3   2 -16        233.38        212.49         2.38 o                         
   4   2 -16        267.37        257.02         4.16 o                         
   5   2 -16        208.30        198.99         4.66 o                         
   6   2 -16         10.87         13.66         2.06 o                         
   7   2 -16         25.09         27.45         1.12 o                         
   8   2 -16          5.00          5.92         1.40 o                         
   9   2 -16         44.04         42.34         1.21 o                         
   1   3 -16        491.29        451.78         9.30 o                         
   2   3 -16         40.51         50.75         2.16 o                         
   3   3 -16        603.49        600.62         5.28 o                         
   4   3 -16       3130.97       3149.95        12.29 o                         
   5   3 -16        149.40        150.32         2.81 o                         
   6   3 -16         25.90         20.22         1.58 o                         
   7   3 -16          5.28          7.04         0.96 o                         
   8   3 -16          1.30          1.17         0.67 o                         
   0   4 -16         16.72         12.26         2.21 o                         
   1   4 -16        278.33        267.74         3.44 o                         
   2   4 -16        731.37        761.50         7.42 o                         
   3   4 -16        317.24        295.79         3.89 o                         
   4   4 -16       3170.90       3379.55        19.83 o                         
   5   4 -16          7.29          7.02         1.76 o                         
   6   4 -16          4.13          4.03         1.03 o                         
   7   4 -16         81.79         78.61         1.16 o                         
   8   4 -16         27.89         30.65         0.63 o                         
   1   5 -16          2.39          2.09         1.40 o                         
   2   5 -16         42.04         48.59         1.29 o                         
   3   5 -16         23.76         21.22         1.91 o                         
   4   5 -16         69.22         66.27         1.55 o                         
   5   5 -16         17.76         16.17         1.17 o                         
   6   5 -16          7.08          5.59         1.07 o                         
   7   5 -16         14.92         15.43         0.85 o                         
   0   6 -16         10.30          9.62         4.04 o                         
   1   6 -16        292.99        236.68         4.05 o                         
   2   6 -16          8.35          9.24         1.23 o                         
   3   6 -16         40.35         41.97         1.69 o                         
   4   6 -16          2.49          1.75         0.98 o                         
   5   6 -16       1430.86       1396.90         3.34 o                         
   6   6 -16        308.23        329.31         2.29 o                         
   1   7 -16        105.03         89.26         1.71 o                         
   2   7 -16          9.54          5.00         0.94 o                         
   3   7 -16         62.69         58.23         1.28 o                         
   4   7 -16        279.89        300.21         2.20 o                         
   5   7 -16        530.04        508.31         2.36 o                         
   0   8 -16          2.23          2.03         2.04 o                         
   1   8 -16         81.09         75.84         2.03 o                         
   2   8 -16         29.29         27.64         1.08 o                         
   3   8 -16         67.09         62.18         1.16 o                         
   4   8 -16          4.14          5.45         0.81 o                         
   2   0 -15       8250.61       9430.13        15.76 o                         
   8   0 -15        798.60        837.17         4.51 o                         
   2   1 -15        521.49        654.16         8.76 o                         
   3   1 -15        142.18        135.48         2.13 o                         
   4   1 -15         27.68         22.10         2.67 o                         
   5   1 -15         65.36         63.58         2.79 o                         
   6   1 -15       1401.20       1507.72         6.03 o                         
   7   1 -15        133.31        132.46         2.90 o                         
   8   1 -15        292.84        273.18         3.26 o                         
   9   1 -15         30.97         29.88         0.75 o                         
   1   2 -15        819.31        798.08         5.22 o                         
   3   2 -15        130.00        128.80         2.59 o                         
   5   2 -15        131.08        116.78         3.13 o                         
   6   2 -15        182.92        186.50         4.10 o                         
   7   2 -15          4.08          4.82         0.96 o                         
   8   2 -15          5.84          4.55         0.97 o                         
   9   2 -15         70.51         59.80         0.88 o                         
   0   3 -15        321.87        343.03         5.65 o                         
   1   3 -15       1506.65       1401.99        17.49 o                         
   2   3 -15         17.25         25.53         1.83 o                         
   3   3 -15        179.99        171.41         3.73 o                         
   4   3 -15         65.91         67.16         1.64 o                         
   5   3 -15        461.32        424.61        13.45 o                         
   6   3 -15          4.76          4.11         1.54 o                         
   7   3 -15          5.11          4.46         0.88 o                         
   8   3 -15        140.72        134.05         1.89 o                         
   1   4 -15        342.94        317.87         2.59 o                         
   2   4 -15        777.62        792.63         4.40 o                         
   3   4 -15         75.80         72.02         1.97 o                         
   4   4 -15        806.14        840.06         5.99 o                         
   5   4 -15        106.32        104.18         2.61 o                         
   6   4 -15          2.60          2.23         1.41 o                         
   7   4 -15        313.11        308.64         1.97 o                         
   8   4 -15        183.31        193.74         1.44 o                         
   0   5 -15         24.51         20.46         1.85 o                         
   1   5 -15         63.17         58.49         1.47 o                         
   2   5 -15        168.98        167.04         1.75 o                         
   3   5 -15         85.23         82.19         1.49 o                         
   4   5 -15        155.18        168.64         2.94 o                         
   5   5 -15          1.82         -2.50         2.50 o                         
   6   5 -15        168.78        177.33         1.69 o                         
   7   5 -15         16.85         13.88         0.92 o                         
   1   6 -15        586.20        433.69         3.66 o                         
   2   6 -15         45.72         34.63         1.55 o                         
   3   6 -15         39.49         34.70         1.36 o                         
   4   6 -15        307.99        328.76         1.84 o                         
   5   6 -15        812.47        798.31         5.21 o                         
   6   6 -15         40.03         49.37         1.48 o                         
   7   6 -15         58.27         62.53         1.27 o                         
   0   7 -15       2248.34       2046.96        19.62 o                         
   1   7 -15        458.68        385.35         2.19 o                         
   2   7 -15        677.49        606.84         2.93 o                         
   3   7 -15          4.34          4.70         1.16 o                         
   4   7 -15        644.95        697.32         3.61 o                         
   5   7 -15        442.26        425.72         2.32 o                         
   6   7 -15        719.86        713.25        34.92 o                         
   1   8 -15         16.03         17.60         1.36 o                         
   2   8 -15        253.25        272.90         3.07 o                         
   3   8 -15         10.79         11.03         0.83 o                         
   4   8 -15         29.13         25.57         0.81 o                         
   2   0 -14        327.00        381.27         4.22 o                         
   8   0 -14        762.89        735.14         5.90 o                         
   1   1 -14        147.64        169.86         3.85 o                         
   2   1 -14       1528.57       1831.41         7.78 o                         
   4   1 -14        118.59        143.14         3.17 o                         
   6   1 -14         23.67         26.76         3.35 o                         
   7   1 -14         88.35         84.36         3.26 o                         
   8   1 -14         20.01         16.65         1.42 o                         
   9   1 -14          5.54          5.44         0.55 o                         
   1   2 -14        810.01        809.74         5.16 o                         
   3   2 -14          7.17          5.67         1.39 o                         
   4   2 -14         86.83         93.91         2.08 o                         
   5   2 -14         14.78         14.67         2.92 o                         
   6   2 -14         40.09         44.02         2.08 o                         
   7   2 -14         64.91         61.80         2.47 o                         
   8   2 -14         86.39         93.16         1.25 o                         
   9   2 -14         44.82         40.31         1.48 o                         
   1   3 -14       1084.69       1062.35        34.58 o                         
   2   3 -14       4134.73       4383.56        27.16 o                         
   3   3 -14        100.10         95.03         1.71 o                         
   4   3 -14        590.12        608.40         4.22 o                         
   5   3 -14       2162.46       2051.65        10.52 o                         
   6   3 -14        470.74        532.62         2.96 o                         
   7   3 -14         14.28         15.67         1.01 o                         
   8   3 -14        337.63        365.59         4.10 o                         
   9   3 -14         97.92         90.73         1.68 o                         
   0   4 -14         19.43         18.05         1.93 o                         
   1   4 -14         57.51         48.70         1.48 o                         
   2   4 -14       1019.95       1170.54         4.79 o                         
   3   4 -14         40.84         37.86         1.71 o                         
   4   4 -14        736.60        768.22         6.56 o                         
   5   4 -14         21.05         19.77         2.28 o                         
   6   4 -14       1029.85       1117.92        12.01 o                         
   7   4 -14        253.50        257.69         2.35 o                         
   8   4 -14        392.80        383.77         2.77 o                         
   1   5 -14         43.39         41.21         1.11 o                         
   2   5 -14        338.70        332.96         3.00 o                         
   3   5 -14         65.82         68.82         1.72 o                         
   4   5 -14        147.11        148.67         3.66 o                         
   5   5 -14         35.25         35.19         1.67 o                         
   6   5 -14         28.92         29.92         0.96 o                         
   7   5 -14          1.22          0.48         1.10 o                         
   8   5 -14          1.33          1.04         0.77 o                         
   0   6 -14       1084.52       1045.36         7.11 o                         
   1   6 -14        223.86        172.32         2.37 o                         
   2   6 -14         53.66         39.80         2.25 o                         
   3   6 -14         96.79         80.20         1.70 o                         
   4   6 -14        223.13        231.06         2.27 o                         
   5   6 -14         15.07         13.22         1.24 o                         
   6   6 -14          3.23          3.97         2.36 o                         
   7   6 -14         43.83         47.58         1.28 o                         
   1   7 -14        480.89        423.35         2.59 o                         
   2   7 -14          2.37          1.87         0.95 o                         
   3   7 -14          7.75          6.62         1.09 o                         
   4   7 -14         72.66         77.79         1.55 o                         
   5   7 -14         38.62         36.18         1.09 o                         
   6   7 -14          0.90          1.80         0.86 o                         
   0   8 -14         51.33         51.93         1.43 o                         
   1   8 -14          1.49          1.03         1.00 o                         
   2   8 -14        191.39        198.51         1.84 o                         
   3   8 -14         11.53         10.72         1.06 o                         
   4   8 -14          8.14         14.68         0.88 o                         
   1   9 -14         63.66         66.12         1.06 o                         
   2   9 -14          3.71          5.50         0.73 o                         
   2   0 -13       1281.63       1352.17         4.42 o                         
   4   0 -13      11079.15      11880.12        18.14 o                         
   8   0 -13          2.21          3.55         1.61 o                         
   2   1 -13        964.34       1004.01         5.91 o                         
   3   1 -13        300.03        289.92         4.29 o                         
   4   1 -13       1449.21       1580.21        19.26 o                         
   5   1 -13        749.29        815.50         6.28 o                         
   6   1 -13         86.36        101.11         2.49 o                         
   7   1 -13         16.00         14.95         2.24 o                         
   8   1 -13         35.15         38.77         1.15 o                         
   9   1 -13          7.86          6.32         0.64 o                         
   2   2 -13        320.80        339.18         4.72 o                         
   3   2 -13        283.99        237.85         2.63 o                         
   4   2 -13          5.84          6.27         1.45 o                         
   5   2 -13        138.49        140.62         2.18 o                         
   6   2 -13        382.59        415.23         3.16 o                         
   7   2 -13        229.77        219.51         3.42 o                         
   8   2 -13         75.71         71.93         1.66 o                         
   9   2 -13         26.95         26.29         1.21 o                         
   0   3 -13         91.47         81.86         2.57 o                         
   1   3 -13         86.28         87.01         2.40 o                         
   2   3 -13       1482.41       1583.98        13.42 o                         
   3   3 -13        352.08        312.75         6.71 o                         
   4   3 -13        455.21        457.54         5.29 o                         
   5   3 -13       2104.58       2079.40         6.65 o                         
   6   3 -13       1458.28       1562.61         5.31 o                         
   7   3 -13         34.23         32.51         1.31 o                         
   8   3 -13          8.93          8.32         0.95 o                         
   9   3 -13         50.78         45.75         1.01 o                         
   1   4 -13        192.00        200.18         2.76 o                         
   2   4 -13        266.68        338.27         2.19 o                         
   3   4 -13         88.21         78.95         1.86 o                         
   4   4 -13        275.34        287.38         4.20 o                         
   5   4 -13         36.13         31.60         5.03 o                         
   6   4 -13        962.71       1032.25         7.11 o                         
   7   4 -13         33.99         38.78         2.11 o                         
   8   4 -13         28.30         27.06         0.77 o                         
   0   5 -13        616.95        589.69         3.64 o                         
   1   5 -13          8.79          7.38         1.09 o                         
   2   5 -13        201.96        227.22         1.70 o                         
   3   5 -13         22.04         19.77         1.29 o                         
   5   5 -13         24.93         26.07         1.74 o                         
   6   5 -13         19.65         18.57         0.96 o                         
   7   5 -13          8.60         10.99         2.17 o                         
   8   5 -13         64.04         67.19         2.11 o                         
   1   6 -13         79.71         67.82         1.41 o                         
   2   6 -13        303.25        315.79         2.80 o                         
   3   6 -13        358.37        299.98         1.97 o                         
   4   6 -13         72.58         79.87         1.93 o                         
   5   6 -13        827.35        800.37         4.23 o                         
   6   6 -13        323.02        340.86         2.57 o                         
   7   6 -13         47.73         52.41         1.86 o                         
   0   7 -13          1.60          1.44         2.74 o                         
   1   7 -13        287.01        279.08         1.95 o                         
   2   7 -13         97.40         72.90         1.33 o                         
   3   7 -13        117.53         95.70         1.39 o                         
   4   7 -13       1248.27       1323.29         5.92 o                         
   5   7 -13        195.98        187.57         4.16 o                         
   6   7 -13        748.37        785.71         6.53 o                         
   1   8 -13          1.47          2.70         1.36 o                         
   2   8 -13         11.29         18.38         1.43 o                         
   3   8 -13         25.92         26.02         1.86 o                         
   4   8 -13         12.58         15.69         0.94 o                         
   0   9 -13        581.48        689.88         3.33 o                         
   1   9 -13        101.63        109.03         1.19 o                         
   2   9 -13          1.13          1.15         0.64 o                         
   2   0 -12      10662.61      11198.42        14.70 o                         
   4   0 -12      19884.29      21411.36        25.45 o                         
   8   0 -12         20.18         17.25         1.65 o                         
   1   1 -12       1009.56        913.42         5.23 o                         
   2   1 -12        305.16        265.31        11.52 o                         
   3   1 -12         24.74         23.16         3.41 o                         
   4   1 -12       3530.09       3748.52        11.17 o                         
   5   1 -12        663.16        720.38         6.53 o                         
   6   1 -12        184.26        197.31         4.38 o                         
   7   1 -12         15.66         16.21         2.98 o                         
   8   1 -12        155.80        166.52         1.70 o                         
   9   1 -12         42.54         38.84         0.93 o                         
   0   2 -12        556.54        581.07        10.57 o                         
   1   2 -12        495.87        460.42         5.16 o                         
   2   2 -12        262.48        288.62         3.88 o                         
   3   2 -12        433.50        401.37         2.88 o                         
   4   2 -12         61.78         63.26         1.46 o                         
   5   2 -12        162.67        160.31         1.76 o                         
   6   2 -12         65.11         72.15         1.60 o                         
   7   2 -12        285.63        270.35         3.40 o                         
   8   2 -12         85.54         85.09         1.32 o                         
   9   2 -12         20.89         20.98         0.89 o                         
   1   3 -12        590.77        614.74        11.35 o                         
   2   3 -12          7.51          4.38         2.25 o                         
   3   3 -12        812.06        732.47         9.66 o                         
   4   3 -12        252.17        278.53         2.02 o                         
   5   3 -12        529.97        515.89         3.66 o                         
   6   3 -12        227.72        251.24         4.22 o                         
   7   3 -12        407.92        405.39         6.14 o                         
   8   3 -12          4.07          4.04         0.90 o                         
   9   3 -12          2.91          3.17         0.85 o                         
   0   4 -12       1321.80       1604.52        13.85 o                         
   1   4 -12        772.01        764.89         4.78 o                         
   2   4 -12        236.18        279.28         1.86 o                         
   3   4 -12         54.68         50.28         1.26 o                         
   4   4 -12         65.84         67.07         2.48 o                         
   5   4 -12        120.61        123.49         2.24 o                         
   6   4 -12          9.69         10.91         1.80 o                         
   7   4 -12         33.49         33.67         0.99 o                         
   8   4 -12        170.55        172.14         2.95 o                         
   1   5 -12         99.70         91.59         1.45 o                         
   2   5 -12         77.00         79.23         1.42 o                         
   3   5 -12         30.95         34.09         1.69 o                         
   4   5 -12         37.80         42.47         1.69 o                         
   5   5 -12         15.37         15.22         1.53 o                         
   6   5 -12         67.98         70.58         1.30 o                         
   7   5 -12         11.22         12.56         1.82 o                         
   8   5 -12          0.18          0.81         1.74 o                         
   0   6 -12          0.21          3.18         1.98 o                         
   1   6 -12        203.57        178.97         1.90 o                         
   2   6 -12          6.68          7.67         1.22 o                         
   3   6 -12        338.39        255.64         5.34 o                         
   4   6 -12        473.06        470.99         3.02 o                         
   5   6 -12       1174.39       1098.50         3.24 o                         
   6   6 -12          0.21          2.39         1.44 o                         
   7   6 -12          7.33          6.80         1.00 o                         
   1   7 -12        203.24        205.17         2.04 o                         
   2   7 -12       1377.87       1246.77         6.98 o                         
   3   7 -12        342.30        292.92         1.89 o                         
   4   7 -12        379.88        440.11         2.51 o                         
   6   7 -12        251.26        275.66         2.03 o                         
   0   8 -12        838.04        828.84         4.35 o                         
   1   8 -12          3.03          0.94         1.38 o                         
   2   8 -12         43.74         33.19         1.20 o                         
   3   8 -12          2.23          0.71         1.71 o                         
   4   8 -12         61.84         59.07         0.96 o                         
   5   8 -12          4.44          2.96         0.84 o                         
   1   9 -12         28.49         27.33         0.94 o                         
   2   9 -12         90.33        106.68         1.07 o                         
   2   0 -11       7984.19       8689.66        65.88 o                         
   4   0 -11          3.24          4.10         2.73 o                         
   6   0 -11         81.08         69.79         4.22 o                         
   8   0 -11        316.21        308.08         2.15 o                         
   0   1 -11       3240.87       3007.91         7.20 o                         
   1   1 -11       1680.76       1629.66         6.73 o                         
   2   1 -11        171.86        160.37         2.75 o                         
   3   1 -11        329.13        349.82         5.69 o                         
   4   1 -11        523.47        602.64         4.02 o                         
   6   1 -11        222.51        251.62         3.11 o                         
   7   1 -11         18.09         19.80         2.80 o                         
   8   1 -11          1.00         -0.17         1.31 o                         
   9   1 -11        103.18         98.35         2.02 o                         
   1   2 -11         12.03          9.19         3.48 o                         
   2   2 -11        191.45        190.99         3.35 o                         
   3   2 -11        252.49        238.29         2.25 o                         
   4   2 -11          0.62          1.47         0.88 o                         
   5   2 -11         44.10         48.42         1.35 o                         
   6   2 -11         44.48         46.87         1.60 o                         
   7   2 -11        139.21        139.71         3.24 o                         
   8   2 -11        161.96        182.40         2.11 o                         
   9   2 -11         39.88         37.18         0.88 o                         
   0   3 -11      13000.00      14437.40        59.88 o                         
   1   3 -11       1188.12       1237.95        26.96 o                         
   2   3 -11        843.93        926.84         4.33 o                         
   3   3 -11        598.70        525.73         4.71 o                         
   4   3 -11         55.31         55.22         2.16 o                         
   5   3 -11         43.35         49.19         1.44 o                         
   6   3 -11       3828.27       4255.65        12.56 o                         
   7   3 -11       1096.87       1055.06        17.55 o                         
   8   3 -11        359.41        354.82         3.11 o                         
   9   3 -11         16.12         16.03         0.85 o                         
   1   4 -11        701.36        683.81         2.48 o                         
   2   4 -11         57.09         56.40         1.34 o                         
   3   4 -11         63.08         56.74         1.83 o                         
   4   4 -11          0.70         -0.72         1.32 o                         
   5   4 -11        184.35        181.41         2.10 o                         
   6   4 -11        570.19        641.08         2.88 o                         
   7   4 -11         96.89         83.97         1.21 o                         
   0   5 -11        139.05        156.30         1.93 o                         
   1   5 -11        100.15         87.49         1.16 o                         
   2   5 -11          4.49          4.91         1.09 o                         
   3   5 -11         22.85         22.12         1.91 o                         
   4   5 -11         86.03         81.99         1.77 o                         
   5   5 -11         10.79         13.41         1.67 o                         
   6   5 -11         84.15         89.18         1.33 o                         
   7   5 -11         23.70         23.09         1.55 o                         
   8   5 -11         56.31         61.91         2.05 o                         
   1   6 -11        120.69        111.74         1.54 o                         
   2   6 -11          2.59          2.44         1.19 o                         
   3   6 -11        664.80        577.87         6.28 o                         
   4   6 -11          3.44          9.01         1.80 o                         
   5   6 -11        326.80        298.27         1.95 o                         
   6   6 -11         50.41         51.01         1.68 o                         
   7   6 -11          3.88          3.47         1.05 o                         
   0   7 -11          1.04          0.85         2.41 o                         
   1   7 -11        206.86        216.91         1.95 o                         
   2   7 -11        131.41        104.61         1.91 o                         
   3   7 -11        413.67        391.77         2.23 o                         
   4   7 -11        127.54        122.41         1.47 o                         
   5   7 -11         71.49         70.69         2.44 o                         
   6   7 -11          0.09          0.35         1.10 o                         
   1   8 -11         42.63         34.80         1.62 o                         
   2   8 -11         13.54         12.64         1.29 o                         
   3   8 -11          6.71          5.26         1.31 o                         
   4   8 -11         31.98         28.77         0.82 o                         
   5   8 -11          9.21          8.91         0.95 o                         
   0   9 -11        381.08        417.45         2.96 o                         
   1   9 -11         97.59        110.71         1.26 o                         
   2   9 -11         69.68         77.82         1.03 o                         
   3   9 -11          4.40          3.66         0.80 o                         
   2   0 -10       2959.26       3050.53        31.57 o                         
   4   0 -10      16999.19      18734.41        35.53 o                         
   6   0 -10       1068.29       1129.68         7.65 o                         
   8   0 -10        135.14        153.10         1.81 o                         
   1   1 -10       1618.68       1464.83         6.17 o                         
   2   1 -10        326.94        308.89         2.45 o                         
   3   1 -10       1151.93       1189.50        13.70 o                         
   4   1 -10        119.09        118.10         2.56 o                         
   5   1 -10        219.89        239.98         2.80 o                         
   6   1 -10          5.16          3.74         2.48 o                         
   7   1 -10         22.13         20.12         3.23 o                         
   8   1 -10        201.77        209.89         2.73 o                         
   9   1 -10         87.36         85.43         1.97 o                         
   0   2 -10        391.55        410.46         2.61 o                         
   1   2 -10        434.52        398.32         5.96 o                         
   2   2 -10         32.53         42.22         1.99 o                         
   3   2 -10        419.90        386.32         5.97 o                         
   4   2 -10          7.09          7.72         1.10 o                         
   5   2 -10        206.67        222.30         1.86 o                         
   6   2 -10        316.76        336.27         2.72 o                         
   7   2 -10         77.78         79.42         2.05 o                         
   8   2 -10         48.18         46.71         1.36 o                         
   9   2 -10         45.89         43.12         1.64 o                         
   1   3 -10       1281.52       1304.89        16.34 o                         
   2   3 -10         70.62         78.76         1.83 o                         
   3   3 -10        154.06        137.36         1.55 o                         
   4   3 -10         64.80         60.33         1.33 o                         
   5   3 -10        124.52        126.73         1.58 o                         
   6   3 -10       1953.95       2105.84         7.22 o                         
   7   3 -10        556.80        556.54         4.81 o                         
   8   3 -10        150.35        164.73         1.76 o                         
   9   3 -10          9.72          9.19         0.90 o                         
   0   4 -10       2751.91       3177.73        24.10 o                         
   1   4 -10        316.15        292.65         3.10 o                         
   2   4 -10         90.08        108.45         1.62 o                         
   3   4 -10        153.50        147.19         2.07 o                         
   4   4 -10         91.56         99.15         1.61 o                         
   5   4 -10        154.53        144.86         2.18 o                         
   6   4 -10       2582.49       2689.72        13.77 o                         
   7   4 -10         67.97         65.44         1.61 o                         
   9   4 -10         90.87         70.67         1.99 o                         
   1   5 -10         28.09         23.78         1.21 o                         
   2   5 -10         77.29         92.14         1.09 o                         
   3   5 -10         24.21         19.28         1.66 o                         
   4   5 -10        117.73        128.11         1.90 o                         
   5   5 -10         18.40         19.04         1.36 o                         
   6   5 -10         28.74         28.64         1.33 o                         
   7   5 -10         21.15         19.58         1.27 o                         
   8   5 -10          5.48          4.87         1.00 o                         
   0   6 -10        302.80        298.93         3.22 o                         
   1   6 -10         52.77         52.39         1.36 o                         
   2   6 -10          6.08          4.05         1.25 o                         
   3   6 -10       2880.11       2670.16        24.38 o                         
   4   6 -10        120.66        144.39         2.00 o                         
   5   6 -10          1.68          1.35         1.05 o                         
   6   6 -10         90.54         95.46         1.70 o                         
   7   6 -10         27.38         23.01         1.24 o                         
   1   7 -10        156.85        160.40         1.81 o                         
   2   7 -10        888.24        888.07         4.34 o                         
   3   7 -10        810.51        788.71         4.00 o                         
   4   7 -10       1404.07       1562.52         4.22 o                         
   5   7 -10          4.41          5.53         3.04 o                         
   6   7 -10         15.42         15.66         1.40 o                         
   0   8 -10        155.16        147.75         1.96 o                         
   1   8 -10         67.59         64.96         1.15 o                         
   2   8 -10          7.38          6.85         1.57 o                         
   3   8 -10          5.57          5.65         0.99 o                         
   4   8 -10          9.87          9.42         0.77 o                         
   5   8 -10         39.98         35.46         1.04 o                         
   1   9 -10        209.49        222.83         1.78 o                         
   2   9 -10        247.76        262.38         1.45 o                         
   3   9 -10          4.50          4.27         0.67 o                         
   2   0  -9       5682.84       5666.63         9.19 o                         
   4   0  -9       1398.24       1387.38         7.13 o                         
   6   0  -9        165.59        183.37         2.98 o                         
   8   0  -9        124.17        133.33         5.53 o                         
   0   1  -9       1679.48       1652.88         4.99 o                         
   1   1  -9        542.64        493.69         2.99 o                         
   2   1  -9       1652.41       1698.16        31.97 o                         
   3   1  -9        849.00        876.79        15.42 o                         
   4   1  -9       2142.64       2495.82         9.17 o                         
   5   1  -9        619.51        655.66         6.64 o                         
   6   1  -9         12.99         11.83         1.68 o                         
   7   1  -9         43.42         47.19         3.29 o                         
   8   1  -9         30.19         31.04         1.45 o                         
   9   1  -9         48.26         41.04         2.48 o                         
   1   2  -9        527.52        467.50         9.62 o                         
   2   2  -9        935.38        965.69         3.16 o                         
   3   2  -9        706.75        621.81         6.18 o                         
   4   2  -9         54.01         38.17         1.25 o                         
   5   2  -9        265.54        280.72         2.44 o                         
   6   2  -9         16.56         17.60         2.14 o                         
   7   2  -9         29.56         27.77         2.09 o                         
   8   2  -9         12.14         14.68         1.34 o                         
   9   2  -9         16.29         18.69         1.80 o                         
   0   3  -9        700.18        827.18         8.15 o                         
   1   3  -9       3328.42       3207.23        24.63 o                         
   2   3  -9        258.01        278.67         2.39 o                         
   3   3  -9         23.93         23.28         1.30 o                         
   4   3  -9        447.46        445.64         2.43 o                         
   5   3  -9         25.65         29.63         1.34 o                         
   6   3  -9        126.51        125.55         1.58 o                         
   7   3  -9         30.38         34.29         2.01 o                         
   8   3  -9         92.59         99.04         4.16 o                         
   9   3  -9          1.61          2.20         1.40 o                         
   1   4  -9        283.23        279.86         3.35 o                         
   2   4  -9          3.31          3.31         1.08 o                         
   3   4  -9        239.08        236.92         2.12 o                         
   4   4  -9        196.27        177.70         2.23 o                         
   5   4  -9        117.62        111.69         2.14 o                         
   6   4  -9       1351.84       1502.90        14.30 o                         
   7   4  -9         85.31         79.50         1.74 o                         
   8   4  -9          5.50          5.62         1.80 o                         
   9   4  -9        153.63        141.93         3.85 o                         
   0   5  -9        423.93        492.44         4.63 o                         
   1   5  -9         89.77         83.03         2.24 o                         
   2   5  -9        109.95         91.54         1.27 o                         
   3   5  -9         23.37         20.79         1.36 o                         
   4   5  -9        116.36        115.65         1.72 o                         
   5   5  -9         80.06         81.53         3.17 o                         
   6   5  -9          3.01          0.25         3.29 o                         
   7   5  -9          0.89          0.19         1.67 o                         
   8   5  -9          6.64          5.54         1.12 o                         
   1   6  -9         61.07         60.32         1.54 o                         
   2   6  -9        376.88        326.02         1.67 o                         
   3   6  -9       3511.46       3209.58        14.64 o                         
   4   6  -9          7.52          4.62         1.56 o                         
   5   6  -9         15.53         14.18         1.28 o                         
   6   6  -9         66.81         81.80         1.77 o                         
   7   6  -9         48.18         44.77         1.58 o                         
   0   7  -9         53.45         46.36         2.83 o                         
   1   7  -9         76.69         65.41         1.76 o                         
   2   7  -9        116.66        138.12         2.02 o                         
   3   7  -9       1001.89        921.22         4.92 o                         
   4   7  -9       3629.09       3641.38        11.62 o                         
   5   7  -9         43.82         46.90         1.40 o                         
   6   7  -9         67.08         60.94         1.61 o                         
   1   8  -9         19.67         18.78         1.07 o                         
   2   8  -9          2.46          3.35         1.32 o                         
   3   8  -9         53.13         53.88         1.33 o                         
   4   8  -9         53.74         68.98         1.70 o                         
   5   8  -9         84.26         74.36         1.26 o                         
   0   9  -9        259.81        264.52         1.49 o                         
   1   9  -9         52.70         45.36         0.97 o                         
   2   9  -9        159.37        180.01         1.24 o                         
   3   9  -9         10.81         10.23         0.65 o                         
   2   0  -8       1096.31       1038.85         5.29 o                         
   4   0  -8       9656.23      10728.13        75.84 o                         
   6   0  -8        221.98        261.98         3.46 o                         
   8   0  -8        313.81        334.06         5.09 o                         
  10   0  -8        297.37        285.25         3.48 o                         
   1   1  -8        318.52        294.59        13.14 o                         
   2   1  -8        629.83        662.60         2.84 o                         
   3   1  -8        137.20        133.80         2.13 o                         
   4   1  -8         77.07        116.24         1.81 o                         
   5   1  -8        527.25        552.44         8.79 o                         
   6   1  -8         25.28         24.45         1.56 o                         
   7   1  -8        129.30        140.79         3.53 o                         
   8   1  -8        118.96        128.87         2.27 o                         
   9   1  -8         11.58         11.56         1.08 o                         
   0   2  -8       2231.66       2348.05        12.06 o                         
   1   2  -8        250.63        233.31         3.68 o                         
   2   2  -8         81.07         62.46         1.47 o                         
   3   2  -8        210.91        177.56         2.14 o                         
   4   2  -8          3.61          3.90         1.19 o                         
   5   2  -8         78.14         81.59         2.61 o                         
   6   2  -8         59.68         70.74         2.25 o                         
   7   2  -8         27.20         26.74         1.80 o                         
   8   2  -8          6.32          5.89         0.98 o                         
   1   3  -8       3744.50       3896.02         9.26 o                         
   2   3  -8         41.67         49.71         2.03 o                         
   3   3  -8         72.09         82.93         2.83 o                         
   4   3  -8        327.44        317.75         1.88 o                         
   5   3  -8          3.69          2.87         1.22 o                         
   6   3  -8        337.10        359.45         2.40 o                         
   7   3  -8        805.75        797.36        14.70 o                         
   8   3  -8        526.85        581.76         3.24 o                         
   9   3  -8         44.17         37.51         1.48 o                         
   0   4  -8       9205.44      10991.23        56.83 o                         
   1   4  -8        114.47        112.18         1.38 o                         
   2   4  -8        135.51        132.54         1.24 o                         
   3   4  -8        159.46        158.97         1.62 o                         
   4   4  -8         36.28         37.09         1.35 o                         
   5   4  -8        176.32        147.41         2.71 o                         
   6   4  -8       1053.09       1165.65         7.71 o                         
   7   4  -8        123.37        111.49         2.51 o                         
   8   4  -8        278.22        298.02         3.50 o                         
   9   4  -8        207.27        186.91         1.96 o                         
   1   5  -8         84.94         74.57         1.43 o                         
   2   5  -8          2.15          1.40         0.85 o                         
   3   5  -8         24.19         22.21         1.09 o                         
   4   5  -8        732.14        736.76         5.94 o                         
   6   5  -8         42.11         52.09         2.54 o                         
   7   5  -8          8.85          8.80         1.54 o                         
   8   5  -8         19.45         21.00         1.36 o                         
   0   6  -8         25.31         23.66         2.27 o                         
   1   6  -8        242.23        230.44         2.88 o                         
   2   6  -8       1305.11       1311.80         6.07 o                         
   3   6  -8        890.60        745.52         2.96 o                         
   4   6  -8         11.15          6.44         1.73 o                         
   5   6  -8         36.48         34.31         2.18 o                         
   6   6  -8         28.45         20.54         1.23 o                         
   7   6  -8         47.15         41.48         1.30 o                         
   1   7  -8         62.67         55.64         2.19 o                         
   2   7  -8        318.36        296.88         2.49 o                         
   3   7  -8        367.61        298.85         4.68 o                         
   4   7  -8         49.03         36.42         1.62 o                         
   5   7  -8        113.37        118.52         1.74 o                         
   6   7  -8         53.64         57.86         1.85 o                         
   0   8  -8        658.39        683.52         3.45 o                         
   1   8  -8          0.34          2.20         1.03 o                         
   2   8  -8         44.29         42.81         1.48 o                         
   3   8  -8         46.37         47.29         1.32 o                         
   4   8  -8         18.99         17.01         2.79 o                         
   5   8  -8         65.72         65.27         1.27 o                         
   1   9  -8         26.58         34.59         0.93 o                         
   2   9  -8         64.10         70.42         0.94 o                         
   3   9  -8         23.71         22.30         0.93 o                         
   2   0  -7      60152.25      61163.57       187.58 o                         
   4   0  -7        261.76        276.05         3.60 o                         
   6   0  -7          8.40          1.95         1.82 o                         
   8   0  -7        859.09        941.40         8.45 o                         
  10   0  -7        233.65        202.95         3.11 o                         
   0   1  -7       6606.43       6585.14         8.20 o                         
   1   1  -7        857.95        759.06         4.33 o                         
   2   1  -7       3120.90       3053.48        19.95 o                         
   3   1  -7       1302.82       1201.86         6.35 o                         
   4   1  -7         45.53         38.11         1.55 o                         
   5   1  -7        167.65        168.54         1.52 o                         
   6   1  -7          8.87          5.91         1.59 o                         
   7   1  -7        181.40        180.74         3.07 o                         
   8   1  -7          6.54          6.36         0.98 o                         
   9   1  -7         24.76         25.79         1.40 o                         
  10   1  -7         18.40         14.16         1.55 o                         
   1   2  -7       1576.89       1360.64        23.00 o                         
   2   2  -7        118.68        137.39         1.53 o                         
   3   2  -7        311.38        315.56         5.44 o                         
   4   2  -7        165.49        182.76         2.32 o                         
   5   2  -7        151.74        152.65         4.22 o                         
   6   2  -7        115.85        135.16         3.15 o                         
   7   2  -7        121.37        124.44         3.79 o                         
   8   2  -7          1.89          1.25         1.04 o                         
   0   3  -7      12106.41      12802.50       122.46 o                         
   1   3  -7        985.32       1052.00         9.54 o                         
   2   3  -7        385.20        429.00         3.49 o                         
   3   3  -7        512.67        537.18         8.75 o                         
   4   3  -7         20.23         20.98         1.18 o                         
   5   3  -7         18.12         19.66         1.40 o                         
   6   3  -7       1408.78       1566.69        11.27 o                         
   7   3  -7       1387.46       1338.91         7.95 o                         
   8   3  -7       1626.53       1746.05         4.31 o                         
   9   3  -7         41.52         38.25         1.86 o                         
   1   4  -7          7.53          6.75         0.85 o                         
   2   4  -7         49.13         46.35         1.10 o                         
   3   4  -7        258.19        244.40         1.84 o                         
   4   4  -7         51.58         54.97         1.38 o                         
   5   4  -7        173.64        161.33         2.71 o                         
   6   4  -7         13.29         15.90         2.18 o                         
   7   4  -7        142.98        130.47         3.07 o                         
   8   4  -7        845.32        933.69        15.82 o                         
   9   4  -7         56.65         49.86         1.30 o                         
   0   5  -7        334.08        310.12         2.32 o                         
   1   5  -7         54.07         60.04         1.50 o                         
   2   5  -7        302.65        302.32         2.41 o                         
   3   5  -7         51.77         54.68         1.48 o                         
   4   5  -7         10.65         10.84         1.64 o                         
   7   5  -7          3.61          4.39         1.37 o                         
   8   5  -7        147.11        162.42         2.00 o                         
   1   6  -7        781.73        703.05         9.45 o                         
   2   6  -7         34.88         31.05         1.30 o                         
   3   6  -7        430.50        408.98         2.63 o                         
   4   6  -7        432.08        445.20         4.35 o                         
   5   6  -7        328.04        276.31         7.83 o                         
   6   6  -7          0.63          2.21         2.02 o                         
   7   6  -7         24.65         24.40         1.38 o                         
   0   7  -7        115.14        115.07         4.84 o                         
   1   7  -7         56.82         53.07         2.89 o                         
   2   7  -7       1687.01       1754.79         9.84 o                         
   3   7  -7        401.64        376.27         6.85 o                         
   4   7  -7        967.82        989.57         3.33 o                         
   5   7  -7         66.74         66.48         1.89 o                         
   6   7  -7         12.87         10.61         1.69 o                         
   1   8  -7          6.44          7.40         1.00 o                         
   2   8  -7         24.91         23.48         1.32 o                         
   3   8  -7         21.32         20.09         1.37 o                         
   4   8  -7          7.80         14.65         2.98 o                         
   5   8  -7         13.61         13.73         0.98 o                         
   0   9  -7         25.58         19.99         2.67 o                         
   1   9  -7        117.47        114.19         1.46 o                         
   2   9  -7         18.85         25.30         0.87 o                         
   3   9  -7        126.11        118.00         1.13 o                         
   0   0  -6       1324.59       1197.28         2.62 o                         
   2   0  -6      73430.46      73138.34       217.59 o                         
   4   0  -6       6220.17       6831.37        50.29 o                         
   6   0  -6        439.90        459.78         3.13 o                         
   8   0  -6        416.57        451.02         6.96 o                         
  10   0  -6        121.16        116.08         3.70 o                         
   1   1  -6         76.80         80.22         1.40 o                         
   2   1  -6       3636.63       3835.00        16.18 o                         
   3   1  -6       2831.92       2605.48         8.83 o                         
   4   1  -6       2083.59       2211.59         9.60 o                         
   5   1  -6          4.68          7.39         1.06 o                         
   6   1  -6          0.38         -1.05         1.55 o                         
   7   1  -6        117.81        114.88         5.34 o                         
   8   1  -6          3.24          1.85         1.36 o                         
   9   1  -6         29.63         26.01         1.89 o                         
  10   1  -6          5.63          6.13         0.65 o                         
   0   2  -6        289.76        219.73         1.44 o                         
   1   2  -6       2181.63       1906.77        22.75 o                         
   2   2  -6        323.56        341.74         1.64 o                         
   3   2  -6        637.74        603.49        14.89 o                         
   4   2  -6        397.45        399.78         4.65 o                         
   5   2  -6        375.71        373.78         3.98 o                         
   6   2  -6          2.20         -1.76         1.89 o                         
   7   2  -6        244.13        237.68        17.17 o                         
   8   2  -6        298.18        308.65         2.51 o                         
   1   3  -6        327.45        325.82         3.43 o                         
   2   3  -6       1323.73       1469.53        12.09 o                         
   3   3  -6        812.02        804.20         6.46 o                         
   4   3  -6        113.42        112.33         1.41 o                         
   5   3  -6        433.99        448.54         5.90 o                         
   6   3  -6         41.33         38.02         1.46 o                         
   7   3  -6        490.93        478.37         5.11 o                         
   8   3  -6        110.24        121.16         1.75 o                         
   0   4  -6          3.27          3.72         1.10 o                         
   1   4  -6          8.52          9.83         0.89 o                         
   2   4  -6       1302.83       1481.44         8.29 o                         
   3   4  -6        891.69        874.97         4.40 o                         
   4   4  -6        163.01        180.45         1.52 o                         
   5   4  -6        111.42        110.06         1.68 o                         
   6   4  -6         43.98         59.57         6.30 o                         
   7   4  -6         81.84         84.85         3.11 o                         
   8   4  -6        267.90        275.74         5.50 o                         
   9   4  -6          0.04          0.21         1.00 o                         
   1   5  -6         60.53         58.85         1.16 o                         
   2   5  -6        877.29        905.89         9.43 o                         
   3   5  -6        124.65        109.04         1.40 o                         
   4   5  -6         24.19         24.71         1.28 o                         
   5   5  -6         18.19         21.05         3.91 o                         
   6   5  -6          2.45          7.20         3.54 o                         
   7   5  -6         11.26         10.73         1.85 o                         
   8   5  -6          5.42          6.22         1.37 o                         
   0   6  -6        107.73        107.78         3.14 o                         
   1   6  -6        571.55        523.07         3.21 o                         
   2   6  -6        522.40        577.36         2.76 o                         
   3   6  -6       1262.59       1185.99         4.02 o                         
   4   6  -6          5.49         -2.11         3.48 o                         
   5   6  -6        537.12        449.05         6.46 o                         
   6   6  -6          0.48         -0.81         1.54 o                         
   7   6  -6         32.48         31.60         2.30 o                         
   2   7  -6       2830.38       2967.74        15.90 o                         
   3   7  -6        604.38        580.69         5.48 o                         
   4   7  -6          5.58         -0.79         1.45 o                         
   5   7  -6        140.92        122.37         2.50 o                         
   6   7  -6         22.09         16.15         2.24 o                         
   7   7  -6         97.64         86.17         2.86 o                         
   0   8  -6         75.54         78.06         1.84 o                         
   1   8  -6         33.34         34.71         1.25 o                         
   2   8  -6        377.84        387.02         2.26 o                         
   3   8  -6         28.00         24.45         1.37 o                         
   5   8  -6          7.91          8.54         0.94 o                         
   1   9  -6         31.52         29.55         1.95 o                         
   2   9  -6         90.63        118.25         1.28 o                         
   3   9  -6        159.36        159.78         1.45 o                         
   2   0  -5      12413.09      12622.30        51.30 o                         
   4   0  -5       7682.80       8169.25        58.82 o                         
   6   0  -5        875.09        946.98         5.72 o                         
   8   0  -5        291.67        324.17         6.09 o                         
  10   0  -5        138.53        131.67         2.61 o                         
   0   1  -5       1238.09       1195.39         3.37 o                         
   1   1  -5       1229.37       1066.01        17.00 o                         
   2   1  -5      11899.51      11574.09        99.44 o                         
   3   1  -5       2073.50       1932.99         8.81 o                         
   4   1  -5        364.02        370.39         2.67 o                         
   5   1  -5         26.70         23.31         1.24 o                         
   6   1  -5        497.32        534.00         2.54 o                         
   7   1  -5         70.08         65.47         1.97 o                         
   8   1  -5         70.72         69.16         3.31 o                         
   9   1  -5          8.06          7.06         1.23 o                         
  10   1  -5         20.26         19.57         0.68 o                         
   1   2  -5       1283.75       1136.75        10.43 o                         
   2   2  -5          0.85         -0.83         0.83 o                         
   3   2  -5        131.15        119.21         2.46 o                         
   4   2  -5         75.21         81.53         2.57 o                         
   5   2  -5        201.25        209.37         3.48 o                         
   6   2  -5         23.68         19.36         2.99 o                         
   7   2  -5        204.83        220.23         4.41 o                         
   8   2  -5          1.43          1.57         1.36 o                         
   0   3  -5       1534.81       1633.03        24.55 o                         
   1   3  -5       1753.21       1837.75        13.55 o                         
   2   3  -5       2406.70       2662.93        25.46 o                         
   3   3  -5        201.97        222.02         4.47 o                         
   4   3  -5       1727.41       1914.94        15.57 o                         
   5   3  -5       1030.90       1037.55        11.82 o                         
   6   3  -5        310.48        363.20         2.33 o                         
   7   3  -5         23.65         27.86         2.35 o                         
   8   3  -5        448.00        489.63         3.49 o                         
   9   3  -5        399.89        367.16         8.48 o                         
   1   4  -5         26.95         32.83         0.87 o                         
   2   4  -5       2094.86       2570.25        10.87 o                         
   3   4  -5        757.99        763.24         6.28 o                         
   4   4  -5          5.59          3.20         1.13 o                         
   5   4  -5         75.55         71.58         1.65 o                         
   6   4  -5        439.35        508.82        13.45 o                         
   7   4  -5        147.60        154.60         5.71 o                         
   8   4  -5        202.27        221.83         2.95 o                         
   9   4  -5          5.08          4.99         1.04 o                         
   0   5  -5        331.46        314.72         2.02 o                         
   1   5  -5         30.71         29.76         1.21 o                         
   2   5  -5         42.82         44.41         1.52 o                         
   3   5  -5        124.14        105.72         1.45 o                         
   4   5  -5          2.43          0.96         1.39 o                         
   5   5  -5          7.60         10.89         2.89 o                         
   6   5  -5         78.27         67.43         4.16 o                         
   7   5  -5         53.86         54.21         1.95 o                         
   8   5  -5          0.23          0.09         0.96 o                         
   1   6  -5        236.22        217.17         2.35 o                         
   2   6  -5         21.10         22.99         2.35 o                         
   3   6  -5        600.49        538.05         3.25 o                         
   4   6  -5        100.83        107.18         4.22 o                         
   5   6  -5        219.44        172.78         4.72 o                         
   6   6  -5        192.12        201.99         3.32 o                         
   7   6  -5        102.12         87.81         2.79 o                         
   0   7  -5        145.24        142.23         3.73 o                         
   2   7  -5        158.15        167.30         5.65 o                         
   3   7  -5        354.89        333.96         3.73 o                         
   4   7  -5        480.92        457.02         3.92 o                         
   5   7  -5        163.04        148.11         3.44 o                         
   6   7  -5        469.86        456.77         7.36 o                         
   7   7  -5        125.03        104.35         1.69 o                         
   1   8  -5         64.61         55.88         1.40 o                         
   2   8  -5        168.73        176.48         1.80 o                         
   3   8  -5         51.52         47.56         1.66 o                         
   4   8  -5          5.77         10.00         1.62 o                         
   5   8  -5         16.45         16.86         0.98 o                         
   1   9  -5         44.21         55.14         2.36 o                         
   2   9  -5         40.47         45.79         0.97 o                         
   3   9  -5         26.50         26.60         1.08 o                         
   4   9  -5         57.60         62.10         1.37 o                         
   2   0  -4      11433.95      11687.96        27.04 o                         
   4   0  -4        286.21        341.68         2.90 o                         
   6   0  -4        324.05        382.43         4.01 o                         
   8   0  -4        811.64        892.84         8.64 o                         
  10   0  -4         32.83         33.28         1.92 o                         
   1   1  -4       4941.26       4330.42        39.05 o                         
   2   1  -4       1128.67       1112.42         3.51 o                         
   3   1  -4        563.59        556.99        13.00 o                         
   4   1  -4       1209.08       1335.72         5.00 o                         
   5   1  -4        229.45        215.78         1.63 o                         
   6   1  -4        308.49        324.15         2.76 o                         
   7   1  -4        166.98        168.73         5.96 o                         
   8   1  -4        266.44        286.88         3.25 o                         
   9   1  -4          3.42          2.00         1.20 o                         
  10   1  -4         20.78         19.29         0.82 o                         
   0   2  -4        480.05        492.65         2.00 o                         
   1   2  -4       2822.42       2472.03        10.20 o                         
   2   2  -4        438.84        464.97         5.75 o                         
   3   2  -4        232.63        219.95         2.17 o                         
   4   2  -4        151.85        135.20         1.72 o                         
   5   2  -4          1.19          4.27         1.45 o                         
   6   2  -4        513.52        563.32         3.11 o                         
   8   2  -4         65.16         73.34         1.65 o                         
   9   2  -4        158.82        151.66         3.17 o                         
   1   3  -4       1692.89       1766.67        29.12 o                         
   2   3  -4       2598.66       2807.70        20.31 o                         
   3   3  -4        209.11        181.10         2.75 o                         
   4   3  -4       1265.82       1394.93         6.18 o                         
   5   3  -4        868.62        833.78        11.10 o                         
   6   3  -4        112.65        117.79         2.30 o                         
   7   3  -4         30.30         30.85         2.58 o                         
   8   3  -4       2032.25       2244.27        10.61 o                         
   9   3  -4        389.53        391.91         4.22 o                         
   0   4  -4        448.64        512.58         2.63 o                         
   1   4  -4         77.40         94.29         1.17 o                         
   2   4  -4       3429.15       4011.75        18.89 o                         
   3   4  -4        130.20        130.08         1.33 o                         
   4   4  -4        432.08        428.66         4.36 o                         
   5   4  -4        116.41        131.20         2.76 o                         
   6   4  -4        129.46        147.77         3.19 o                         
   7   4  -4        317.16        317.33         4.17 o                         
   8   4  -4       1249.69       1288.26        29.30 o                         
   9   4  -4          9.38         10.53         1.06 o                         
   1   5  -4        106.71        100.61         1.26 o                         
   2   5  -4        254.29        266.81         2.11 o                         
   3   5  -4         15.41         15.65         1.03 o                         
   4   5  -4         21.98         21.39         1.91 o                         
   5   5  -4         13.93         13.11         2.98 o                         
   6   5  -4         47.57         50.17         3.73 o                         
   7   5  -4         24.27         24.35         1.77 o                         
   8   5  -4         16.56         18.06         1.00 o                         
   0   6  -4         82.36         80.78         2.07 o                         
   1   6  -4       2933.30       2795.73         8.20 o                         
   2   6  -4        223.60        208.15         3.93 o                         
   3   6  -4         39.39         36.93         2.32 o                         
   6   6  -4        123.05        151.56         2.86 o                         
   7   6  -4        167.40        144.52         3.23 o                         
   1   7  -4       1897.97       1906.52        13.45 o                         
   2   7  -4       1093.13       1124.43        13.93 o                         
   3   7  -4        116.82        109.29         3.42 o                         
   4   7  -4         64.63         70.38         2.25 o                         
   5   7  -4         22.82         23.18         1.95 o                         
   7   7  -4         67.16         60.05         2.05 o                         
   0   8  -4         29.66         28.92         1.56 o                         
   1   8  -4         27.50         25.52         1.28 o                         
   2   8  -4        105.88        106.54         1.52 o                         
   3   8  -4          9.34          6.93         1.61 o                         
   4   8  -4        103.95        109.87         1.44 o                         
   5   8  -4          4.76          6.87         1.05 o                         
   2   9  -4         28.92         28.46         0.97 o                         
   3   9  -4         51.35         52.92         1.12 o                         
   4   9  -4        235.16        260.35         1.67 o                         
   2   0  -3      56556.54      55334.27        32.27 o                         
   4   0  -3          9.62          9.08         1.27 o                         
   6   0  -3       1679.90       1984.01        10.46 o                         
   8   0  -3        745.51        844.47         8.51 o                         
  10   0  -3         16.09         16.39         2.11 o                         
   1   1  -3       5158.56       4366.19        38.63 o                         
   2   1  -3        788.96        799.79         5.17 o                         
   3   1  -3        582.91        540.63         2.72 o                         
   4   1  -3        925.28        936.59         5.45 o                         
   5   1  -3        363.22        375.46         2.43 o                         
   6   1  -3       1150.19       1319.82         6.75 o                         
   7   1  -3        193.23        198.36         4.22 o                         
   8   1  -3         29.51         31.99         2.36 o                         
   9   1  -3         10.14          9.78         1.11 o                         
  10   1  -3          1.54          2.14         0.59 o                         
   1   2  -3       3964.68       3438.97        20.74 o                         
   2   2  -3         10.06          9.37         1.26 o                         
   3   2  -3        601.68        582.26         3.79 o                         
   4   2  -3       1384.87       1474.62         4.93 o                         
   5   2  -3        157.08        144.66         2.58 o                         
   6   2  -3        140.94        144.80         2.24 o                         
   7   2  -3        131.20        120.41         5.59 o                         
   8   2  -3         16.48         16.98         1.37 o                         
   9   2  -3        118.35        113.70         3.23 o                         
  10   2  -3         53.56         47.57         1.43 o                         
   0   3  -3        707.12        850.11        11.10 o                         
   1   3  -3        736.10        809.57         7.51 o                         
   2   3  -3         18.60         12.97         1.49 o                         
   3   3  -3       2393.49       2309.96        41.73 o                         
   4   3  -3        362.95        374.60         1.92 o                         
   5   3  -3         68.90         60.83         2.92 o                         
   6   3  -3        415.97        442.49         4.21 o                         
   7   3  -3          8.12          5.75         2.58 o                         
   8   3  -3        306.17        315.74         2.24 o                         
   9   3  -3         45.75         40.17         2.73 o                         
   1   4  -3         55.00         62.79         1.34 o                         
   2   4  -3         18.19         16.22         1.04 o                         
   3   4  -3        138.23        133.36         2.00 o                         
   4   4  -3        688.94        774.04         5.26 o                         
   5   4  -3        327.05        324.24         5.00 o                         
   6   4  -3         85.31         98.42         5.28 o                         
   7   4  -3        211.21        203.89         3.69 o                         
   8   4  -3        559.85        618.23        14.45 o                         
   9   4  -3         65.44         62.79         2.64 o                         
   0   5  -3        196.47        155.61         2.84 o                         
   1   5  -3        168.50        174.05         1.94 o                         
   2   5  -3        159.03        138.92         1.72 o                         
   3   5  -3         56.00         56.69         1.40 o                         
   4   5  -3         27.53         30.03         1.91 o                         
   5   5  -3         10.47          6.08         2.43 o                         
   6   5  -3         61.15         62.50         4.32 o                         
   7   5  -3          7.79          7.01         1.65 o                         
   8   5  -3          3.00          3.49         1.33 o                         
   1   6  -3       4794.54       4593.59        54.34 o                         
   2   6  -3          2.98          3.20         1.79 o                         
   3   6  -3          4.91          7.42         2.04 o                         
   6   6  -3         96.85        103.06         2.49 o                         
   0   7  -3       7681.31       7988.12        24.54 o                         
   1   7  -3       2421.67       2358.44        32.71 o                         
   2   7  -3       3145.33       3223.28        76.08 o                         
   3   7  -3        112.77        106.12         5.34 o                         
   4   7  -3         99.03         98.68         2.77 o                         
   5   7  -3         20.26         15.24         1.75 o                         
   7   7  -3         13.56         11.80         1.68 o                         
   1   8  -3          0.93          1.27         1.36 o                         
   2   8  -3         98.91         98.35         1.46 o                         
   3   8  -3         27.19         28.92         1.53 o                         
   4   8  -3        102.32        105.29         1.59 o                         
   5   8  -3          7.80          7.74         0.98 o                         
   2   9  -3        108.43        117.14         1.54 o                         
   3   9  -3        165.45        155.44         1.70 o                         
   4   9  -3         24.11         24.35         1.15 o                         
   2   0  -2       1362.25       1235.74         4.99 o                         
   4   0  -2         36.41         51.25         1.56 o                         
   6   0  -2       4352.53       4644.28        76.93 o                         
   8   0  -2        488.37        552.03         7.58 o                         
  10   0  -2         75.81         75.01         1.93 o                         
   1   1  -2       2844.82       2387.53         7.73 o                         
   2   1  -2         22.68         16.06         0.73 o                         
   3   1  -2       1021.75        936.49         5.73 o                         
   4   1  -2       2321.53       2472.86        14.06 o                         
   5   1  -2        385.97        399.53         2.76 o                         
   6   1  -2        222.48        262.57         2.28 o                         
   7   1  -2         61.34         57.87         3.60 o                         
   8   1  -2          8.31         10.67         2.11 o                         
   9   1  -2         17.93         17.84         1.47 o                         
  10   1  -2          3.29          1.97         0.67 o                         
   0   2  -2        395.68        516.74         4.07 o                         
   1   2  -2       1507.74       1312.81         4.75 o                         
   2   2  -2       1716.31       1698.04        11.74 o                         
   3   2  -2         87.83         92.09         3.35 o                         
   4   2  -2        399.77        415.02         2.72 o                         
   5   2  -2        142.86        137.46         1.95 o                         
   6   2  -2          6.37          7.38         1.40 o                         
   7   2  -2         18.05         17.11         3.01 o                         
   8   2  -2         36.54         35.63         1.93 o                         
  10   2  -2          0.86          0.56         1.06 o                         
   1   3  -2        137.00        163.14         2.21 o                         
   2   3  -2       2421.96       2702.72        14.46 o                         
   3   3  -2       4425.46       4550.07        53.36 o                         
   4   3  -2       2061.25       2352.11        12.59 o                         
   5   3  -2        216.33        253.19        13.13 o                         
   6   3  -2         24.23         24.94         2.26 o                         
   7   3  -2          8.52         10.61         1.93 o                         
   8   3  -2          3.63          3.19         1.31 o                         
   9   3  -2        138.32        123.08         3.91 o                         
   0   4  -2         60.37         71.86         1.16 o                         
   1   4  -2          7.64          9.58         0.96 o                         
   2   4  -2       1196.80       1441.10         8.56 o                         
   3   4  -2        258.08        247.33         2.07 o                         
   4   4  -2        870.39        987.24        10.54 o                         
   5   4  -2        477.64        448.47         6.62 o                         
   6   4  -2         80.44         73.06         3.39 o                         
   7   4  -2         84.72         80.92         3.18 o                         
   8   4  -2         28.44         22.20         2.00 o                         
   9   4  -2         53.09         50.62         2.67 o                         
   1   5  -2         43.27         47.61         1.10 o                         
   2   5  -2         39.93         41.91         1.21 o                         
   3   5  -2         59.54         66.24         2.09 o                         
   4   5  -2         15.24         15.81         2.71 o                         
   5   5  -2         58.96         51.91         2.27 o                         
   6   5  -2         49.00         44.44         2.11 o                         
   7   5  -2         18.84         22.66         2.61 o                         
   8   5  -2         81.02         81.20         1.76 o                         
   0   6  -2       2957.90       2980.29        25.41 o                         
   1   6  -2       1928.25       1919.94        17.66 o                         
   2   6  -2        340.98        351.62         2.89 o                         
   3   6  -2         50.36         52.59         4.28 o                         
   4   6  -2        215.00        234.20         5.71 o                         
   6   6  -2         19.88         20.63         1.86 o                         
   1   7  -2        935.98        903.78        21.48 o                         
   2   7  -2        305.36        320.79         7.52 o                         
   3   7  -2        216.20        209.73         6.58 o                         
   4   7  -2        356.01        354.72         7.80 o                         
   5   7  -2        102.83         85.00         3.08 o                         
   6   7  -2        125.79        116.19         3.29 o                         
   7   7  -2         23.37         20.80         1.80 o                         
   0   8  -2        133.04        134.48         3.10 o                         
   1   8  -2         46.02         43.35         1.51 o                         
   2   8  -2        163.15        175.89         1.73 o                         
   3   8  -2         79.62         79.12         1.88 o                         
   4   8  -2         17.54         16.44         1.80 o                         
   5   8  -2         44.95         42.39         1.25 o                         
   6   8  -2          0.57         -0.99         1.68 o                         
   2   9  -2         56.01         59.19         1.08 o                         
   3   9  -2        166.38        183.94         1.69 o                         
   4   9  -2        141.53        163.78         1.84 o                         
   2   0  -1       6767.77       6543.75        13.65 o                         
   4   0  -1        173.41        173.36         1.96 o                         
   8   0  -1        473.19        521.39         7.21 o                         
  10   0  -1         68.79         68.37         1.92 o                         
   0   1  -1       8990.19       8779.25         7.12 o                         
   1   1  -1       3350.91       2782.69        17.84 o                         
   2   1  -1       4238.41       4225.43        17.29 o                         
   3   1  -1        562.89        509.41         2.89 o                         
   4   1  -1        112.30         96.08         1.45 o                         
   5   1  -1        272.89        288.66         1.82 o                         
   6   1  -1        158.48        179.79         7.11 o                         
   7   1  -1          1.27          3.71         2.11 o                         
   8   1  -1         66.35         71.21         2.36 o                         
   9   1  -1         64.14         62.68         1.79 o                         
  10   1  -1         16.84         18.58         1.01 o                         
   1   2  -1        926.35        822.13         4.66 o                         
   2   2  -1         51.52         70.98         0.86 o                         
   3   2  -1        296.95        263.28         9.35 o                         
   4   2  -1          3.25          6.34         1.53 o                         
   5   2  -1         35.89         33.44         1.36 o                         
   6   2  -1         69.42         81.55         2.41 o                         
   8   2  -1          0.58          1.16         1.32 o                         
   9   2  -1        104.00         99.79         3.29 o                         
  10   2  -1         23.27         20.43         1.12 o                         
   0   3  -1        416.25        465.94         3.94 o                         
   1   3  -1        793.38        741.91         8.62 o                         
   2   3  -1       4750.45       5015.91        27.60 o                         
   3   3  -1       2877.65       2853.44        14.61 o                         
   4   3  -1        852.90        916.32         6.90 o                         
   5   3  -1        950.86        943.61        10.30 o                         
   6   3  -1          4.31          2.38         2.00 o                         
   7   3  -1         33.52         32.13         3.06 o                         
   8   3  -1         20.27         22.99         1.41 o                         
   9   3  -1        650.85        578.50         9.42 o                         
   1   4  -1        148.80        142.62         1.10 o                         
   2   4  -1        518.30        668.96         4.56 o                         
   3   4  -1        191.85        181.43         2.29 o                         
   4   4  -1       2975.73       3379.19        25.18 o                         
   5   4  -1        613.61        562.10         9.09 o                         
   6   4  -1         15.65         17.40         3.03 o                         
   7   4  -1         77.95         75.54         3.00 o                         
   8   4  -1         41.04         39.95         2.01 o                         
   9   4  -1         18.17         15.94         0.93 o                         
   0   5  -1        419.23        446.60         3.09 o                         
   1   5  -1         63.11         68.62         1.12 o                         
   2   5  -1        213.06        196.38         2.08 o                         
   3   5  -1         37.89         38.09         2.13 o                         
   4   5  -1         81.15         74.76         4.28 o                         
   5   5  -1         50.65         48.64         2.29 o                         
   6   5  -1        113.66        120.51         3.04 o                         
   7   5  -1          8.10          8.54         1.77 o                         
   8   5  -1         30.20         30.50         1.49 o                         
   1   6  -1        774.94        775.29        24.46 o                         
   2   6  -1        374.37        382.52         3.41 o                         
   3   6  -1        246.55        240.23         4.31 o                         
   6   6  -1        185.26        206.63         2.34 o                         
   0   7  -1       4604.19       4830.16        58.42 o                         
   1   7  -1        172.21        163.33         4.83 o                         
   3   7  -1        119.61        114.63         6.02 o                         
   4   7  -1         50.75         48.89         2.28 o                         
   5   7  -1        165.49        159.84         2.47 o                         
   7   7  -1         86.43         73.46         2.55 o                         
   1   8  -1         63.75         61.97         1.60 o                         
   2   8  -1          1.51          1.60         1.38 o                         
   3   8  -1         39.17         41.28         1.47 o                         
   4   8  -1        114.23        118.38         2.15 o                         
   5   8  -1         45.85         44.45         1.91 o                         
   0   9  -1         31.99         35.76         3.48 o                         
   2   9  -1        103.14        111.67         1.28 o                         
   3   9  -1         95.61        108.04         1.92 o                         
   4   9  -1         22.26         28.06         1.31 o                         
   2   0   0          4.98          4.70         1.29 o                         
   4   0   0        215.29        295.17         2.62 o                         
   6   0   0          6.97         12.23         3.41 o                         
   8   0   0        202.70        226.44         5.84 o                         
  10   0   0          2.52          0.19         1.12 o                         
   1   1   0       4993.58       4139.16         3.90 o                         
   2   1   0       1926.81       1918.37        10.84 o                         
   3   1   0        135.17        128.04         1.95 o                         
   4   1   0          0.10          0.43         1.48 o                         
   5   1   0        251.11        255.18         2.29 o                         
   6   1   0         46.72         66.60         2.98 o                         
   7   1   0         11.08         13.97         2.47 o                         
   8   1   0          0.05         -2.59         2.59 o                         
   9   1   0        102.70         96.93         2.28 o                         
  10   1   0          6.54          7.80         0.62 o                         
   0   2   0       1078.46       1118.04         6.30 o                         
   1   2   0       2200.52       1949.69        10.49 o                         
   2   2   0          1.35          0.51         0.89 o                         
   3   2   0        930.86        804.08         9.22 o                         
   4   2   0        195.78        204.46         1.77 o                         
   5   2   0         46.62         48.49         1.61 o                         
   6   2   0          1.48         -0.65         2.00 o                         
   7   2   0         18.75         17.83         2.39 o                         
   8   2   0         74.49         87.40         2.06 o                         
   9   2   0        173.98        148.28         2.43 o                         
   1   3   0       1579.55       1567.78         5.11 o                         
   2   3   0       1019.93       1035.34         7.26 o                         
   3   3   0        837.93        874.29        14.59 o                         
   4   3   0          9.40          9.84         1.28 o                         
   5   3   0       1084.25       1118.42        18.04 o                         
   6   3   0        129.38        132.74         2.67 o                         
   7   3   0         47.54         48.69         2.76 o                         
   8   3   0          1.71          1.09         1.34 o                         
   9   3   0        649.21        596.01         3.65 o                         
   0   4   0        232.72        228.05         1.64 o                         
   1   4   0        257.16        260.78         2.13 o                         
   2   4   0          2.69          1.58         0.69 o                         
   3   4   0        147.81        123.46         1.61 o                         
   4   4   0        119.48        139.84         5.71 o                         
   5   4   0        807.34        728.61         8.18 o                         
   6   4   0          0.00         -0.17         2.95 o                         
   7   4   0         82.37         72.29         3.05 o                         
   8   4   0         13.66         16.08         1.89 o                         
   9   4   0         15.19         15.34         1.55 o                         
   1   5   0        173.58        168.64         1.48 o                         
   2   5   0         95.95        106.38         1.88 o                         
   3   5   0         65.46         67.43         4.35 o                         
   4   5   0          0.00          0.56         3.79 o                         
   5   5   0          8.37          4.66         4.59 o                         
   7   5   0          1.91         -0.31         2.22 o                         
   8   5   0          1.71          0.19         1.74 o                         
   0   6   0        309.68        329.75         6.73 o                         
   1   6   0       1903.33       1769.23        10.78 o                         
   2   6   0          0.38          0.81         2.07 o                         
   3   6   0        358.60        306.50         7.33 o                         
   6   6   0          5.97          1.60         1.89 o                         
   1   7   0        355.18        363.36         4.60 o                         
   3   7   0         19.64         12.67         5.03 o                         
   4   7   0          0.02          2.94         3.02 o                         
   5   7   0        163.39        154.56         3.62 o                         
   6   7   0       1481.69       1456.70         7.84 o                         
   7   7   0        140.60        119.74         2.67 o                         
   0   8   0        138.95        157.62         3.09 o                         
   1   8   0         11.84         12.14         1.35 o                         
   2   8   0          1.93          1.53         1.41 o                         
   3   8   0          7.24          7.66         1.11 o                         
   4   8   0        516.35        522.93         2.75 o                         
   5   8   0         30.15         28.71         1.57 o                         
   1   9   0        203.41        178.00         4.41 o                         
   2   9   0          5.01         10.53         1.19 o                         
   3   9   0          0.98          0.73         0.88 o                         
   4   9   0          0.08          0.69         0.93 o                         
   2   0   1       6767.87       6473.20        65.09 o                         
   4   0   1        173.39        168.30         1.46 o                         
   8   0   1        473.11        513.00         7.39 o                         
  10   0   1         68.78         68.12         1.86 o                         
   0   1   1       8990.17       8717.59        42.64 o                         
   1   1   1       3356.06       2790.26        28.56 o                         
   2   1   1       4238.40       4221.76        36.28 o                         
   3   1   1        563.15        502.92         4.36 o                         
   4   1   1        112.31        101.25         1.72 o                         
   5   1   1        272.71        288.61         2.46 o                         
   6   1   1        158.48        182.77         4.70 o                         
   7   1   1          1.33          1.56         1.98 o                         
   8   1   1         66.34         72.44         2.59 o                         
   9   1   1         64.39         61.87         1.50 o                         
  10   1   1         16.84         17.81         0.79 o                         
   1   2   1        926.08        812.20         4.34 o                         
   2   2   1         51.73         70.71         1.13 o                         
   3   2   1        297.86        278.07         5.56 o                         
   4   2   1          3.16          4.93         1.26 o                         
   5   2   1         35.65         31.60         1.13 o                         
   6   2   1         69.48         84.52         1.95 o                         
   7   2   1          7.78         10.61         1.95 o                         
   8   2   1          0.65          2.52         1.83 o                         
   9   2   1        103.48        100.71         2.14 o                         
   0   3   1        416.19        463.99         3.73 o                         
   1   3   1        793.81        752.91         6.62 o                         
   2   3   1       4750.26       5060.03        42.77 o                         
   3   3   1       2883.97       2840.44        20.82 o                         
   4   3   1        853.15        915.45         2.85 o                         
   5   3   1        951.42        961.58         9.48 o                         
   6   3   1          4.31          6.86         2.83 o                         
   7   3   1         33.51         33.04         3.01 o                         
   8   3   1         20.31         23.29         1.48 o                         
   9   3   1        650.05        567.97        18.12 o                         
   1   4   1        148.12        144.87         1.28 o                         
   2   4   1        518.38        670.91         4.40 o                         
   3   4   1        191.79        179.33         6.99 o                         
   4   4   1       2975.67       3382.05        10.63 o                         
   5   4   1        613.77        558.99         4.99 o                         
   6   4   1         15.61         18.71         2.64 o                         
   7   4   1         77.56         76.44         3.73 o                         
   9   4   1         18.17         17.14         1.68 o                         
   0   5   1        419.64        443.97         6.83 o                         
   1   5   1         63.30         68.03         1.26 o                         
   2   5   1        213.09        199.44         3.81 o                         
   3   5   1         38.12         35.52         4.53 o                         
   4   5   1         80.96         77.18         3.17 o                         
   7   5   1          8.22          5.59         3.91 o                         
   8   5   1         30.22         33.34         2.11 o                         
   1   6   1        774.90        747.43        12.76 o                         
   2   6   1        374.42        387.70         5.90 o                         
   3   6   1        246.56        246.02         6.83 o                         
   4   6   1        292.87        306.03         4.97 o                         
   6   6   1        185.15        205.32         3.57 o                         
   0   7   1       4604.18       4919.07        60.83 o                         
   1   7   1        171.69        166.87         4.65 o                         
   3   7   1        119.71        120.10         5.84 o                         
   4   7   1         50.78         48.51         2.75 o                         
   5   7   1        165.76        162.69         3.08 o                         
   7   7   1         86.62         74.08         2.24 o                         
   1   8   1         63.64         59.17         1.52 o                         
   2   8   1          1.47          3.60         1.53 o                         
   3   8   1         39.13         41.62         1.81 o                         
   4   8   1        114.24        120.06         2.50 o                         
   5   8   1         45.76         45.30         2.23 o                         
   0   9   1         32.01         36.82         3.42 o                         
   2   9   1        103.05        112.66         1.51 o                         
   3   9   1         95.72        110.26         1.67 o                         
   4   9   1         22.31         29.75         1.00 o                         
   2   0   2       1362.22       1237.58        12.32 o                         
   4   0   2         36.46         49.40         1.27 o                         
   8   0   2        488.38        581.10         7.46 o                         
  10   0   2         75.78         70.36         1.99 o                         
   1   1   2       2845.77       2384.76        59.99 o                         
   2   1   2         22.67         15.11         1.03 o                         
   3   1   2       1021.41        966.90         7.01 o                         
   4   1   2       2321.78       2456.75        13.07 o                         
   5   1   2        386.48        394.50         2.26 o                         
   6   1   2        222.56        259.86         5.09 o                         
   7   1   2         60.93         57.18         2.36 o                         
   8   1   2          8.21         10.44         2.77 o                         
   9   1   2         17.79         15.88         1.55 o                         
  10   1   2          3.30          2.30         1.18 o                         
   0   2   2        395.92        508.59         1.51 o                         
   1   2   2       1506.70       1308.10        13.84 o                         
   2   2   2       1716.26       1708.28         4.05 o                         
   3   2   2         88.50         95.45         1.64 o                         
   4   2   2        399.77        419.85         3.03 o                         
   5   2   2        143.18        135.68         1.42 o                         
   6   2   2          6.38          8.82         1.69 o                         
   7   2   2         18.36         17.31         2.11 o                         
   8   2   2         36.52         37.14         2.46 o                         
   9   2   2         54.57         51.20         1.84 o                         
   1   3   2        137.86        163.76         1.26 o                         
   2   3   2       2422.12       2728.21        14.88 o                         
   3   3   2       4422.61       4563.31        75.45 o                         
   4   3   2       2061.35       2376.55         8.60 o                         
   6   3   2         24.22         23.50         2.43 o                         
   7   3   2          8.54          4.90         3.85 o                         
   8   3   2          3.68          4.23         1.64 o                         
   9   3   2        138.61        122.38         4.41 o                         
   0   4   2         60.38         70.22         1.28 o                         
   1   4   2          7.91          8.58         0.77 o                         
   2   4   2       1196.48       1435.99         5.72 o                         
   3   4   2        257.87        244.26         2.61 o                         
   4   4   2        870.45        981.80         6.47 o                         
   5   4   2        477.66        444.92         6.59 o                         
   7   4   2         85.41         80.79         4.47 o                         
   9   4   2         53.06         50.23         1.29 o                         
   1   5   2         43.40         48.12         1.07 o                         
   2   5   2         39.80         41.52         1.32 o                         
   3   5   2         59.42         64.76         4.78 o                         
   4   5   2         15.25         14.09         2.86 o                         
   7   5   2         18.72         19.43         4.35 o                         
   0   6   2       2957.17       2949.43        39.89 o                         
   1   6   2       1929.38       1938.55        10.46 o                         
   2   6   2        340.98        354.73        10.06 o                         
   3   6   2         50.27         53.43         2.75 o                         
   6   6   2         19.87         18.44         3.48 o                         
   1   7   2        934.84        911.13        25.36 o                         
   4   7   2        355.91        358.03         3.92 o                         
   5   7   2        102.48         83.51         2.62 o                         
   6   7   2        125.84        122.59         2.98 o                         
   0   8   2        132.99        136.61         2.96 o                         
   1   8   2         45.93         42.29         1.60 o                         
   2   8   2        163.18        179.66         2.12 o                         
   3   8   2         79.78         78.08         1.78 o                         
   4   8   2         17.54         16.67         2.93 o                         
   5   8   2         45.09         43.09         2.17 o                         
   2   9   2         56.03         60.30         1.36 o                         
   3   9   2        166.28        183.46         1.99 o                         
   4   9   2        141.56        166.40         1.96 o                         
   2   0   3      56557.03      55396.48       174.09 o                         
   4   0   3          9.66         10.54         1.21 o                         
   8   0   3        745.46        838.37        11.59 o                         
  10   0   3         16.03         16.88         1.01 o                         
   0   1   3       8382.09       7748.54        15.38 o                         
   1   1   3       5149.45       4384.99        56.80 o                         
   2   1   3        788.98        793.51         3.69 o                         
   3   1   3        583.45        573.35         4.56 o                         
   4   1   3        925.47        945.98         4.98 o                         
   5   1   3        362.67        379.23         4.16 o                         
   6   1   3       1150.06       1328.78         6.24 o                         
   7   1   3        193.53        194.11         3.72 o                         
   8   1   3         29.49         32.25         2.85 o                         
   9   1   3         10.13         11.37         1.62 o                         
  10   1   3          1.53          2.52         0.81 o                         
   1   2   3       3966.02       3416.92        34.11 o                         
   2   2   3         10.23          9.56         0.89 o                         
   3   2   3        600.36        584.03         2.96 o                         
   4   2   3       1385.12       1495.83         2.99 o                         
   5   2   3        156.43        143.87         3.17 o                         
   6   2   3        140.95        142.48         2.41 o                         
   7   2   3        130.89        124.72         4.25 o                         
   8   2   3         16.48         18.41         2.07 o                         
   9   2   3        118.05        113.46         2.67 o                         
   0   3   3        707.11        829.30         4.81 o                         
   1   3   3        733.27        810.39         4.93 o                         
   2   3   3         18.46         13.96         1.12 o                         
   3   3   3       2392.57       2269.53        37.80 o                         
   4   3   3        363.15        376.43         4.19 o                         
   5   3   3         68.33         62.71         2.15 o                         
   6   3   3        415.99        440.14         4.55 o                         
   7   3   3          8.15         10.78         3.01 o                         
   8   3   3        306.23        320.87         6.83 o                         
   9   3   3         45.79         38.44         2.67 o                         
   1   4   3         55.52         61.91         0.89 o                         
   2   4   3         18.13         16.27         1.32 o                         
   3   4   3        138.52        136.04         2.13 o                         
   9   4   3         65.50         64.63         1.33 o                         
   0   5   3        196.68        158.89         1.97 o                         
   1   5   3        168.64        177.68         1.39 o                         
   2   5   3        159.08        138.03         1.87 o                         
   3   5   3         56.08         56.14         1.48 o                         
   7   5   3          7.78         10.37         2.98 o                         
   8   5   3          2.99          3.66         2.05 o                         
   1   6   3       4794.04       4958.13        14.45 o                         
   2   6   3          3.14          3.82         2.61 o                         
   3   6   3          4.93          6.84         4.47 o                         
   6   6   3         96.89        107.58         3.17 o                         
   8   6   3         54.92         40.49         1.06 o                         
   0   7   3       7681.59       7834.45        24.41 o                         
   1   7   3       2423.27       2385.33        28.91 o                         
   4   7   3         98.94         98.56         2.31 o                         
   5   7   3         20.27         16.82         1.97 o                         
   6   7   3         49.28         36.82         2.24 o                         
   1   8   3          0.96          0.76         1.43 o                         
   2   8   3         98.90         96.31         2.36 o                         
   3   8   3         27.14         26.08         2.29 o                         
   4   8   3        102.29        107.18         3.97 o                         
   5   8   3          7.78          6.94         1.84 o                         
   2   9   3        108.44        116.36         1.39 o                         
   3   9   3        164.70        154.98         1.86 o                         
   4   9   3         24.04         22.89         1.12 o                         
   0   0   4      29646.52      26609.82         8.36 o                         
   2   0   4      11434.07      11662.87       115.08 o                         
   4   0   4        286.16        341.33         2.12 o                         
   8   0   4        811.75        881.06         6.07 o                         
  10   0   4         32.81         36.58         2.05 o                         
   1   1   4       4950.94       4309.64        17.28 o                         
   2   1   4       1128.65       1102.14         7.36 o                         
   3   1   4        561.45        583.14         7.19 o                         
   4   1   4       1209.03       1324.09         3.91 o                         
   5   1   4        229.74        220.68         3.22 o                         
   6   1   4        308.42        317.16         5.03 o                         
   7   1   4        167.34        169.62         3.88 o                         
   8   1   4        266.25        288.12         3.99 o                         
   9   1   4          3.32          3.91         2.24 o                         
  10   1   4         20.78         19.09         0.88 o                         
   0   2   4        479.98        484.95         3.38 o                         
   1   2   4       2822.65       2471.83        16.37 o                         
   2   2   4        438.88        469.46         2.30 o                         
   3   2   4        233.15        224.78         2.66 o                         
   4   2   4        151.73        136.98         2.26 o                         
   5   2   4          1.16          3.04         1.38 o                         
   6   2   4        513.43        553.97         3.71 o                         
   7   2   4        227.23        210.56         3.97 o                         
   8   2   4         65.20         73.18         3.01 o                         
   9   2   4        159.24        148.80         3.79 o                         
   1   3   4       1695.27       1817.54        14.59 o                         
   2   3   4       2598.49       2818.04        18.87 o                         
   3   3   4        209.55        181.78        11.30 o                         
   4   3   4       1265.84       1411.41         5.87 o                         
   5   3   4        869.30        854.33         6.09 o                         
   6   3   4        112.68        117.66         3.55 o                         
   7   3   4         30.30         30.60         3.10 o                         
   8   3   4       2032.25       2199.55         7.71 o                         
   9   3   4        389.73        389.69         3.20 o                         
   0   4   4        448.91        507.29         2.12 o                         
   1   4   4         76.91         95.43         0.82 o                         
   2   4   4       3429.11       3983.78        18.80 o                         
   3   4   4        131.22        133.15         2.41 o                         
   4   4   4        432.07        426.45         4.78 o                         
   8   4   4       1249.64       1380.00         8.09 o                         
   9   4   4          9.28          9.62         1.61 o                         
   1   5   4        106.56         99.28         1.74 o                         
   2   5   4        254.26        263.10         2.45 o                         
   3   5   4         15.25         16.36         3.14 o                         
   7   5   4         24.21         24.46         3.35 o                         
   8   5   4         16.80         17.51         2.11 o                         
   0   6   4         82.25         78.09         1.92 o                         
   1   6   4       2933.41       2828.13        24.65 o                         
   2   6   4        223.57        209.73         3.04 o                         
   3   6   4         39.26         40.42         5.09 o                         
   6   6   4        123.16        148.23         5.34 o                         
   8   6   4          4.39          1.74         0.68 o                         
   4   7   4         64.56         73.00         2.52 o                         
   5   7   4         22.86         22.18         2.36 o                         
   6   7   4         50.76         49.26         1.82 o                         
   7   7   4         66.99         60.67         1.55 o                         
   0   8   4         29.68         32.29         4.28 o                         
   1   8   4         27.53         26.67         1.45 o                         
   2   8   4        105.88        110.31         2.37 o                         
   3   8   4          9.36         10.49         1.80 o                         
   4   8   4        103.89        115.28         2.45 o                         
   5   8   4          4.77          6.71         2.14 o                         
   1   9   4        123.70        133.45         4.22 o                         
   2   9   4         29.08         28.95         1.18 o                         
   3   9   4         51.93         53.61         1.65 o                         
   4   9   4        235.11        261.53         2.92 o                         
   2   0   5      12413.13      12762.83        68.13 o                         
   4   0   5       7682.34       8025.17        40.70 o                         
   6   0   5        875.02        925.44         6.34 o                         
   8   0   5        292.07        313.32         4.10 o                         
  10   0   5        138.70        130.04         1.52 o                         
   0   1   5       1238.29       1190.33         3.31 o                         
   1   1   5       1225.23       1066.40         7.36 o                         
   2   1   5      11899.61      11514.49        29.57 o                         
   3   1   5       2076.81       2001.63        12.35 o                         
   4   1   5        364.14        368.93         2.72 o                         
   5   1   5         26.63         22.14         1.56 o                         
   6   1   5        497.36        535.85         4.52 o                         
   7   1   5         69.63         65.62         3.52 o                         
   8   1   5         70.76         68.49         4.35 o                         
   9   1   5          8.14          9.25         2.67 o                         
  10   1   5         20.31         19.61         0.71 o                         
   1   2   5       1282.72       1118.97         7.06 o                         
   2   2   5          0.83         -0.10         0.65 o                         
   3   2   5        131.44        118.61         2.25 o                         
   4   2   5         75.18         80.38         1.50 o                         
   5   2   5        202.53        204.73         5.08 o                         
   6   2   5         23.64         21.70         2.34 o                         
   7   2   5        204.57        199.48         5.28 o                         
   8   2   5          1.43          1.42         2.00 o                         
   0   3   5       1534.89       1606.68         3.13 o                         
   1   3   5       1752.76       1851.00        10.85 o                         
   2   3   5       2406.68       2713.70        10.80 o                         
   3   3   5        202.22        220.23         6.41 o                         
   4   3   5       1727.31       1927.20         7.09 o                         
   5   3   5       1032.04       1078.45         6.78 o                         
   6   3   5        310.39        355.73         5.47 o                         
   8   3   5        448.01        473.98         5.59 o                         
   9   3   5        399.75        365.83         4.47 o                         
   1   4   5         27.37         33.12         0.83 o                         
   2   4   5       2094.76       2560.59        16.41 o                         
   3   4   5        757.01        786.99         5.68 o                         
   4   4   5          5.59          2.61         2.48 o                         
   9   4   5          5.23          6.03         1.01 o                         
   0   5   5        331.48        313.86         2.26 o                         
   1   5   5         30.85         30.17         1.20 o                         
   2   5   5         42.78         45.33         3.66 o                         
   3   5   5        124.21        107.92         2.20 o                         
   4   5   5          2.43         -1.49         2.92 o                         
   8   5   5          0.23         -0.99         1.99 o                         
   1   6   5        236.14        230.58         2.74 o                         
   2   6   5         21.10         24.08         2.90 o                         
   6   6   5        192.06        205.75         5.59 o                         
   0   7   5        145.31        143.20         3.91 o                         
   2   7   5        158.13        167.36         5.96 o                         
   4   7   5        480.86        463.04         4.35 o                         
   5   7   5        163.27        148.62         2.79 o                         
   1   8   5         64.51         56.52         1.48 o                         
   2   8   5        168.72        180.77         2.80 o                         
   3   8   5         51.41         49.14         1.84 o                         
   5   8   5         16.49         16.33         2.92 o                         
   2   9   5         40.40         44.84         1.39 o                         
   3   9   5         26.95         29.11         1.27 o                         
   4   9   5         57.56         63.15         1.92 o                         
   0   0   6       1324.42       1162.13        15.68 o                         
   2   0   6      73430.63      72598.98       514.40 o                         
   4   0   6       6220.31       6778.99        19.20 o                         
   8   0   6        416.71        452.20         9.85 o                         
  10   0   6        121.21        112.01         3.21 o                         
   1   1   6         76.10         76.27         1.42 o                         
   2   1   6       3635.96       3804.70        19.61 o                         
   3   1   6       2830.04       2614.76         6.56 o                         
   4   1   6       2083.68       2239.86         9.97 o                         
   5   1   6          4.71          6.81         1.27 o                         
   6   1   6          0.35         -2.55         2.92 o                         
   7   1   6        118.15        113.94         3.65 o                         
   8   1   6          3.20          4.41         2.92 o                         
   9   1   6         29.44         24.40         1.76 o                         
  10   1   6          5.66          6.08         0.74 o                         
   0   2   6        289.14        221.20         1.29 o                         
   1   2   6       2183.65       1923.56        13.67 o                         
   2   2   6        323.52        339.70         1.62 o                         
   3   2   6        636.89        624.21         6.98 o                         
   4   2   6        397.29        399.71         3.45 o                         
   5   2   6        374.41        379.22         2.99 o                         
   6   2   6          2.25         -1.45         2.48 o                         
   8   2   6        298.21        312.37         3.85 o                         
   9   2   6         46.43         38.37         2.24 o                         
   1   3   6        328.28        328.62         7.30 o                         
   2   3   6       1323.50       1434.67         6.65 o                         
   3   3   6        811.81        807.31         6.48 o                         
   4   3   6        113.34        115.05         1.89 o                         
   9   3   6         83.24         74.77         1.90 o                         
   0   4   6          3.21          4.78         1.13 o                         
   1   4   6          8.31          9.63         0.75 o                         
   2   4   6       1302.80       1478.31         7.71 o                         
   3   4   6        891.15        905.82         4.29 o                         
   7   4   6         81.58         86.44         4.22 o                         
   9   4   6          0.04         -0.29         0.64 o                         
   1   5   6         60.67         61.28         1.33 o                         
   2   5   6        877.37        912.59         5.22 o                         
   3   5   6        124.76        115.29         2.38 o                         
   8   5   6          5.38          7.14         1.99 o                         
   0   6   6        107.62        105.23         1.86 o                         
   1   6   6        571.22        532.06         9.91 o                         
   2   6   6        522.42        559.21         6.46 o                         
   2   7   6       2830.26       2973.68        52.51 o                         
   4   7   6          5.63          0.79         1.86 o                         
   5   7   6        140.88        121.54         3.65 o                         
   0   8   6         75.62         81.34         2.31 o                         
   1   8   6         33.46         35.63         1.69 o                         
   2   8   6        377.84        387.75         4.04 o                         
   3   8   6         28.02         26.77         1.97 o                         
   5   8   6          7.86         10.05         1.75 o                         
   1   9   6         31.31         28.44         2.86 o                         
   2   9   6         90.68        118.63         1.80 o                         
   3   9   6        159.10        161.67         2.63 o                         
   2   0   7      60152.83      61239.11       435.37 o                         
   4   0   7        261.71        271.99         2.67 o                         
   8   0   7        859.04        939.36        23.09 o                         
  10   0   7        233.56        202.39         2.55 o                         
   0   1   7       6606.49       6798.48        48.24 o                         
   1   1   7        859.36        759.88         5.92 o                         
   2   1   7       3120.74       3042.13        14.81 o                         
   3   1   7       1302.31       1298.93        13.77 o                         
   4   1   7         45.45         40.71         0.89 o                         
   5   1   7        167.01        166.79         2.08 o                         
   7   1   7        180.90        173.02         5.47 o                         
   8   1   7          6.55          4.08         2.48 o                         
   9   1   7         25.02         22.60         2.61 o                         
  10   1   7         18.39         15.44         0.59 o                         
   1   2   7       1574.92       1382.94        16.33 o                         
   2   2   7        118.67        135.90         0.91 o                         
   3   2   7        312.30        319.47         3.03 o                         
   4   2   7        165.51        179.76         1.57 o                         
   5   2   7        152.16        153.71         2.52 o                         
   6   2   7        115.85        129.80         3.48 o                         
   7   2   7        121.17        116.25         4.53 o                         
   8   2   7          1.96          3.12         2.33 o                         
   9   2   7         44.47         47.13         2.55 o                         
   0   3   7      12106.02      12489.74       105.65 o                         
   1   3   7        985.02       1041.85         8.54 o                         
   2   3   7        385.17        431.70         2.88 o                         
   3   3   7        512.47        539.37         7.59 o                         
   4   3   7         20.28         20.73         1.36 o                         
   5   3   7         18.53         19.37         2.32 o                         
   9   3   7         41.58         37.54         1.49 o                         
   1   4   7          7.56          7.63         0.98 o                         
   2   4   7         49.13         45.32         1.06 o                         
   3   4   7        258.54        259.82         4.29 o                         
   4   4   7         51.55         57.99         3.17 o                         
   5   4   7        174.29        162.03         5.53 o                         
   7   4   7        143.21        136.00         4.84 o                         
   8   4   7        845.24        944.86         6.03 o                         
   9   4   7         56.64         50.41         1.09 o                         
   0   5   7        334.05        307.66         2.69 o                         
   1   5   7         53.68         61.71         1.63 o                         
   2   5   7        302.80        291.14         5.03 o                         
   3   5   7         51.67         55.47         1.89 o                         
   7   5   7          3.59          3.23         2.36 o                         
   8   5   7        147.11        160.98         1.84 o                         
   1   6   7        781.88        749.63         3.71 o                         
   2   6   7         34.88         26.63         2.06 o                         
   6   6   7          0.63          0.77         1.93 o                         
   7   6   7         24.64         24.09         2.86 o                         
   2   7   7       1687.20       1762.70        10.02 o                         
   4   7   7        967.86        984.08        10.88 o                         
   5   7   7         66.47         63.68         2.94 o                         
   1   8   7          6.39          7.50         1.79 o                         
   2   8   7         24.84         23.35         1.56 o                         
   3   8   7         21.29         22.19         2.70 o                         
   4   8   7          7.79         12.48         3.54 o                         
   5   8   7         13.63         11.18         2.48 o                         
   0   9   7         25.70         21.73         2.79 o                         
   1   9   7        117.85        118.42         2.73 o                         
   2   9   7         18.86         26.31         1.41 o                         
   3   9   7        125.85        120.29         3.29 o                         
   0   0   8      20497.91      20222.40        63.07 o                         
   2   0   8       1096.19       1059.22         8.56 o                         
   4   0   8       9656.21      10854.52        19.84 o                         
   6   0   8        221.99        260.36         5.53 o                         
   8   0   8        313.96        343.31         6.52 o                         
  10   0   8        297.37        289.91         2.55 o                         
   1   1   8        318.62        291.84         3.21 o                         
   2   1   8        629.84        661.22         3.24 o                         
   3   1   8        137.10        147.46         2.71 o                         
   4   1   8         77.15        116.98         1.37 o                         
   5   1   8        528.27        548.52         6.54 o                         
   6   1   8         25.27         29.12         4.28 o                         
   8   1   8        118.97        133.17         2.72 o                         
   9   1   8         11.50         11.24         2.17 o                         
   0   2   8       2231.63       2345.18         7.87 o                         
   1   2   8        250.54        224.93         2.47 o                         
   2   2   8         81.07         62.37         0.95 o                         
   3   2   8        210.84        180.80         1.42 o                         
   4   2   8          3.62          4.19         0.92 o                         
   5   2   8         77.70         89.35         4.41 o                         
   6   2   8         59.65         69.05         4.41 o                         
   7   2   8         27.54         30.36         3.85 o                         
   8   2   8          6.32          7.88         1.88 o                         
   9   2   8          6.13          4.89         1.09 o                         
   1   3   8       3742.46       3731.68        31.04 o                         
   2   3   8         41.75         51.37         1.02 o                         
   3   3   8         72.27         84.49         1.85 o                         
   4   3   8        327.32        319.56         1.80 o                         
   5   3   8          3.77          1.93         2.48 o                         
   8   3   8        526.90        582.84         5.47 o                         
   9   3   8         44.03         37.54         0.98 o                         
   0   4   8       9205.26      10868.09        54.14 o                         
   1   4   8        114.62        113.95         1.78 o                         
   2   4   8        135.48        132.71         1.69 o                         
   3   4   8        159.54        168.83         2.74 o                         
   4   4   8         36.17         33.22         2.73 o                         
   7   4   8        123.20        114.20         5.03 o                         
   8   4   8        278.15        305.11         3.91 o                         
   9   4   8        207.25        181.78         1.81 o                         
   1   5   8         84.85         74.92         2.46 o                         
   2   5   8          2.16          2.59         1.59 o                         
   3   5   8         24.43         21.81         1.89 o                         
   4   5   8        732.35        725.56         7.33 o                         
   7   5   8          8.98          9.59         1.45 o                         
   8   5   8         19.49         21.15         1.11 o                         
   0   6   8         25.35         24.54         2.30 o                         
   1   6   8        242.45        235.91         2.42 o                         
   2   6   8       1305.15       1291.77         9.83 o                         
   5   6   8         36.69         28.62         6.02 o                         
   6   6   8         28.58         20.94         2.56 o                         
   7   6   8         47.21         44.67         1.53 o                         
   1   7   8         62.15         60.54         3.42 o                         
   2   7   8        318.36        300.20         5.71 o                         
   4   7   8         49.03         38.99         2.84 o                         
   6   7   8         53.71         56.38         2.73 o                         
   0   8   8        658.54        676.28         6.99 o                         
   1   8   8          0.35          0.62         2.30 o                         
   2   8   8         44.27         43.38         2.92 o                         
   3   8   8         46.19         46.13         3.97 o                         
   4   8   8         18.90         14.47         3.10 o                         
   5   8   8         65.52         66.44         2.67 o                         
   1   9   8         26.70         33.78         1.07 o                         
   2   9   8         64.05         71.37         1.44 o                         
   3   9   8         23.88         22.91         1.30 o                         
   2   0   9       5683.06       5707.97        60.30 o                         
   4   0   9       1397.94       1378.80         8.03 o                         
   6   0   9        165.62        185.00         5.22 o                         
   8   0   9        124.08        131.39         2.73 o                         
   0   1   9       1679.70       1632.02         7.08 o                         
   1   1   9        541.37        503.04         2.56 o                         
   2   1   9       1652.45       1708.65        14.08 o                         
   3   1   9        850.37        866.05        13.29 o                         
   4   1   9       2142.40       2556.08        11.36 o                         
   5   1   9        619.77        662.26         3.84 o                         
   6   1   9         12.99          7.02         3.73 o                         
   7   1   9         43.21         31.73         4.22 o                         
   8   1   9         30.24         34.32         2.13 o                         
   1   2   9        529.41        468.38         4.49 o                         
   2   2   9        935.44        951.27         5.52 o                         
   3   2   9        707.03        629.30         6.51 o                         
   4   2   9         54.11         38.65         1.41 o                         
   6   2   9         16.49         14.35         2.22 o                         
   7   2   9         29.61         31.29         4.35 o                         
   8   2   9         12.17         13.91         3.35 o                         
   9   2   9         16.19         18.51         1.51 o                         
   0   3   9        700.30        829.64         5.60 o                         
   1   3   9       3331.58       3212.30        16.88 o                         
   2   3   9        258.04        276.30         1.93 o                         
   3   3   9         24.32         23.59         1.56 o                         
   4   3   9        447.49        439.14         2.49 o                         
   5   3   9         25.58         25.70         2.22 o                         
   8   3   9         92.60         96.69         1.84 o                         
   9   3   9          1.64          2.14         0.59 o                         
   1   4   9        282.81        286.73         3.27 o                         
   2   4   9          3.28          1.95         1.14 o                         
   3   4   9        239.21        245.15         4.47 o                         
   4   4   9        196.17        176.86         1.96 o                         
   7   4   9         85.26         82.49         1.82 o                         
   8   4   9          5.48          3.85         2.30 o                         
   9   4   9        153.50        134.34         2.99 o                         
   0   5   9        423.97        483.80         5.47 o                         
   1   5   9         89.59         76.81         3.66 o                         
   2   5   9        110.03         96.25         4.10 o                         
   3   5   9         23.14         19.56         2.52 o                         
   4   5   9        116.31        118.03         3.05 o                         
   6   5   9          2.96          3.20         1.74 o                         
   7   5   9          0.94          1.12         1.36 o                         
   8   5   9          6.65          6.55         0.74 o                         
   1   6   9         60.93         62.18         1.83 o                         
   2   6   9        376.66        324.39         3.88 o                         
   5   6   9         15.62         15.61         2.11 o                         
   6   6   9         66.81         77.25         4.47 o                         
   7   6   9         48.05         46.42         1.21 o                         
   4   7   9       3629.28       3669.01        19.06 o                         
   5   7   9         43.65         45.84         2.11 o                         
   6   7   9         67.06         65.51         2.79 o                         
   1   8   9         19.76         20.32         1.56 o                         
   2   8   9          2.46          5.01         2.49 o                         
   3   8   9         53.20         54.82         2.90 o                         
   4   8   9         53.73         65.88         3.04 o                         
   5   8   9         84.37         75.01         2.55 o                         
   0   9   9        259.67        264.73         3.15 o                         
   1   9   9         53.02         44.92         1.70 o                         
   2   9   9        159.39        177.82         2.09 o                         
   3   9   9         10.79          9.52         1.49 o                         
   0   0  10       7549.75       7505.46       134.07 o                         
   2   0  10       2959.34       3099.51        26.48 o                         
   4   0  10      16999.53      18611.05       306.03 o                         
   6   0  10       1068.22       1117.25         8.71 o                         
   8   0  10        135.04        155.56         5.46 o                         
   1   1  10       1619.16       1461.06         4.97 o                         
   2   1  10        326.93        304.43         2.37 o                         
   3   1  10       1150.76       1163.11         8.87 o                         
   4   1  10        119.01        119.21         1.31 o                         
   5   1  10        218.79        229.49         4.22 o                         
   6   1  10          5.17          3.77         2.96 o                         
   7   1  10         22.21         22.04         3.41 o                         
   8   1  10        201.71        209.73         3.25 o                         
   0   2  10        391.68        413.03         3.67 o                         
   1   2  10        433.08        382.94         3.56 o                         
   2   2  10         32.58         42.55         1.10 o                         
   3   2  10        419.40        379.39         4.92 o                         
   4   2  10          7.09          7.18         1.10 o                         
   5   2  10        206.69        222.09         3.12 o                         
   6   2  10        316.79        324.72         3.82 o                         
   8   2  10         48.16         47.69         3.48 o                         
   9   2  10         46.21         43.82         2.01 o                         
   1   3  10       1280.22       1330.54        15.89 o                         
   2   3  10         70.59         78.52         1.05 o                         
   3   3  10        153.40        141.23         1.82 o                         
   4   3  10         64.88         61.69         1.40 o                         
   5   3  10        124.60        129.69         3.38 o                         
   7   3  10        554.93        571.59         6.59 o                         
   8   3  10        150.33        163.65         2.07 o                         
   9   3  10          9.76          8.76         0.59 o                         
   0   4  10       2751.77       3089.05        27.39 o                         
   1   4  10        315.93        282.46         3.73 o                         
   2   4  10         90.14        105.64         2.46 o                         
   3   4  10        153.49        151.18         2.56 o                         
   7   4  10         68.28         67.73         2.01 o                         
   8   4  10          6.86          5.09         1.60 o                         
   1   5  10         28.32         24.66         1.88 o                         
   2   5  10         77.31         86.99         3.73 o                         
   3   5  10         24.26         21.27         2.39 o                         
   6   5  10         28.74         29.79         1.56 o                         
   7   5  10         20.95         21.81         1.26 o                         
   8   5  10          5.48          5.49         0.71 o                         
   0   6  10        302.81        288.21         4.41 o                         
   1   6  10         52.96         55.39         2.38 o                         
   2   6  10          6.10          4.53         1.80 o                         
   3   6  10       2876.07       2732.50        13.15 o                         
   5   6  10          1.71         -1.19         2.47 o                         
   6   6  10         90.50         95.38         3.10 o                         
   7   6  10         27.44         24.29         1.23 o                         
   3   7  10        811.56        802.91         9.88 o                         
   4   7  10       1404.10       1567.22         6.21 o                         
   5   7  10          4.35          5.38         2.48 o                         
   6   7  10         15.35         14.16         2.30 o                         
   0   8  10        155.17        149.71         2.20 o                         
   1   8  10         67.47         64.81         2.34 o                         
   2   8  10          7.40          6.36         2.46 o                         
   3   8  10          5.54          5.28         3.54 o                         
   4   8  10          9.89          9.00         2.98 o                         
   5   8  10         40.07         36.32         2.48 o                         
   1   9  10        208.30        226.71         4.35 o                         
   2   9  10        247.84        263.48         2.26 o                         
   3   9  10          4.50          4.61         0.89 o                         
   2   0  11       7984.20       8489.71        57.46 o                         
   4   0  11          3.27          5.47         2.49 o                         
   6   0  11         81.05         81.36         3.82 o                         
   8   0  11        316.32        316.79         6.09 o                         
   0   1  11       3241.11       2998.75         9.01 o                         
   1   1  11       1681.12       1519.31         9.47 o                         
   2   1  11        171.87        159.17         1.82 o                         
   3   1  11        329.57        347.19         5.89 o                         
   4   1  11        523.37        612.70         3.58 o                         
   5   1  11        129.69        138.00         3.91 o                         
   6   1  11        222.45        247.93         3.73 o                         
   7   1  11         18.02         19.48         2.92 o                         
   8   1  11          1.03          0.60         2.45 o                         
   9   1  11        103.34        100.67         2.36 o                         
   1   2  11         12.20          9.31         1.05 o                         
   2   2  11        191.45        197.41         1.09 o                         
   3   2  11        252.25        236.67         3.07 o                         
   4   2  11          0.53          0.92         1.05 o                         
   5   2  11         43.93         49.11         2.32 o                         
   6   2  11         44.44         49.42         4.35 o                         
   7   2  11        138.92        145.93         5.15 o                         
   8   2  11        161.81        179.55         1.84 o                         
   9   2  11         39.71         37.45         0.90 o                         
   0   3  11      12999.67      14156.18        67.43 o                         
   1   3  11       1187.41       1230.27        12.75 o                         
   2   3  11        843.91        911.45         6.87 o                         
   3   3  11        599.14        537.40         7.62 o                         
   4   3  11         55.30         53.45         2.27 o                         
   5   3  11         43.58         47.40         2.39 o                         
   7   3  11       1097.39       1116.32         8.89 o                         
   8   3  11        359.50        356.82         4.68 o                         
   9   3  11         16.21         15.82         0.55 o                         
   1   4  11        701.07        691.47         3.42 o                         
   2   4  11         57.09         56.89         1.67 o                         
   3   4  11         62.70         57.49         1.68 o                         
   4   4  11          0.70          0.81         2.37 o                         
   5   4  11        184.38        181.53         4.97 o                         
   7   4  11         96.44         89.86         2.00 o                         
   8   4  11        251.27        275.47         4.25 o                         
   1   5  11        100.58         87.75         1.91 o                         
   2   5  11          4.43          7.01         1.33 o                         
   3   5  11         22.83         23.02         2.58 o                         
   5   5  11         10.80         14.40         3.54 o                         
   6   5  11         84.36         91.16         1.56 o                         
   7   5  11         23.75         23.64         1.30 o                         
   8   5  11         56.30         58.23         0.74 o                         
   1   6  11        120.42        115.01         1.76 o                         
   2   6  11          2.68          0.23         1.69 o                         
   5   6  11        326.68        304.03         3.34 o                         
   6   6  11         50.41         50.60         1.49 o                         
   7   6  11          3.89          3.62         0.79 o                         
   0   7  11          1.05         -0.87         3.10 o                         
   2   7  11        131.38        107.41         2.30 o                         
   4   7  11        127.60        121.83         3.51 o                         
   5   7  11         71.79         71.97         3.73 o                         
   6   7  11          0.10         -0.50         2.17 o                         
   1   8  11         42.52         36.65         2.93 o                         
   2   8  11         13.54         17.01         3.10 o                         
   3   8  11          6.77          5.26         2.13 o                         
   4   8  11         31.97         28.19         3.23 o                         
   5   8  11          9.20          7.39         1.80 o                         
   0   9  11        381.18        419.33         2.15 o                         
   2   9  11         69.68         77.05         1.95 o                         
   3   9  11          4.38          4.32         0.84 o                         
   0   0  12        767.80        727.87         2.05 o                         
   2   0  12      10662.43      11140.85        94.56 o                         
   4   0  12      19884.93      21464.81        65.88 o                         
   6   0  12         44.45         59.16         2.89 o                         
   8   0  12         20.22         20.37         2.47 o                         
   1   1  12       1009.43        880.75         3.64 o                         
   2   1  12        305.39        268.50         3.65 o                         
   3   1  12         24.90         23.95         1.04 o                         
   4   1  12       3530.09       3781.64        11.06 o                         
   5   1  12        665.12        688.61         5.63 o                         
   6   1  12        184.32        194.28         2.85 o                         
   7   1  12         15.78         14.99         1.96 o                         
   8   1  12        155.86        175.09         2.96 o                         
   9   1  12         42.62         40.25         1.93 o                         
   0   2  12        556.55        591.50         5.87 o                         
   1   2  12        496.00        463.49         4.81 o                         
   2   2  12        262.44        277.75         2.08 o                         
   3   2  12        434.26        392.76         4.21 o                         
   4   2  12         61.87         62.57         1.34 o                         
   5   2  12        163.21        155.18         2.77 o                         
   6   2  12         65.17         71.16         2.14 o                         
   7   2  12        286.41        280.69         5.09 o                         
   8   2  12         85.52         86.27         1.86 o                         
   9   2  12         20.83         21.96         1.29 o                         
   1   3  12        590.97        598.44         4.81 o                         
   2   3  12          7.54          6.35         0.95 o                         
   3   3  12        812.33        735.34         8.90 o                         
   4   3  12        252.00        276.83         2.20 o                         
   5   3  12        530.38        515.31         5.79 o                         
   6   3  12        227.59        249.61         5.65 o                         
   7   3  12        408.76        400.33         4.44 o                         
   8   3  12          4.11          5.01         1.47 o                         
   9   3  12          2.92          2.09         0.50 o                         
   0   4  12       1321.65       1598.54         4.54 o                         
   1   4  12        772.98        772.39         4.80 o                         
   2   4  12        236.20        273.59         2.34 o                         
   3   4  12         55.24         50.53         1.69 o                         
   4   4  12         65.88         70.19         2.73 o                         
   6   4  12          9.68         14.22         3.29 o                         
   7   4  12         33.45         33.74         2.01 o                         
   8   4  12        170.65        172.27         1.84 o                         
   1   5  12         99.15         95.93         1.34 o                         
   2   5  12         77.00         76.42         1.83 o                         
   3   5  12         30.81         35.89         1.91 o                         
   4   5  12         37.83         40.45         2.77 o                         
   5   5  12         15.38         15.03         3.60 o                         
   6   5  12         67.97         73.03         2.04 o                         
   7   5  12         11.21         14.43         1.34 o                         
   8   5  12          0.21         -0.33         0.55 o                         
   0   6  12          0.17          4.10         3.17 o                         
   1   6  12        204.14        182.04         1.95 o                         
   2   6  12          6.64          7.85         1.75 o                         
   3   6  12        338.58        255.67         5.22 o                         
   5   6  12       1174.15       1126.22         9.18 o                         
   6   6  12          0.23          2.19         1.40 o                         
   7   6  12          7.35          7.18         0.97 o                         
   1   7  12        202.70        212.28         4.10 o                         
   2   7  12       1377.86       1224.27         8.04 o                         
   3   7  12        341.90        293.78         3.50 o                         
   4   7  12        379.79        442.56         3.47 o                         
   6   7  12        251.17        263.57         3.79 o                         
   0   8  12        838.23        834.08         3.64 o                         
   1   8  12          3.05          0.57         2.25 o                         
   2   8  12         43.73         36.76         3.79 o                         
   4   8  12         61.79         59.42         3.23 o                         
   1   9  12         28.55         27.39         1.31 o                         
   2   9  12         90.45        104.79         2.02 o                         
   2   0  13       1281.95       1374.57         3.36 o                         
   4   0  13      11079.32      12071.86        63.89 o                         
   6   0  13        459.30        532.38         5.59 o                         
   0   1  13        486.94        615.52         2.57 o                         
   1   1  13        142.75        106.11         1.14 o                         
   2   1  13        964.43        998.22         3.80 o                         
   3   1  13        299.07        299.17         2.44 o                         
   4   1  13       1448.94       1566.46         5.66 o                         
   5   1  13        747.84        770.46         9.80 o                         
   6   1  13         86.26         99.38         3.02 o                         
   7   1  13         16.21         18.08         1.97 o                         
   9   1  13          7.77          6.60         0.94 o                         
   1   2  13        784.20        746.98         8.58 o                         
   2   2  13        320.71        328.09         2.12 o                         
   3   2  13        283.76        239.69         1.50 o                         
   4   2  13          5.84          4.82         1.40 o                         
   5   2  13        137.88        141.18         2.04 o                         
   6   2  13        382.64        408.26         3.33 o                         
   7   2  13        229.44        221.89         3.44 o                         
   8   2  13         75.69         73.38         1.46 o                         
   9   2  13         27.21         25.64         1.08 o                         
   0   3  13         91.25         83.38         1.04 o                         
   1   3  13         87.02         89.66         2.19 o                         
   2   3  13       1482.25       1556.09        11.91 o                         
   3   3  13        351.77        306.63         4.54 o                         
   4   3  13        455.25        453.05         2.45 o                         
   5   3  13       2103.77       2099.66        22.47 o                         
   6   3  13       1458.30       1545.46         5.70 o                         
   7   3  13         33.80         33.70         1.46 o                         
   8   3  13          9.03          7.16         1.03 o                         
   9   3  13         50.85         45.79         1.01 o                         
   1   4  13        191.88        195.98         2.69 o                         
   2   4  13        266.57        336.24         3.02 o                         
   3   4  13         87.76         78.72         1.58 o                         
   4   4  13        275.43        290.86         2.95 o                         
   6   4  13        962.69       1019.10         4.64 o                         
   7   4  13         33.80         36.91         1.28 o                         
   8   4  13         28.33         25.95         0.92 o                         
   0   5  13        616.92        586.65         6.99 o                         
   1   5  13          8.94         10.35         1.26 o                         
   2   5  13        201.96        226.53         6.06 o                         
   3   5  13         22.28         20.03         1.46 o                         
   4   5  13          5.31          6.83         3.73 o                         
   5   5  13         24.91         25.49         2.63 o                         
   6   5  13         19.63         19.89         1.14 o                         
   7   5  13          8.55          8.63         2.42 o                         
   8   5  13         64.04         66.32         0.83 o                         
   1   6  13         79.21         77.17         1.33 o                         
   2   6  13        303.33        306.16         4.60 o                         
   3   6  13        358.37        291.46         5.47 o                         
   4   6  13         72.53         77.01         2.59 o                         
   5   6  13        827.08        802.91         9.44 o                         
   6   6  13        323.15        330.60         5.03 o                         
   7   6  13         47.71         51.89         0.96 o                         
   0   7  13          1.57          1.63         2.19 o                         
   1   7  13        287.39        290.63         4.53 o                         
   2   7  13         97.44         71.81         2.29 o                         
   3   7  13        117.29        101.72         4.78 o                         
   4   7  13       1248.25       1342.02         5.19 o                         
   6   7  13        748.43        766.40         5.53 o                         
   1   8  13          1.48          2.56         1.26 o                         
   2   8  13         11.29         18.13         3.73 o                         
   4   8  13         12.46         15.90         1.26 o                         
   0   9  13        581.79        687.69         6.85 o                         
   1   9  13        101.25        110.50         1.39 o                         
   2   9  13          1.13          0.92         0.93 o                         
   0   0  14       1126.94       1190.93        22.50 o                         
   2   0  14        327.04        394.87         2.88 o                         
   4   0  14        504.62        539.10         4.76 o                         
   6   0  14          6.42          5.34         3.03 o                         
   1   1  14        147.47        170.03         2.11 o                         
   2   1  14       1528.40       1817.31         9.62 o                         
   3   1  14        139.68        130.10         1.25 o                         
   4   1  14        118.53        137.94         1.32 o                         
   5   1  14        266.96        264.75         3.11 o                         
   6   1  14         23.69         26.70         1.92 o                         
   7   1  14         87.75         83.17         2.28 o                         
   8   1  14         20.13         16.14         2.73 o                         
   9   1  14          5.44          4.96         1.06 o                         
   0   2  14       1145.85       1089.33         6.52 o                         
   1   2  14        811.32        764.20         9.71 o                         
   2   2  14        315.17        341.22         2.82 o                         
   3   2  14          7.12          4.80         0.98 o                         
   4   2  14         86.94         95.93         2.30 o                         
   5   2  14         14.53         13.79         2.38 o                         
   6   2  14         40.10         44.57         2.08 o                         
   7   2  14         65.06         59.13         2.68 o                         
   8   2  14         86.37         89.62         1.31 o                         
   9   2  14         44.34         41.68         1.06 o                         
   1   3  14       1085.09       1081.29        14.08 o                         
   2   3  14       4134.77       4208.61        17.68 o                         
   3   3  14         99.81         92.61         2.30 o                         
   4   3  14        590.19        604.46         4.12 o                         
   5   3  14       2162.08       2098.34        20.68 o                         
   6   3  14        470.86        518.57         4.70 o                         
   7   3  14         14.35         14.45         1.34 o                         
   8   3  14        337.65        356.64         4.29 o                         
   9   3  14         97.60         88.00         1.80 o                         
   0   4  14         19.42         17.11         1.86 o                         
   1   4  14         57.71         46.49         1.70 o                         
   2   4  14       1019.99       1169.59        16.92 o                         
   3   4  14         40.95         40.31         1.41 o                         
   4   4  14        736.61        762.89         7.05 o                         
   5   4  14         20.84         20.30         3.73 o                         
   7   4  14        253.54        260.81         1.64 o                         
   8   4  14        392.76        377.85         2.22 o                         
   1   5  14         43.69         44.95         1.18 o                         
   2   5  14        338.63        322.96         2.60 o                         
   3   5  14         65.77         72.80         1.51 o                         
   4   5  14        147.15        140.66         4.41 o                         
   5   5  14         35.05         34.08         2.14 o                         
   6   5  14         28.85         29.82         1.21 o                         
   8   5  14          1.27          1.24         0.52 o                         
   0   6  14       1084.71       1031.05         5.00 o                         
   1   6  14        224.29        182.44         2.48 o                         
   3   6  14         96.57         78.35         2.87 o                         
   5   6  14         15.15         12.99         2.43 o                         
   7   6  14         43.82         47.26         0.85 o                         
   1   7  14        480.80        446.47         5.84 o                         
   2   7  14          2.39          3.72         1.15 o                         
   3   7  14          7.92          5.22         3.66 o                         
   4   7  14         72.61         76.20         1.84 o                         
   5   7  14         38.59         35.79         2.24 o                         
   6   7  14          0.91          2.86         1.80 o                         
   0   8  14         51.18         51.60         3.97 o                         
   1   8  14          1.51          0.71         1.23 o                         
   2   8  14        191.35        193.70         3.72 o                         
   3   8  14         11.48         11.74         1.71 o                         
   4   8  14          8.16         12.94         1.13 o                         
   1   9  14         63.49         68.19         0.98 o                         
   2   9  14          3.71          5.62         0.72 o                         
   2   0  15       8250.72       9773.59        37.78 o                         
   4   0  15        353.79        347.51         2.69 o                         
   6   0  15       4012.38       4235.82        23.75 o                         
   8   0  15        798.54        832.50        16.16 o                         
   0   1  15       3072.82       3127.21        15.36 o                         
   1   1  15        917.33        919.41         6.63 o                         
   2   1  15        521.46        656.13         2.36 o                         
   3   1  15        141.83        134.45         1.26 o                         
   4   1  15         27.61         20.75         1.41 o                         
   5   1  15         65.55         61.88         1.61 o                         
   6   1  15       1401.27       1449.46         5.05 o                         
   7   1  15        133.43        138.10         4.35 o                         
   8   1  15        292.92        277.55         2.47 o                         
   9   1  15         31.19         28.80         1.08 o                         
   1   2  15        817.30        762.59         8.82 o                         
   2   2  15        143.85        113.53         1.10 o                         
   3   2  15        129.68        131.26         1.54 o                         
   4   2  15         39.91         34.15         1.32 o                         
   5   2  15        131.51        119.79         2.07 o                         
   6   2  15        182.91        187.44         3.19 o                         
   7   2  15          4.10          2.70         1.25 o                         
   8   2  15          5.86          4.72         0.88 o                         
   9   2  15         70.91         59.72         1.08 o                         
   0   3  15        321.94        334.44         2.05 o                         
   1   3  15       1506.26       1430.88        13.66 o                         
   2   3  15         17.38         26.78         1.11 o                         
   3   3  15        180.81        172.95         2.02 o                         
   4   3  15         65.94         68.43         1.97 o                         
   5   3  15        461.94        430.53         3.75 o                         
   6   3  15          4.84          3.72         1.75 o                         
   7   3  15          5.06          5.23         0.96 o                         
   8   3  15        140.73        132.74         2.28 o                         
   1   4  15        342.21        310.79         4.29 o                         
   2   4  15        777.46        796.04         4.64 o                         
   3   4  15         74.68         73.09         1.58 o                         
   4   4  15        806.03        834.87         6.14 o                         
   5   4  15        106.46         97.99         3.91 o                         
   6   4  15          2.60         -0.46         1.68 o                         
   7   4  15        314.07        314.10         2.34 o                         
   8   4  15        183.30        194.30         1.32 o                         
   0   5  15         24.63         21.20         2.03 o                         
   1   5  15         62.93         61.36         1.31 o                         
   2   5  15        168.96        162.90         2.17 o                         
   3   5  15         85.24         84.83         2.05 o                         
   4   5  15        155.18        166.24         4.47 o                         
   5   5  15          1.93         -2.19         2.19 o                         
   6   5  15        168.82        177.24         1.49 o                         
   7   5  15         16.89         14.32         1.62 o                         
   2   6  15         45.65         33.34         1.55 o                         
   3   6  15         39.61         37.61         2.24 o                         
   4   6  15        307.95        329.72         3.49 o                         
   5   6  15        813.56        807.76         5.17 o                         
   6   6  15         40.08         47.45         1.42 o                         
   7   6  15         58.47         61.48         1.05 o                         
   0   7  15       2248.10       2065.43         9.44 o                         
   1   7  15        458.52        389.77         7.67 o                         
   2   7  15        677.49        594.11         2.61 o                         
   3   7  15          4.36          5.15         1.99 o                         
   4   7  15        645.01        700.06         7.52 o                         
   5   7  15        441.63        429.73         5.10 o                         
   1   8  15         15.88         19.46         1.56 o                         
   2   8  15        253.46        268.35         2.50 o                         
   3   8  15         10.73         12.59         0.92 o                         
   4   8  15         29.09         25.36         1.34 o                         
   0   9  15        294.35        328.08         1.72 o                         
   1   9  15         34.95         31.61         0.90 o                         
   0   0  16        962.94       1061.99         4.37 o                         
   2   0  16        998.61       1194.70         3.41 o                         
   4   0  16         32.80         34.18         1.89 o                         
   6   0  16       3317.72       3442.79        21.32 o                         
   8   0  16          6.35          7.26         2.48 o                         
   1   1  16       1515.66       1472.73         6.04 o                         
   2   1  16        187.27        221.81         1.02 o                         
   3   1  16        407.22        408.26         2.22 o                         
   4   1  16        219.53        228.17         3.05 o                         
   5   1  16        224.16        207.97         2.51 o                         
   6   1  16        419.55        398.59         3.04 o                         
   7   1  16         89.27         89.74         1.97 o                         
   8   1  16          2.57          1.42         1.20 o                         
   9   1  16         56.98         49.37         2.11 o                         
   0   2  16        598.21        607.52         2.92 o                         
   1   2  16        309.04        281.67         5.83 o                         
   2   2  16        197.77        190.57         1.23 o                         
   3   2  16        233.67        213.45         1.80 o                         
   4   2  16        267.32        255.95         2.04 o                         
   5   2  16        208.97        199.87         2.00 o                         
   6   2  16         10.97         10.90         1.75 o                         
   7   2  16         24.84         27.58         1.07 o                         
   8   2  16          4.99          8.82         2.48 o                         
   9   2  16         43.83         42.87         1.10 o                         
   1   3  16        491.28        465.89         5.93 o                         
   2   3  16         40.48         50.65         1.18 o                         
   3   3  16        602.60        597.87         3.13 o                         
   4   3  16       3131.15       3262.50        18.43 o                         
   5   3  16        149.92        143.58         2.27 o                         
   6   3  16         25.85         22.36         1.86 o                         
   7   3  16          5.28          6.40         1.11 o                         
   8   3  16          1.35          1.57         0.73 o                         
   0   4  16         16.77         16.64         2.02 o                         
   1   4  16        278.73        276.34         2.31 o                         
   2   4  16        731.34        752.57         4.58 o                         
   3   4  16        318.82        304.96         2.62 o                         
   4   4  16       3170.67       3296.00         6.97 o                         
   5   4  16          7.20          3.80         2.10 o                         
   6   4  16          4.18          2.83         1.27 o                         
   7   4  16         81.02         79.11         1.63 o                         
   8   4  16         27.89         30.42         0.85 o                         
   1   5  16          2.31          3.18         1.02 o                         
   2   5  16         42.14         47.82         1.61 o                         
   3   5  16         23.74         20.55         3.73 o                         
   4   5  16         69.28         64.63         2.14 o                         
   5   5  16         18.06         15.00         1.57 o                         
   6   5  16          7.11          5.97         1.00 o                         
   7   5  16         15.01         14.68         1.66 o                         
   1   6  16        293.46        235.41         5.09 o                         
   2   6  16          8.43          9.03         1.29 o                         
   3   6  16         40.23         39.86         3.42 o                         
   4   6  16          2.41          3.85         1.53 o                         
   5   6  16       1430.20       1415.27         4.42 o                         
   6   6  16        308.28        323.90         2.41 o                         
   1   7  16        105.26         92.42         1.62 o                         
   2   7  16          9.55          5.92         1.00 o                         
   3   7  16         63.01         61.43         1.76 o                         
   4   7  16        279.82        289.21         3.79 o                         
   5   7  16        530.97        517.81         4.03 o                         
   0   8  16          2.22          2.42         2.86 o                         
   1   8  16         81.15         83.95         2.67 o                         
   2   8  16         29.29         28.17         1.41 o                         
   3   8  16         67.13         65.93         1.12 o                         
   4   8  16          4.10          5.62         1.24 o                         
   2   0  17        253.28        301.38         1.52 o                         
   4   0  17        605.24        557.00         5.75 o                         
   6   0  17        624.46        649.19         7.52 o                         
   8   0  17        240.22        225.25         2.23 o                         
   0   1  17       1688.14       1755.76         4.25 o                         
   1   1  17       1326.74       1234.97         6.19 o                         
   2   1  17        767.89        838.02         2.00 o                         
   3   1  17        353.35        339.02         3.18 o                         
   4   1  17          2.23          0.49         1.02 o                         
   5   1  17        178.27        174.46         2.94 o                         
   6   1  17         73.97         70.53         2.96 o                         
   7   1  17        155.04        137.79         1.77 o                         
   8   1  17        287.25        260.66         4.10 o                         
   9   1  17         53.04         44.09         1.43 o                         
   1   2  17         68.64         62.21         1.06 o                         
   2   2  17         96.51        107.00         1.13 o                         
   3   2  17         91.09         91.65         2.00 o                         
   4   2  17         28.09         34.21         1.52 o                         
   5   2  17         41.14         42.67         1.97 o                         
   6   2  17        177.25        179.38         1.98 o                         
   7   2  17         10.09         11.20         1.15 o                         
   0   3  17        134.61        138.27         2.77 o                         
   1   3  17         45.72         39.75         1.25 o                         
   2   3  17        598.13        719.26         5.72 o                         
   3   3  17        712.28        677.86         3.22 o                         
   4   3  17       5653.85       5906.07        38.55 o                         
   5   3  17        859.05        842.94         7.66 o                         
   6   3  17         37.07         38.19         1.74 o                         
   7   3  17          5.71          7.53         1.17 o                         
   8   3  17         31.79         31.85         0.82 o                         
   1   4  17        584.42        564.61         3.67 o                         
   2   4  17        588.34        652.17         4.05 o                         
   3   4  17        375.51        349.47         3.35 o                         
   4   4  17       1723.11       1781.65         5.92 o                         
   5   4  17         68.57         66.34         2.05 o                         
   6   4  17          0.51         -1.17         1.17 o                         
   7   4  17          3.27          3.14         1.10 o                         
   8   4  17         32.41         28.43         0.63 o                         
   0   5  17        461.07        495.11         4.19 o                         
   1   5  17         53.72         51.56         1.24 o                         
   2   5  17         13.15         16.19         2.18 o                         
   3   5  17          5.26          5.46         3.35 o                         
   4   5  17         52.63         59.58         1.90 o                         
   5   5  17         41.79         40.78         1.62 o                         
   6   5  17         52.48         52.58         1.09 o                         
   7   5  17          9.58         12.45         0.82 o                         
   1   6  17          5.61          5.65         1.80 o                         
   2   6  17          5.33          2.05         1.39 o                         
   3   6  17         59.79         62.53         4.66 o                         
   4   6  17        107.78        111.16         2.10 o                         
   5   6  17        621.55        605.83         3.89 o                         
   6   6  17         24.84         25.30         0.93 o                         
   0   7  17        111.43        100.70         1.76 o                         
   1   7  17         43.67         50.45         0.98 o                         
   2   7  17         48.43         50.51         1.54 o                         
   3   7  17         51.60         54.44         1.52 o                         
   4   7  17          1.62          1.12         2.05 o                         
   5   7  17        139.17        141.24         2.42 o                         
   1   8  17        138.21        130.08         1.25 o                         
   2   8  17          0.71          1.17         0.71 o                         
   3   8  17         66.32         62.25         1.70 o                         
   4   8  17        110.54        109.46         1.56 o                         
   0   0  18      30961.22      34577.62        58.43 o                         
   2   0  18         78.30         87.78         1.31 o                         
   4   0  18        134.35        169.18         2.45 o                         
   6   0  18       5811.55       5613.50       114.85 o                         
   8   0  18         26.72         16.83         2.61 o                         
   1   1  18        961.66        907.46         5.58 o                         
   2   1  18        372.48        343.24         1.73 o                         
   3   1  18        210.79        193.03         1.71 o                         
   4   1  18         18.83         17.45         1.07 o                         
   5   1  18         51.05         46.97         1.61 o                         
   6   1  18        136.50        159.56         2.33 o                         
   7   1  18        314.51        297.43         2.36 o                         
   8   1  18         14.77         11.87         1.84 o                         
   9   1  18         14.47         12.29         1.43 o                         
   0   2  18        641.17        648.65         5.92 o                         
   1   2  18        186.94        177.52         2.03 o                         
   2   2  18        399.48        411.95         1.69 o                         
   3   2  18        137.62        129.96         1.63 o                         
   4   2  18        273.01        270.72         2.97 o                         
   5   2  18         43.62         39.21         1.60 o                         
   6   2  18         76.26         72.47         1.63 o                         
   7   2  18         13.82         14.83         0.93 o                         
   8   2  18         65.76         69.72         1.48 o                         
   1   3  18        356.92        289.14         3.22 o                         
   2   3  18        378.07        383.08         2.21 o                         
   3   3  18        322.33        308.81         2.44 o                         
   4   3  18          2.26         -1.83         1.83 o                         
   5   3  18        760.19        710.67         8.58 o                         
   6   3  18         17.13         15.80         1.78 o                         
   7   3  18          0.22          0.52         1.19 o                         
   8   3  18        202.29        211.89         1.44 o                         
   0   4  18         13.90         16.68         1.48 o                         
   1   4  18        930.35        896.29         4.79 o                         
   2   4  18        679.35        729.69         6.23 o                         
   3   4  18        409.84        391.13         4.00 o                         
   4   4  18        329.73        335.35         3.97 o                         
   5   4  18        116.79        106.98         2.85 o                         
   6   4  18        103.02        102.81         1.27 o                         
   8   4  18          9.97         11.51         0.59 o                         
   1   5  18        116.70        108.44         1.60 o                         
   2   5  18         10.88          9.18         1.69 o                         
   3   5  18          4.75          5.58         1.84 o                         
   4   5  18        379.27        386.14         3.84 o                         
   5   5  18         20.96         19.47         1.37 o                         
   6   5  18         83.33         95.15         1.54 o                         
   7   5  18          0.51          0.76         0.73 o                         
   0   6  18         41.42         46.23         1.60 o                         
   1   6  18        282.46        245.10         2.43 o                         
   2   6  18         85.32         77.50         2.00 o                         
   3   6  18        104.90         99.82         1.96 o                         
   4   6  18         10.51         10.96         1.74 o                         
   5   6  18         43.55         42.37         2.02 o                         
   6   6  18        708.56        768.37         4.03 o                         
   1   7  18        137.81        126.41         1.19 o                         
   2   7  18        295.97        280.44         2.42 o                         
   3   7  18         10.75         14.13         1.38 o                         
   4   7  18          0.78          2.82         1.36 o                         
   5   7  18          9.32          9.30         1.40 o                         
   0   8  18         43.24         26.58         2.73 o                         
   1   8  18         88.69         87.76         0.86 o                         
   2   8  18        135.08        128.03         1.12 o                         
   3   8  18         31.93         35.07         1.03 o                         
   2   0  19         17.79         17.75         1.05 o                         
   4   0  19        209.49        254.85         2.93 o                         
   6   0  19       3437.92       3548.59        38.21 o                         
   8   0  19        632.52        610.89        12.31 o                         
   0   1  19         43.46         35.46         1.54 o                         
   1   1  19        551.95        535.99         3.51 o                         
   2   1  19         67.07         56.84         1.05 o                         
   3   1  19        185.38        171.43         2.12 o                         
   4   1  19        270.11        271.35         2.06 o                         
   5   1  19        100.97         90.82         1.57 o                         
   6   1  19        662.92        689.44         3.67 o                         
   7   1  19        397.85        377.60         2.47 o                         
   8   1  19        127.20        118.01         1.44 o                         
   1   2  19        101.95         88.59         1.26 o                         
   2   2  19          1.72          4.15         2.02 o                         
   3   2  19        190.82        187.16         1.75 o                         
   4   2  19        374.57        394.23         2.88 o                         
   5   2  19        123.92        119.29         2.70 o                         
   6   2  19         30.25         27.63         1.63 o                         
   7   2  19         27.82         28.41         1.10 o                         
   8   2  19         73.96         82.22         1.00 o                         
   0   3  19         14.14          9.66         1.43 o                         
   1   3  19        251.97        231.00         2.18 o                         
   2   3  19       1417.86       1413.38         5.62 o                         
   3   3  19       1792.58       1698.08         6.44 o                         
   4   3  19       2615.84       2727.51        14.00 o                         
   5   3  19        273.88        249.58         2.35 o                         
   6   3  19        123.22        128.61         1.43 o                         
   7   3  19         21.63         20.73         0.96 o                         
   8   3  19         31.16         26.91         0.67 o                         
   1   4  19        538.62        496.89         3.02 o                         
   2   4  19        910.22        925.83         7.12 o                         
   3   4  19        117.76        118.50         3.27 o                         
   4   4  19         93.02         96.13         3.25 o                         
   5   4  19          6.68          6.53         2.16 o                         
   6   4  19          5.76          5.33         1.05 o                         
   7   4  19          1.60          1.74         1.80 o                         
   0   5  19         67.65         63.72         1.65 o                         
   1   5  19         34.71         33.78         1.37 o                         
   2   5  19        229.97        229.74         4.29 o                         
   3   5  19         15.41         18.66         1.60 o                         
   4   5  19        144.85        149.32         2.91 o                         
   5   5  19         17.64         18.84         1.25 o                         
   7   5  19         45.34         45.74         0.92 o                         
   1   6  19        295.77        250.62         2.47 o                         
   2   6  19        159.72        153.68         2.73 o                         
   3   6  19         96.27         94.34         1.79 o                         
   4   6  19          1.90          2.96         1.35 o                         
   6   6  19         10.74         11.47         0.80 o                         
   0   7  19       1727.14       1622.21         4.32 o                         
   1   7  19         76.19         74.88         1.22 o                         
   2   7  19          0.88          1.14         0.99 o                         
   3   7  19         47.19         52.75         1.58 o                         
   4   7  19          2.45          2.42         1.04 o                         
   5   7  19          8.44          9.59         1.00 o                         
   1   8  19         47.57         46.64         0.74 o                         
   2   8  19         11.44          9.80         0.73 o                         
   3   8  19         44.03         45.03         1.16 o                         
   0   0  20          6.02          6.81         1.83 o                         
   2   0  20        223.02        261.13         1.83 o                         
   4   0  20        109.42         84.92         2.91 o                         
   6   0  20        274.68        316.56         4.00 o                         
   8   0  20         48.42         62.19         1.87 o                         
   1   1  20         53.46         46.33         0.92 o                         
   2   1  20        371.51        371.94         2.84 o                         
   3   1  20        108.92        100.89         1.20 o                         
   4   1  20        250.18        290.22         2.23 o                         
   5   1  20        108.77         98.13         1.99 o                         
   6   1  20        200.43        177.21         2.12 o                         
   7   1  20        169.99        168.20         2.91 o                         
   8   1  20         66.65         75.42         1.05 o                         
   0   2  20         73.51         58.82         1.73 o                         
   1   2  20         15.19         14.93         1.33 o                         
   2   2  20          6.54          9.77         0.89 o                         
   3   2  20         27.61         33.25         1.13 o                         
   4   2  20        146.49        146.31         1.69 o                         
   5   2  20         82.97         81.84         3.97 o                         
   6   2  20          7.27          3.81         2.02 o                         
   7   2  20         29.05         29.03         1.03 o                         
   8   2  20         27.32         24.98         0.80 o                         
   1   3  20         40.67         41.57         1.31 o                         
   2   3  20        770.22        790.09         4.25 o                         
   3   3  20       3712.57       3469.09         7.21 o                         
   4   3  20         82.63         82.49         1.85 o                         
   5   3  20         55.47         53.75         1.62 o                         
   6   3  20         18.85         19.14         0.95 o                         
   7   3  20         53.31         54.00         1.08 o                         
   8   3  20          5.61          6.01         0.58 o                         
   0   4  20         78.61         73.32         2.15 o                         
   1   4  20        109.81         96.74         1.45 o                         
   2   4  20       1689.72       1694.36         8.65 o                         
   3   4  20         29.41         23.90         3.97 o                         
   4   4  20       2154.97       2322.83        11.66 o                         
   5   4  20        157.01        150.99         1.62 o                         
   6   4  20         41.00         42.51         1.15 o                         
   7   4  20          0.44          0.23         0.70 o                         
   1   5  20         42.16         40.97         2.55 o                         
   2   5  20         26.89         29.20         2.06 o                         
   3   5  20         77.51         79.65         1.77 o                         
   4   5  20          1.41          1.67         1.14 o                         
   5   5  20         15.12         15.36         1.20 o                         
   6   5  20         86.76         87.56         1.77 o                         
   7   5  20        114.21        117.38         1.10 o                         
   0   6  20       1218.90       1151.31         4.63 o                         
   1   6  20        132.30        123.69         1.54 o                         
   2   6  20        101.52        104.07         1.59 o                         
   3   6  20         35.81         41.18         1.11 o                         
   4   6  20         14.96         16.00         1.12 o                         
   5   6  20         72.77         80.22         1.32 o                         
   6   6  20        164.06        172.87         2.10 o                         
   1   7  20        138.04        135.65         1.27 o                         
   2   7  20        197.55        205.46         1.46 o                         
   3   7  20         51.18         51.87         2.14 o                         
   4   7  20         28.40         29.96         1.00 o                         
   5   7  20         71.73         88.12         2.42 o                         
   0   8  20         53.32         51.40         1.28 o                         
   1   8  20         38.32         38.52         0.82 o                         
   2   8  20        167.56        193.64         0.89 o                         
   3   8  20         48.20         48.31         1.61 o                         
   2   0  21       2128.92       2385.52        15.26 o                         
   4   0  21         57.92         71.12         1.94 o                         
   6   0  21       1128.89       1043.85        22.08 o                         
   8   0  21        826.33        768.90         9.18 o                         
   0   1  21       2262.92       2631.80        14.97 o                         
   1   1  21        156.07        162.91         1.60 o                         
   2   1  21          1.38          1.11         0.87 o                         
   3   1  21         22.16         23.23         0.99 o                         
   4   1  21        215.74        203.67         2.17 o                         
   5   1  21         27.40         21.57         2.85 o                         
   6   1  21        189.60        158.63         2.67 o                         
   7   1  21          2.19          2.34         1.18 o                         
   8   1  21        156.60        143.60         2.04 o                         
   1   2  21        139.07        128.58         1.85 o                         
   2   2  21       1045.10       1028.41         2.95 o                         
   3   2  21         59.78         52.86         1.36 o                         
   4   2  21        161.21        165.21         1.92 o                         
   5   2  21         19.14         18.33         1.32 o                         
   6   2  21          0.16          0.64         0.99 o                         
   7   2  21         60.98         60.02         1.22 o                         
   8   2  21          4.18          5.21         0.70 o                         
   0   3  21       1797.14       1798.77        14.84 o                         
   1   3  21        138.01        127.13         1.72 o                         
   2   3  21         38.53         42.42         1.43 o                         
   3   3  21       2517.86       2367.04         6.02 o                         
   4   3  21        744.99        800.63        13.15 o                         
   5   3  21         50.43         48.78         2.04 o                         
   6   3  21         13.74         12.61         0.89 o                         
   7   3  21         53.82         49.92         2.73 o                         
   8   3  21         20.56         23.52         0.99 o                         
   1   4  21         46.79         47.83         1.52 o                         
   2   4  21          1.28          2.04         1.46 o                         
   3   4  21        275.97        268.01         4.91 o                         
   4   4  21        162.86        167.61         2.69 o                         
   5   4  21        286.38        287.38         1.92 o                         
   6   4  21         83.33         89.79         1.49 o                         
   7   4  21         39.30         39.99         0.90 o                         
   0   5  21         91.68         87.71         2.64 o                         
   1   5  21         67.07         68.21         1.81 o                         
   2   5  21         14.83         17.19         1.34 o                         
   3   5  21         60.56         59.05         1.91 o                         
   4   5  21         23.24         21.00         1.22 o                         
   5   5  21          9.22         10.43         1.30 o                         
   6   5  21         87.74         90.15         1.08 o                         
   1   6  21        409.45        377.39         2.74 o                         
   2   6  21        376.81        389.99         1.99 o                         
   3   6  21          4.83          3.70         0.96 o                         
   4   6  21        113.76        127.73         2.12 o                         
   5   6  21         58.63         73.31         1.06 o                         
   0   7  21        555.29        510.30         4.35 o                         
   1   7  21        218.75        205.86         1.47 o                         
   2   7  21        203.00        194.71         5.87 o                         
   3   7  21         17.98         18.88         0.82 o                         
   4   7  21         67.67         71.35         1.21 o                         
   1   8  21         15.47         14.18         0.92 o                         
   2   8  21          1.70          1.87         0.75 o                         
   2   0  22        950.81        988.43         3.33 o                         
   4   0  22        209.89        216.54         4.11 o                         
   6   0  22        872.08        844.37         4.13 o                         
   8   0  22       3496.22       3288.94         9.19 o                         
   1   1  22        498.35        500.86         2.50 o                         
   2   1  22        436.92        450.56         1.85 o                         
   3   1  22         15.49         13.88         1.36 o                         
   4   1  22        180.19        182.89         1.74 o                         
   5   1  22         17.64         19.71         1.52 o                         
   6   1  22         49.27         46.75         1.18 o                         
   7   1  22        109.72        101.02         1.42 o                         
   8   1  22        190.34        169.99         1.43 o                         
   0   2  22        437.35        438.15         4.73 o                         
   1   2  22         86.87         78.54         1.12 o                         
   2   2  22        127.72        121.04         1.42 o                         
   3   2  22        218.35        207.06         1.56 o                         
   4   2  22        167.26        175.47         2.30 o                         
   5   2  22         36.27         34.41         1.53 o                         
   6   2  22          0.28          0.23         0.88 o                         
   7   2  22         89.28         93.22         1.66 o                         
   8   2  22         18.68         19.74         0.78 o                         
   1   3  22        687.40        650.54         9.60 o                         
   2   3  22       3390.06       3537.94        13.80 o                         
   3   3  22        693.69        632.17         5.53 o                         
   4   3  22          2.36          4.24         1.51 o                         
   5   3  22        191.46        181.77         4.63 o                         
   6   3  22          1.90          2.69         1.04 o                         
   7   3  22         39.30         37.77         0.85 o                         
   0   4  22          4.57          1.61         2.15 o                         
   1   4  22        159.23        164.21         2.07 o                         
   3   4  22        162.74        147.46         2.36 o                         
   4   4  22         95.62         95.96         2.93 o                         
   5   4  22         77.86         77.46         1.23 o                         
   6   4  22         39.08         42.36         1.50 o                         
   7   4  22        110.60        114.31         1.07 o                         
   1   5  22         22.44         23.08         1.72 o                         
   2   5  22        150.12        161.78         1.77 o                         
   3   5  22         17.88         19.57         1.05 o                         
   4   5  22          0.64          1.08         0.89 o                         
   5   5  22         22.93         24.64         1.69 o                         
   6   5  22          2.39          3.08         0.76 o                         
   0   6  22        360.22        362.62         2.13 o                         
   1   6  22        386.19        355.99         2.14 o                         
   2   6  22          1.92          1.01         0.94 o                         
   3   6  22         10.60          9.95         1.04 o                         
   4   6  22         73.51         87.43         2.86 o                         
   5   6  22          6.65          7.06         0.90 o                         
   1   7  22        102.62         94.80         1.24 o                         
   2   7  22        700.32        694.08         4.31 o                         
   3   7  22          9.02          9.61         0.84 o                         
   4   7  22         26.52         24.17         0.95 o                         
   0   8  22         14.89         15.58         1.37 o                         
   1   8  22         13.60         12.21         0.61 o                         
   2   0  23        350.33        322.55         2.18 o                         
   4   0  23        188.45        161.37         2.32 o                         
   6   0  23        122.93        127.27         1.68 o                         
   8   0  23        376.27        395.43         3.29 o                         
   0   1  23        308.95        321.34         1.58 o                         
   1   1  23        329.22        337.37         1.33 o                         
   2   1  23        812.71        842.27         3.06 o                         
   3   1  23        138.61        143.71         1.53 o                         
   4   1  23        444.12        444.76         2.43 o                         
   5   1  23         82.41         77.11         1.59 o                         
   6   1  23        473.89        483.27         2.65 o                         
   7   1  23        214.37        188.94         1.80 o                         
   8   1  23         38.77         33.53         1.55 o                         
   1   2  23         11.70          8.89         0.90 o                         
   2   2  23         20.80         18.03         1.15 o                         
   3   2  23        157.34        152.52         1.31 o                         
   4   2  23        253.35        271.26         3.08 o                         
   5   2  23         28.47         25.65         1.50 o                         
   6   2  23         69.25         75.64         1.24 o                         
   7   2  23         64.36         64.70         1.17 o                         
   8   2  23         14.94         15.90         1.24 o                         
   0   3  23        332.54        309.77         2.72 o                         
   1   3  23       1004.72        941.90         5.35 o                         
   2   3  23       4084.82       4298.81        17.75 o                         
   3   3  23        265.88        262.39         3.82 o                         
   4   3  23        126.60        132.13         1.93 o                         
   5   3  23        478.64        443.90         2.22 o                         
   6   3  23        113.84        107.13         1.14 o                         
   7   3  23         18.01         16.30         0.72 o                         
   1   4  23        527.44        485.47        10.03 o                         
   2   4  23       1730.04       1798.30        21.35 o                         
   3   4  23         48.26         51.07         1.61 o                         
   4   4  23        483.71        519.03         2.22 o                         
   5   4  23          5.38          5.27         0.96 o                         
   6   4  23         70.46         63.96         2.79 o                         
   7   4  23        163.50        159.75         2.35 o                         
   0   5  23        266.51        263.78         2.97 o                         
   1   5  23          7.77         10.83         1.20 o                         
   2   5  23          2.97          3.32         1.76 o                         
   3   5  23         23.75         22.93         1.00 o                         
   4   5  23          1.74          1.39         0.97 o                         
   5   5  23         38.01         38.31         2.48 o                         
   6   5  23         36.95         42.32         0.80 o                         
   1   6  23         26.40         25.21         1.07 o                         
   2   6  23         78.13         81.54         1.15 o                         
   3   6  23          2.65          1.92         0.84 o                         
   4   6  23         21.80         25.63         0.95 o                         
   5   6  23         77.11         89.82         1.52 o                         
   0   7  23        238.58        225.92         2.72 o                         
   1   7  23         37.77         37.53         0.99 o                         
   2   7  23         64.30         74.07         1.14 o                         
   3   7  23         14.18         13.82         0.67 o                         
   4   7  23         20.87         27.48         0.92 o                         
   0   0  24        975.38       1025.14         7.56 o                         
   2   0  24        945.57       1136.51         5.38 o                         
   4   0  24        605.94        493.94         7.21 o                         
   6   0  24         31.04         42.09         1.33 o                         
   8   0  24        364.62        303.36         3.23 o                         
   1   1  24        139.73        133.35         1.08 o                         
   2   1  24        243.31        297.35         1.49 o                         
   3   1  24        346.97        336.87         2.98 o                         
   4   1  24         44.16         57.52         2.08 o                         
   5   1  24        103.00         87.71         1.65 o                         
   6   1  24        110.85        100.72         1.32 o                         
   7   1  24         72.26         69.15         1.27 o                         
   8   1  24        188.12        176.72         2.55 o                         
   0   2  24         76.28         85.74         1.42 o                         
   1   2  24        204.61        182.72         1.53 o                         
   2   2  24        177.10        170.17         1.56 o                         
   3   2  24         82.24         79.08         1.46 o                         
   4   2  24        337.23        349.41         2.31 o                         
   5   2  24          4.80          4.58         1.11 o                         
   6   2  24         19.35         21.02         0.96 o                         
   7   2  24         29.50         31.58         0.75 o                         
   1   3  24        234.08        216.74         3.34 o                         
   2   3  24        536.49        582.21         2.98 o                         
   3   3  24        241.54        232.96         2.47 o                         
   4   3  24        427.22        444.95         2.73 o                         
   5   3  24        355.60        336.31         1.56 o                         
   6   3  24        338.67        365.68         1.65 o                         
   7   3  24          4.39          4.37         0.66 o                         
   0   4  24          0.97          1.24         3.54 o                         
   1   4  24        732.12        687.49         5.24 o                         
   2   4  24        532.56        565.25         2.24 o                         
   3   4  24        272.37        268.01         2.18 o                         
   4   4  24         32.21         33.72         0.98 o                         
   5   4  24         12.84         13.41         0.89 o                         
   6   4  24          7.99          8.78         0.71 o                         
   1   5  24         17.02         19.62         1.17 o                         
   2   5  24        213.66        233.60         2.15 o                         
   3   5  24         41.63         42.31         1.08 o                         
   4   5  24        119.40        126.66         1.18 o                         
   5   5  24          9.53         10.71         0.77 o                         
   6   5  24          7.75          6.28         0.72 o                         
   0   6  24          0.37          1.14         1.58 o                         
   1   6  24         84.62         78.56         1.42 o                         
   2   6  24        155.95        169.42         1.63 o                         
   3   6  24         58.57         52.46         1.70 o                         
   4   6  24        292.41        325.61         1.61 o                         
   5   6  24        241.25        267.99         2.82 o                         
   1   7  24         48.19         47.88         0.75 o                         
   2   7  24        205.68        231.13         1.31 o                         
   3   7  24         32.09         30.78         0.63 o                         
   2   0  25       1619.78       1905.38         7.40 o                         
   4   0  25       1446.98       1378.90        11.17 o                         
   6   0  25         33.51         33.59         1.52 o                         
   0   1  25        105.27        142.32         1.86 o                         
   1   1  25        130.45        125.34         1.12 o                         
   2   1  25        324.96        325.34         1.44 o                         
   3   1  25        399.10        393.63         1.89 o                         
   4   1  25        220.48        230.69         1.64 o                         
   5   1  25        130.74        105.24         1.13 o                         
   6   1  25         17.77         22.03         1.00 o                         
   7   1  25          5.96          6.00         0.67 o                         
   1   2  25        377.02        368.65         1.85 o                         
   2   2  25        594.71        609.99         2.87 o                         
   3   2  25         86.28         77.93         3.03 o                         
   4   2  25         32.47         36.64         1.45 o                         
   5   2  25         44.52         43.62         1.04 o                         
   6   2  25         79.26         86.13         1.22 o                         
   7   2  25         35.05         34.63         0.83 o                         
   0   3  25       2690.74       2843.31        12.51 o                         
   1   3  25        290.09        284.86         4.12 o                         
   2   3  25        533.79        562.56         6.59 o                         
   3   3  25        125.76        131.44         2.00 o                         
   4   3  25          0.86          2.46         0.95 o                         
   5   3  25         44.74         41.68         1.08 o                         
   6   3  25        141.68        124.52         2.98 o                         
   7   3  25         51.04         56.57         0.94 o                         
   1   4  25        713.99        679.02         2.88 o                         
   2   4  25         51.01         51.94         1.49 o                         
   3   4  25        184.20        179.21         1.42 o                         
   4   4  25         82.37         92.03         1.03 o                         
   5   4  25          7.77          8.64         1.14 o                         
   6   4  25         59.22         65.07         0.99 o                         
   0   5  25         33.87         29.82         1.53 o                         
   1   5  25          7.09          9.51         0.79 o                         
   2   5  25        489.14        506.78         4.61 o                         
   3   5  25         45.43         44.99         1.25 o                         
   4   5  25          3.26          5.38         0.92 o                         
   5   5  25         34.88         33.68         0.79 o                         
   1   6  25        182.68        169.98         1.41 o                         
   2   6  25         33.41         37.58         1.02 o                         
   3   6  25         78.99         75.08         1.04 o                         
   4   6  25         41.63         42.25         0.77 o                         
   0   7  25        164.67        167.35         1.40 o                         
   1   7  25         19.13         19.61         0.74 o                         
   2   7  25        208.19        203.95         1.33 o                         
   3   7  25          5.89          6.81         0.83 o                         
   0   0  26        339.48        371.70         2.69 o                         
   2   0  26          2.78          2.10         1.58 o                         
   4   0  26         94.88         79.99         2.24 o                         
   6   0  26         54.04         53.69         1.29 o                         
   1   1  26        130.65        128.39         1.06 o                         
   2   1  26          0.50          1.98         0.92 o                         
   3   1  26        188.09        179.32         2.84 o                         
   4   1  26        288.67        254.89         1.74 o                         
   5   1  26         79.97         68.48         0.90 o                         
   6   1  26         42.24         42.95         0.84 o                         
   7   1  26          9.73          8.83         0.62 o                         
   0   2  26         68.69         59.73         1.69 o                         
   1   2  26        327.67        314.39         2.31 o                         
   2   2  26         79.22         80.70         1.84 o                         
   3   2  26         32.23         30.82         1.43 o                         
   4   2  26          3.44          3.35         1.61 o                         
   5   2  26         52.19         51.88         0.95 o                         
   6   2  26        102.10         99.89         1.62 o                         
   7   2  26         24.09         26.48         0.74 o                         
   1   3  26       1477.95       1394.74         9.64 o                         
   2   3  26        867.75        915.73         4.29 o                         
   3   3  26         33.75         33.42         1.42 o                         
   4   3  26         43.76         46.99         0.93 o                         
   5   3  26         78.32         81.94         0.99 o                         
   6   3  26        597.55        635.86         1.67 o                         
   7   3  26         88.74         87.50         1.74 o                         
   0   4  26       6412.15       6668.80        28.88 o                         
   1   4  26        330.61        307.69         2.06 o                         
   2   4  26        161.01        171.96         1.74 o                         
   3   4  26        216.69        211.82         1.47 o                         
   4   4  26         49.99         53.22         1.06 o                         
   5   4  26          0.84          1.70         1.54 o                         
   6   4  26        390.51        382.82         2.28 o                         
   1   5  26         49.37         48.47         0.89 o                         
   2   5  26         36.61         40.98         1.34 o                         
   3   5  26         34.20         34.08         0.90 o                         
   4   5  26        280.52        297.64         4.35 o                         
   5   5  26        149.17        151.27         1.17 o                         
   0   6  26         12.40         12.22         1.10 o                         
   1   6  26         79.03         76.37         1.26 o                         
   2   6  26         93.60         91.18         2.29 o                         
   3   6  26        117.97        124.69         1.06 o                         
   4   6  26        144.16        158.80         1.05 o                         
   1   7  26         11.85         12.51         0.67 o                         
   2   7  26         10.84         14.92         0.75 o                         
   2   0  27        230.18        250.92         2.85 o                         
   4   0  27       1349.40       1299.17         4.18 o                         
   6   0  27        230.11        252.65         2.38 o                         
   0   1  27        252.78        227.58         1.80 o                         
   1   1  27        122.90        118.85         1.17 o                         
   2   1  27        325.41        359.62         3.29 o                         
   3   1  27         14.51         10.11         1.38 o                         
   4   1  27        259.39        227.86         2.04 o                         
   5   1  27         38.10         37.73         0.92 o                         
   6   1  27         20.07         18.15         1.30 o                         
   7   1  27          1.56          1.65         0.67 o                         
   1   2  27        215.44        225.14         5.22 o                         
   2   2  27          1.38          0.82         1.08 o                         
   3   2  27          3.92          4.86         1.49 o                         
   4   2  27         23.28         25.68         0.87 o                         
   5   2  27         45.35         39.65         0.97 o                         
   6   2  27         80.77         79.54         1.28 o                         
   7   2  27          0.86          0.95         0.74 o                         
   0   3  27        467.14        511.57         2.51 o                         
   1   3  27       1156.15       1124.41        15.13 o                         
   2   3  27         99.81        102.31         1.34 o                         
   3   3  27          9.42         11.74         0.93 o                         
   4   3  27         15.09         13.73         0.85 o                         
   5   3  27        303.41        288.40         1.61 o                         
   6   3  27        401.41        412.76         1.65 o                         
   1   4  27        162.21        149.78         1.59 o                         
   2   4  27         19.82         25.75         0.92 o                         
   3   4  27        304.79        297.02         1.64 o                         
   4   4  27        241.43        260.78         1.59 o                         
   5   4  27         31.43         32.57         0.72 o                         
   6   4  27        161.04        138.53         2.45 o                         
   0   5  27        327.77        369.47         2.67 o                         
   1   5  27         82.86         82.14         1.51 o                         
   2   5  27         59.00         64.12         1.57 o                         
   3   5  27         24.87         27.58         0.92 o                         
   4   5  27          6.48          6.24         0.75 o                         
   5   5  27        182.40        181.46         2.03 o                         
   1   6  27         25.60         22.68         0.86 o                         
   2   6  27         14.25         15.01         0.77 o                         
   3   6  27        321.09        341.23         1.77 o                         
   4   6  27         58.13         61.30         1.47 o                         
   0   7  27        163.74        178.04         1.87 o                         
   1   7  27         14.37         15.26         0.86 o                         
   0   0  28         28.81         29.67         2.57 o                         
   2   0  28        565.03        606.47         3.36 o                         
   4   0  28          5.20          4.58         1.07 o                         
   6   0  28         26.29         31.71         1.11 o                         
   1   1  28        146.67        146.68         4.60 o                         
   2   1  28          5.15          8.31         1.15 o                         
   3   1  28         59.21         55.24         1.62 o                         
   4   1  28         59.00         49.70         0.84 o                         
   5   1  28          6.36          6.33         0.79 o                         
   6   1  28         21.35         19.00         0.66 o                         
   7   1  28          3.49          2.99         0.92 o                         
   0   2  28       2539.83       2556.47        17.75 o                         
   1   2  28        226.36        215.70         1.67 o                         
   2   2  28        134.08        149.79         1.47 o                         
   3   2  28         14.00         13.28         1.66 o                         
   4   2  28         11.48         12.80         0.83 o                         
   5   2  28         49.02         49.42         0.89 o                         
   6   2  28          9.57          7.42         0.68 o                         
   1   3  28        394.64        375.73         2.59 o                         
   2   3  28         42.95         51.02         1.42 o                         
   3   3  28         38.55         36.15         0.93 o                         
   4   3  28         34.54         34.96         1.01 o                         
   5   3  28        296.62        286.94         7.02 o                         
   6   3  28        127.29        149.62         0.97 o                         
   0   4  28       2347.00       2540.17        10.22 o                         
   1   4  28         84.50         85.78         1.10 o                         
   2   4  28         51.19         51.66         1.03 o                         
   3   4  28        129.22        133.87         1.46 o                         
   4   4  28         78.76         80.97         2.27 o                         
   5   4  28        106.68        106.79         1.72 o                         
   1   5  28         40.75         39.86         1.18 o                         
   2   5  28         21.56         25.25         1.18 o                         
   3   5  28         48.79         44.49         2.34 o                         
   4   5  28          3.58          3.37         0.65 o                         
   0   6  28        293.31        303.56         1.92 o                         
   1   6  28          8.55          8.58         0.63 o                         
   2   6  28        232.72        253.98         1.16 o                         
   3   6  28        340.41        333.55         1.61 o                         
   2   0  29         88.84         88.89         1.93 o                         
   4   0  29        197.69        206.35         1.59 o                         
   6   0  29        114.98         81.67         1.17 o                         
   0   1  29         18.25         14.22         1.59 o                         
   1   1  29         74.31         77.73         1.19 o                         
   2   1  29          0.25         -1.07         1.07 o                         
   3   1  29         80.67         89.93         2.10 o                         
   4   1  29         19.56         24.98         0.77 o                         
   5   1  29          9.26          7.61         0.69 o                         
   6   1  29          4.21          3.37         0.56 o                         
   1   2  29        125.00        115.60         1.76 o                         
   2   2  29        157.93        168.97         1.60 o                         
   3   2  29         51.48         47.66         0.93 o                         
   4   2  29         98.84        105.49         1.24 o                         
   5   2  29         40.05         40.02         1.65 o                         
   6   2  29         32.14         31.60         0.80 o                         
   0   3  29      10600.42      11347.04        36.22 o                         
   1   3  29        593.02        582.51         2.80 o                         
   2   3  29        339.77        351.08         1.37 o                         
   3   3  29        132.31        123.91         1.20 o                         
   4   3  29          9.68          9.76         0.99 o                         
   5   3  29        169.76        166.44         1.18 o                         
   6   3  29         10.59         12.51         0.83 o                         
   1   4  29         46.10         49.32         1.03 o                         
   2   4  29        138.32        136.90         1.57 o                         
   3   4  29          7.68          7.57         1.09 o                         
   4   4  29          5.02          6.88         1.01 o                         
   5   4  29        150.02        152.48         1.78 o                         
   0   5  29        223.91        231.07         2.98 o                         
   1   5  29         24.29         23.76         1.06 o                         
   2   5  29          2.09          3.91         2.48 o                         
   3   5  29         92.13         93.49         1.11 o                         
   4   5  29         11.50         12.54         0.65 o                         
   1   6  29          8.10          7.40         0.89 o                         
   2   6  29         46.01         47.46         0.91 o                         
   3   6  29         95.84         94.95         2.86 o                         
   0   0  30          9.30         12.56         1.95 o                         
   2   0  30       1291.44       1206.01         7.03 o                         
   4   0  30        678.32        765.16         3.16 o                         
   6   0  30          1.32          0.10         0.68 o                         
   1   1  30         10.09         11.14         0.92 o                         
   2   1  30        658.71        660.10         2.76 o                         
   3   1  30         40.65         39.44         0.88 o                         
   4   1  30        709.86        714.41         1.70 o                         
   5   1  30         56.29         53.78         2.14 o                         
   6   1  30         74.92         84.49         0.73 o                         
   0   2  30        219.53        233.37         2.82 o                         
   1   2  30         21.33         19.33         1.05 o                         
   2   2  30        213.69        231.95         1.17 o                         
   3   2  30         44.47         39.79         0.84 o                         
   4   2  30         26.52         33.03         0.81 o                         
   5   2  30         11.14         12.78         0.68 o                         
   6   2  30        141.82        163.09         1.26 o                         
   1   3  30        365.36        373.70         2.84 o                         
   2   3  30          1.51          0.55         0.76 o                         
   3   3  30        173.45        155.87         1.43 o                         
   4   3  30         27.42         32.35         2.11 o                         
   5   3  30         58.61         59.58         0.79 o                         
   0   4  30       1294.97       1458.15        25.91 o                         
   1   4  30        329.04        321.10         1.73 o                         
   2   4  30         51.83         53.73         1.69 o                         
   3   4  30         47.37         47.46         2.13 o                         
   4   4  30          0.27          1.11         0.78 o                         
   5   4  30        149.19        138.83         1.35 o                         
   1   5  30         14.43         13.39         1.04 o                         
   2   5  30        134.68        152.36         1.09 o                         
   3   5  30         89.37         92.28         1.12 o                         
   4   5  30         22.96         19.15         0.81 o                         
   0   6  30          0.56          0.18         0.82 o                         
   1   6  30          9.11          9.59         0.88 o                         
   2   6  30        121.07        125.04         1.09 o                         
   2   0  31        142.37        115.09         1.66 o                         
   4   0  31        346.36        398.27         1.98 o                         
   6   0  31          2.04          0.87         0.62 o                         
   0   1  31          6.76          4.96         1.30 o                         
   1   1  31          8.55          8.36         0.84 o                         
   2   1  31         14.94         14.81         0.90 o                         
   3   1  31         34.90         29.59         0.78 o                         
   4   1  31        228.99        260.23         1.16 o                         
   5   1  31        111.26        114.68         0.81 o                         
   6   1  31          3.61          3.84         0.59 o                         
   1   2  31         92.60         86.32         0.98 o                         
   2   2  31        106.45        107.72         0.97 o                         
   3   2  31         22.71         21.07         0.89 o                         
   4   2  31         82.13         90.39         1.32 o                         
   5   2  31          6.54          8.42         0.60 o                         
   0   3  31        165.92        150.33         1.75 o                         
   1   3  31         69.29         80.62         1.18 o                         
   2   3  31        169.91        184.40         1.40 o                         
   3   3  31         48.11         43.84         1.12 o                         
   4   3  31         68.23         63.05         0.79 o                         
   5   3  31        108.30        116.09         0.91 o                         
   1   4  31        373.81        374.09         2.16 o                         
   2   4  31        168.99        187.90         2.61 o                         
   3   4  31         65.53         64.39         0.99 o                         
   4   4  31         62.51         67.64         1.54 o                         
   0   5  31        128.41        133.96         1.23 o                         
   1   5  31         13.12         11.22         0.70 o                         
   2   5  31        135.15        129.34         1.08 o                         
   3   5  31         12.67         12.52         0.75 o                         
   0   0  32         16.28         28.23         1.61 o                         
   2   0  32          1.85          1.47         1.02 o                         
   4   0  32         35.37         34.06         1.20 o                         
   1   1  32         24.66         25.43         0.77 o                         
   2   1  32          1.87          2.69         0.73 o                         
   3   1  32         43.36         36.11         1.00 o                         
   4   1  32          2.65          3.47         1.52 o                         
   5   1  32         97.58         88.14         0.73 o                         
   0   2  32        249.88        249.03         1.74 o                         
   1   2  32        219.69        204.86         1.38 o                         
   2   2  32          6.44          5.62         0.98 o                         
   3   2  32          2.10          3.36         0.77 o                         
   4   2  32         70.03         75.18         0.89 o                         
   5   2  32          0.93          2.19         0.48 o                         
   1   3  32        556.03        582.66         4.02 o                         
   2   3  32       1506.74       1615.82         4.50 o                         
   3   3  32          6.63          4.77         1.34 o                         
   4   3  32          1.28          1.11         0.60 o                         
   5   3  32        186.22        179.14         1.84 o                         
   0   4  32        469.76        512.98         4.85 o                         
   1   4  32        191.90        180.78         2.52 o                         
   2   4  32       1366.72       1446.34         5.50 o                         
   3   4  32         86.90         80.66         1.28 o                         
   4   4  32         45.76         48.83         0.67 o                         
   1   5  32         19.31         18.71         0.83 o                         
   2   5  32         14.32         14.62         0.74 o                         
   2   0  33        272.86        252.30         1.97 o                         
   4   0  33         65.41         58.09         1.91 o                         
   0   1  33        418.43        474.53         2.01 o                         
   1   1  33         32.24         29.30         0.90 o                         
   2   1  33        271.36        253.71         1.31 o                         
   3   1  33         12.44         10.41         0.84 o                         
   4   1  33          0.97          1.64         0.58 o                         
   5   1  33         13.46         13.52         0.47 o                         
   1   2  33        159.74        153.87         1.89 o                         
   2   2  33         35.83         35.88         0.91 o                         
   3   2  33         32.33         28.52         1.62 o                         
   4   2  33        239.53        248.57         0.97 o                         
   5   2  33          0.28          0.33         0.52 o                         
   0   3  33         36.77         40.11         1.85 o                         
   1   3  33        711.13        704.62         3.58 o                         
   2   3  33        208.22        224.39         2.77 o                         
   3   3  33          3.91          4.37         0.69 o                         
   4   3  33        116.14        117.08         0.82 o                         
   1   4  33        311.78        299.33         2.71 o                         
   2   4  33        461.91        471.36         2.31 o                         
   3   4  33        102.46        100.65         1.29 o                         
   1   5  33          7.77          7.83         0.74 o                         
   0   0  34         97.19         77.23         2.73 o                         
   2   0  34        225.56        217.57         2.92 o                         
   4   0  34        368.31        368.31         1.67 o                         
   1   1  34         20.26         15.55         0.92 o                         
   2   1  34         84.93         74.36         1.02 o                         
   3   1  34         25.44         25.06         1.99 o                         
   4   1  34         24.80         22.45         0.59 o                         
   5   1  34         28.12         24.59         1.43 o                         
   0   2  34         65.08         81.35         2.37 o                         
   1   2  34         28.00         28.70         1.28 o                         
   2   2  34        542.54        565.57         5.38 o                         
   3   2  34        117.01        105.75         0.82 o                         
   4   2  34         11.86         13.53         0.47 o                         
   1   3  34        189.83        190.64         1.57 o                         
   2   3  34        142.33        143.65         1.08 o                         
   3   3  34         90.89         86.68         0.91 o                         
   4   3  34        225.41        257.25         2.73 o                         
   0   4  34          3.61          2.48         1.68 o                         
   1   4  34        225.77        213.89         1.20 o                         
   2   4  34        428.00        430.40         4.11 o                         
   4   0  35        122.07        146.54         1.10 o                         
   0   1  35          0.77          0.21         1.75 o                         
   1   1  35          2.45          1.84         1.33 o                         
   2   1  35         11.22         10.38         1.03 o                         
   3   1  35         59.05         53.36         0.67 o                         
   4   1  35         31.74         25.90         0.46 o                         
   1   2  35          5.73          6.74         1.23 o                         
   2   2  35        397.68        394.27         1.77 o                         
   3   2  35        151.50        141.18         1.26 o                         
   4   2  35          0.07          1.35         0.73 o                         
   0   3  35         81.45         86.33         1.76 o                         
   1   3  35          1.51          1.65         0.68 o                         
   2   3  35       1059.34       1079.20         5.16 o                         
   3   3  35        365.72        351.19         2.53 o                         
   1   4  35         42.62         44.09         1.68 o                         
   0   0  36       2002.95       2028.23        10.71 o                         
   2   0  36          3.70          3.20         1.01 o                         
   4   0  36         49.43         47.35         1.16 o                         
   1   1  36          8.82          9.60         0.88 o                         
   2   1  36         76.76         79.24         0.77 o                         
   3   1  36         29.39         26.71         0.57 o                         
   0   2  36        352.35        353.93         3.08 o                         
   1   2  36          6.65          6.83         0.77 o                         
   2   2  36         71.08         81.65         1.36 o                         
   3   2  36         94.01         78.50         0.94 o                         
   1   3  36         82.60         74.13         1.19 o                         
   2   3  36        807.69        850.74         6.04 o                         
   2   0  37         19.08         21.28         0.89 o                         
   0   1  37        574.89        564.99         5.06 o                         
   1   1  37         28.57         27.56         0.92 o                         
   2   1  37         45.39         51.09         0.74 o                         
   3   1  37          7.38          7.55         0.62 o                         
   1   2  37          8.20         10.39         1.00 o                         
   2   2  37         23.86         26.53         0.70 o                         
   0   3  37         34.70         36.26         1.11 o                         
   1   3  37         78.74         77.79         1.02 o                         
   0   0  38        103.48         99.62         4.04 o                         
   2   0  38          3.70          2.91         0.96 o                         
   1   1  38         54.43         49.40         1.49 o                         
   2   1  38         54.34         51.61         0.98 o                         
   0   2  38        134.92        128.55         1.80 o                         
   1   2  38         29.95         28.34         1.05 o                         
                                                                                
